# Supplementary material for: Structural diversity and substrate preferences of three tannase enzymes encoded by the anaerobic bacterium Clostridium butyricum
Source: J Biol Chem. 2022 Feb 21;298(4):101758. doi: 10.1016/j.jbc.2022.101758 (PMC8958541; doi:10.1016/j.jbc.2022.101758)
Supplement: NewCB2_refine_35.cif [file mmc3.zip]

Archive with 1 entries (1 files):
- NewCB2_refine_35.cif
