# Supplementary material for: Structural diversity and substrate preferences of three tannase enzymes encoded by the anaerobic bacterium Clostridium butyricum
Source: J Biol Chem. 2022 Feb 21;298(4):101758. doi: 10.1016/j.jbc.2022.101758 (PMC8958541; doi:10.1016/j.jbc.2022.101758)
Supplement: NewCB2_refine_35.cif [file mmc3.zip › NewCB2_refine_35.cif]

data_NewCB2_refine
_cell.volume                      1133534.047
_cell.length_a                    90.675
_cell.length_b                    95.003
_cell.length_c                    131.586
_cell.angle_beta                  90.000
_cell.angle_gamma                 90.000
_cell.angle_alpha                 90.000
_space_group.name_H-M_alt         'P 21 21 21'
_space_group.name_Hall            ' P 2ac 2ab'
_space_group.IT_number            19
_space_group.crystal_system       orthorhombic
_symmetry.Int_Tables_number       19
_symmetry.space_group_name_H-M    'P 21 21 21'
_symmetry.space_group_name_Hall   ' P 2ac 2ab'
_reflns.B_iso_Wilson_estimate     43.04
_refine.ls_percent_reflns_R_free  3.51
_refine.pdbx_overall_phase_error  29.8245
_refine.solvent_model_details     'FLAT BULK SOLVENT MODEL'
_refine.pdbx_ls_cross_valid_method 'FREE R-VALUE'
_refine.pdbx_refine_id            'X-RAY DIFFRACTION'
_refine.ls_R_factor_obs           0.2018
_refine.B_iso_mean                54.34
_refine.ls_number_reflns_R_free   1993
_refine.ls_percent_reflns_obs     99.94
_refine.ls_R_factor_R_work        0.1998
_refine.pdbx_solvent_shrinkage_radii 0.9000
_refine.ls_d_res_high             2.22
_refine.ls_number_reflns_obs      56785
_refine.pdbx_ls_sigma_F           1.34
_refine.ls_number_reflns_R_work   54792
_refine.ls_d_res_low              46.45
_refine.pdbx_stereochemistry_target_values 'GeoStd + Monomer Library + CDL v1.2'
_refine.ls_R_factor_R_free        0.2568
_refine.overall_SU_ML             0.3342
_refine.pdbx_solvent_vdw_probe_radii 1.1100
_exptl.method                     'X-RAY DIFFRACTION'
loop_
  _space_group_symop.id
  _space_group_symop.operation_xyz
   1 x,y,z
   2 x+1/2,-y+1/2,-z
   3 -x,y+1/2,-z+1/2
   4 -x+1/2,-y,z+1/2

loop_
  _software.pdbx_ordinal
  _software.name
  _software.version
  _software.type
  _software.contact_author
  _software.contact_author_email
  _software.location
  _software.classification
  _software.citation_id
  _software.language
   1 phenix.refine 1.19.2_4158 program 'Paul D. Adams' pdadams@lbl.gov https://www.phenix-online.org/ refinement phenix.refine Python/C++
   2 Phenix 1.19.2_4158 program 'Paul D. Adams' pdadams@lbl.gov https://www.phenix-online.org/ refinement phenix Python/C++

loop_
  _citation.id
  _citation.title
  _citation.journal_abbrev
  _citation.journal_volume
  _citation.page_first
  _citation.page_last
  _citation.year
  _citation.journal_id_ASTM
  _citation.journal_id_ISSN
  _citation.journal_id_CSD
   phenix.refine 'Towards automated crystallographic structure refinement with phenix.refine.' 'Acta Crystallogr., Sect. D: Biol. Crystallogr.' 68 352 67 2012 ABCRE6 0907-4449 0766
   phenix 'Macromolecular structure determination using X-rays, neutrons and electrons: recent developments in Phenix' 'Acta Crystallogr., Sect. D: Biol. Crystallogr.' 75 861 877 2019 ABCRE6 0907-4449 0766

loop_
  _refine_ls_restr.pdbx_refine_id
  _refine_ls_restr.type
  _refine_ls_restr.number
  _refine_ls_restr.dev_ideal
  _refine_ls_restr.weight
  _refine_ls_restr.pdbx_restraint_function
   'X-RAY DIFFRACTION' f_bond_d 7593 0.0077 ? ?
   'X-RAY DIFFRACTION' f_angle_d 10226 0.9163 ? ?
   'X-RAY DIFFRACTION' f_chiral_restr 1098 0.0568 ? ?
   'X-RAY DIFFRACTION' f_plane_restr 1323 0.0074 ? ?
   'X-RAY DIFFRACTION' f_dihedral_angle_d 2833 17.3986 ? ?

loop_
  _refine_ls_shell.pdbx_refine_id
  _refine_ls_shell.d_res_high
  _refine_ls_shell.d_res_low
  _refine_ls_shell.number_reflns_R_work
  _refine_ls_shell.R_factor_R_work
  _refine_ls_shell.percent_reflns_obs
  _refine_ls_shell.R_factor_R_free
  _refine_ls_shell.number_reflns_R_free
   'X-RAY DIFFRACTION' 5.35 46.45 4155 0.1805 99.95 0.2250 151
   'X-RAY DIFFRACTION' 4.25 5.35 3992 0.1501 100.00 0.1965 146
   'X-RAY DIFFRACTION' 3.71 4.25 3956 0.1635 100.00 0.2123 143
   'X-RAY DIFFRACTION' 3.37 3.71 3915 0.1836 100.00 0.2695 143
   'X-RAY DIFFRACTION' 3.13 3.37 3905 0.1875 99.98 0.2484 141
   'X-RAY DIFFRACTION' 2.94 3.13 3917 0.2199 99.98 0.2808 146
   'X-RAY DIFFRACTION' 2.80 2.94 3880 0.2260 99.95 0.2875 138
   'X-RAY DIFFRACTION' 2.68 2.80 3890 0.2448 99.98 0.3346 144
   'X-RAY DIFFRACTION' 2.57 2.68 3861 0.2399 100.00 0.2941 146
   'X-RAY DIFFRACTION' 2.48 2.57 3893 0.2597 100.00 0.3112 136
   'X-RAY DIFFRACTION' 2.41 2.48 3883 0.2757 100.00 0.3138 147
   'X-RAY DIFFRACTION' 2.34 2.41 3855 0.3027 99.92 0.3977 131
   'X-RAY DIFFRACTION' 2.28 2.34 3847 0.3289 99.82 0.3734 142
   'X-RAY DIFFRACTION' 2.22 2.28 3843 0.3578 99.75 0.4015 139

loop_
  _struct_asym.id
   A
   B
   C
   D
   E
   F
   G
   H
   I
   J
   K
   L
   M
   N
   O
   P
   Q
   R
   S
   T
   U

loop_
  _struct_conn.id
  _struct_conn.conn_type_id
  _struct_conn.ptnr1_auth_comp_id
  _struct_conn.ptnr1_auth_asym_id
  _struct_conn.ptnr1_auth_seq_id
  _struct_conn.ptnr1_auth_atom_id
  _struct_conn.ptnr1_label_comp_id
  _struct_conn.ptnr1_label_asym_id
  _struct_conn.ptnr1_label_seq_id
  _struct_conn.ptnr1_label_atom_id
  _struct_conn.ptnr1_role
  _struct_conn.ptnr2_auth_comp_id
  _struct_conn.ptnr2_auth_asym_id
  _struct_conn.ptnr2_auth_seq_id
  _struct_conn.ptnr2_auth_atom_id
  _struct_conn.ptnr2_label_comp_id
  _struct_conn.ptnr2_label_asym_id
  _struct_conn.ptnr2_label_seq_id
  _struct_conn.ptnr2_label_atom_id
  _struct_conn.ptnr2_role
  _struct_conn.details
   C00001 disulf CYS A 320 SG CYS A 300 SG . CYS A 332 SG CYS A 312 SG . 'Comput. Cryst. Newsl. (2015), 6, 13-13.'
   C00002 disulf CYS B 320 SG CYS L 300 SG . CYS B 332 SG CYS L 301 SG . 'Comput. Cryst. Newsl. (2015), 6, 13-13.'

loop_
  _atom_type.symbol
  _atom_type.scat_dispersion_real
  _atom_type.scat_dispersion_imag
  _atom_type.scat_Cromer_Mann_a1
  _atom_type.scat_Cromer_Mann_a2
  _atom_type.scat_Cromer_Mann_a3
  _atom_type.scat_Cromer_Mann_a4
  _atom_type.scat_Cromer_Mann_b1
  _atom_type.scat_Cromer_Mann_b2
  _atom_type.scat_Cromer_Mann_b3
  _atom_type.scat_Cromer_Mann_b4
  _atom_type.scat_Cromer_Mann_c
  _atom_type.scat_source
  _atom_type.scat_dispersion_source
   C . . 3.54356 2.42580 . . 25.62398 1.50364 . . 0.0 
;
2-Gaussian fit: Grosse-Kunstleve RW, Sauter NK, Adams PD:
Newsletter of the IUCr Commission on Crystallographic Computing 2004, 3, 22-31.
;
 .
   S . . 9.55732 6.39887 . . 1.23737 29.19336 . . 0.0 
;
2-Gaussian fit: Grosse-Kunstleve RW, Sauter NK, Adams PD:
Newsletter of the IUCr Commission on Crystallographic Computing 2004, 3, 22-31.
;
 .
   O . . 4.49882 3.47563 . . 15.80542 1.70748 . . 0.0 
;
2-Gaussian fit: Grosse-Kunstleve RW, Sauter NK, Adams PD:
Newsletter of the IUCr Commission on Crystallographic Computing 2004, 3, 22-31.
;
 .
   N . . 4.01032 2.96436 . . 19.97189 1.75589 . . 0.0 
;
2-Gaussian fit: Grosse-Kunstleve RW, Sauter NK, Adams PD:
Newsletter of the IUCr Commission on Crystallographic Computing 2004, 3, 22-31.
;
 .

loop_
  _chem_comp.id
   ALA
   ARG
   ASN
   ASP
   CYS
   EDO
   GLN
   GLU
   GLY
   HIS
   HOH
   ILE
   LEU
   LYS
   MET
   PEG
   PHE
   PRO
   SER
   THR
   TRP
   TYR
   VAL

loop_
  _atom_site.group_PDB
  _atom_site.id
  _atom_site.label_atom_id
  _atom_site.label_alt_id
  _atom_site.label_comp_id
  _atom_site.auth_asym_id
  _atom_site.auth_seq_id
  _atom_site.pdbx_PDB_ins_code
  _atom_site.Cartn_x
  _atom_site.Cartn_y
  _atom_site.Cartn_z
  _atom_site.occupancy
  _atom_site.B_iso_or_equiv
  _atom_site.type_symbol
  _atom_site.pdbx_formal_charge
  _atom_site.label_asym_id
  _atom_site.label_entity_id
  _atom_site.label_seq_id
  _atom_site.pdbx_PDB_model_num
   ATOM 1 N . MET A 1 ? 37.56200 -24.39700 -2.58800 1.000 67.04000 N ? A ? 1 1
   ATOM 2 CA . MET A 1 ? 38.80700 -24.30500 -3.33900 1.000 65.90000 C ? A ? 1 1
   ATOM 3 C . MET A 1 ? 38.49500 -24.37200 -4.83700 1.000 64.30000 C ? A ? 1 1
   ATOM 4 O . MET A 1 ? 37.46800 -24.91600 -5.24300 1.000 59.40000 O ? A ? 1 1
   ATOM 5 CB . MET A 1 ? 39.78400 -25.40400 -2.91500 1.000 60.99000 C ? A ? 1 1
   ATOM 6 CG . MET A 1 ? 41.07500 -25.33700 -3.64600 1.000 66.32000 C ? A ? 1 1
   ATOM 7 SD . MET A 1 ? 42.12800 -24.18000 -2.72500 1.000 86.34000 S ? A ? 1 1
   ATOM 8 CE . MET A 1 ? 42.08600 -22.75800 -3.83400 1.000 61.37000 C ? A ? 1 1
   ATOM 9 N . LEU A 2 ? 39.36400 -23.79500 -5.66300 1.000 60.44000 N ? A ? 2 1
   ATOM 10 CA . LEU A 2 ? 39.02800 -23.49400 -7.04700 1.000 59.42000 C ? A ? 2 1
   ATOM 11 C . LEU A 2 ? 39.79800 -24.34900 -8.04800 1.000 59.85000 C ? A ? 2 1
   ATOM 12 O . LEU A 2 ? 39.96200 -23.94700 -9.20400 1.000 56.66000 O ? A ? 2 1
   ATOM 13 CB . LEU A 2 ? 39.27900 -22.01600 -7.32900 1.000 51.25000 C ? A ? 2 1
   ATOM 14 CG . LEU A 2 ? 38.44300 -21.04400 -6.49900 1.000 53.16000 C ? A ? 2 1
   ATOM 15 CD1 . LEU A 2 ? 38.79600 -19.65800 -6.91400 1.000 48.67000 C ? A ? 2 1
   ATOM 16 CD2 . LEU A 2 ? 36.94100 -21.26600 -6.63400 1.000 51.40000 C ? A ? 2 1
   ATOM 17 N . ILE A 3 ? 40.26300 -25.52700 -7.63400 1.000 58.70000 N ? A ? 3 1
   ATOM 18 CA . ILE A 3 ? 41.08600 -26.36100 -8.50600 1.000 53.81000 C ? A ? 3 1
   ATOM 19 C . ILE A 3 ? 40.19700 -27.12100 -9.47800 1.000 52.20000 C ? A ? 3 1
   ATOM 20 O . ILE A 3 ? 39.29000 -27.85300 -9.06700 1.000 54.38000 O ? A ? 3 1
   ATOM 21 CB . ILE A 3 ? 41.96100 -27.31500 -7.69200 1.000 57.59000 C ? A ? 3 1
   ATOM 22 CG1 . ILE A 3 ? 42.84700 -26.50900 -6.74600 1.000 59.09000 C ? A ? 3 1
   ATOM 23 CG2 . ILE A 3 ? 42.78900 -28.18600 -8.62300 1.000 57.18000 C ? A ? 3 1
   ATOM 24 CD1 . ILE A 3 ? 43.35200 -27.30600 -5.57500 1.000 64.22000 C ? A ? 3 1
   ATOM 25 N . PHE A 4 ? 40.46500 -26.95400 -10.77300 1.000 48.68000 N ? A ? 4 1
   ATOM 26 CA . PHE A 4 ? 39.63200 -27.56700 -11.79900 1.000 49.27000 C ? A ? 4 1
   ATOM 27 C . PHE A 4 ? 39.81600 -29.08000 -11.82300 1.000 54.98000 C ? A ? 4 1
   ATOM 28 O . PHE A 4 ? 40.93500 -29.59000 -11.72400 1.000 59.90000 O ? A ? 4 1
   ATOM 29 CB . PHE A 4 ? 39.96400 -26.99400 -13.17600 1.000 43.50000 C ? A ? 4 1
   ATOM 30 CG . PHE A 4 ? 39.24300 -27.67900 -14.29600 1.000 41.88000 C ? A ? 4 1
   ATOM 31 CD1 . PHE A 4 ? 37.86500 -27.56200 -14.42400 1.000 44.66000 C ? A ? 4 1
   ATOM 32 CD2 . PHE A 4 ? 39.92800 -28.45300 -15.20800 1.000 49.05000 C ? A ? 4 1
   ATOM 33 CE1 . PHE A 4 ? 37.18800 -28.20100 -15.46400 1.000 48.05000 C ? A ? 4 1
   ATOM 34 CE2 . PHE A 4 ? 39.26500 -29.09900 -16.24300 1.000 47.12000 C ? A ? 4 1
   ATOM 35 CZ . PHE A 4 ? 37.89400 -28.97300 -16.37200 1.000 48.18000 C ? A ? 4 1
   ATOM 36 N . ASP A 5 ? 38.71500 -29.79300 -12.00300 1.000 56.81000 N ? A ? 5 1
   ATOM 37 CA . ASP A 5 ? 38.68500 -31.25500 -12.00800 1.000 55.29000 C ? A ? 5 1
   ATOM 38 C . ASP A 5 ? 38.50800 -31.74600 -13.44200 1.000 56.16000 C ? A ? 5 1
   ATOM 39 O . ASP A 5 ? 37.37900 -31.80400 -13.93900 1.000 54.23000 O ? A ? 5 1
   ATOM 40 CB . ASP A 5 ? 37.53600 -31.73900 -11.13400 1.000 56.67000 C ? A ? 5 1
   ATOM 41 CG . ASP A 5 ? 37.70100 -33.16000 -10.67000 1.000 65.07000 C ? A ? 5 1
   ATOM 42 OD1 . ASP A 5 ? 38.42200 -33.94900 -11.32800 1.000 68.93000 O ? A ? 5 1
   ATOM 43 OD2 . ASP A 5 ? 37.08300 -33.48600 -9.63700 1.000 68.43000 O ? A ? 5 1
   ATOM 44 N . ASP A 6 ? 39.60800 -32.13000 -14.10700 1.000 55.87000 N ? A ? 6 1
   ATOM 45 CA . ASP A 6 ? 39.42800 -32.63100 -15.47000 1.000 55.39000 C ? A ? 6 1
   ATOM 46 C . ASP A 6 ? 38.73400 -33.98900 -15.52300 1.000 56.33000 C ? A ? 6 1
   ATOM 47 O . ASP A 6 ? 38.49000 -34.48500 -16.62700 1.000 52.68000 O ? A ? 6 1
   ATOM 48 CB . ASP A 6 ? 40.75700 -32.72900 -16.21900 1.000 57.65000 C ? A ? 6 1
   ATOM 49 CG . ASP A 6 ? 41.85900 -33.34300 -15.38600 1.000 62.00000 C ? A ? 6 1
   ATOM 50 OD1 . ASP A 6 ? 41.55400 -34.15500 -14.49200 1.000 64.74000 O ? A ? 6 1
   ATOM 51 OD2 . ASP A 6 ? 43.03400 -33.01300 -15.63100 1.000 62.81000 O ? A ? 6 1
   ATOM 52 N . LYS A 7 ? 38.38500 -34.58800 -14.38100 1.000 56.88000 N ? A ? 7 1
   ATOM 53 CA . LYS A 7 ? 37.70200 -35.87600 -14.37700 1.000 64.90000 C ? A ? 7 1
   ATOM 54 C . LYS A 7 ? 36.19700 -35.77500 -14.14000 1.000 60.85000 C ? A ? 7 1
   ATOM 55 O . LYS A 7 ? 35.47000 -36.69600 -14.52200 1.000 57.23000 O ? A ? 7 1
   ATOM 56 CB . LYS A 7 ? 38.32200 -36.79800 -13.31800 1.000 68.46000 C ? A ? 7 1
   ATOM 57 CG . LYS A 7 ? 39.54700 -37.56200 -13.80400 1.000 71.60000 C ? A ? 7 1
   ATOM 58 CD . LYS A 7 ? 40.45000 -37.97800 -12.63800 1.000 81.89000 C ? A ? 7 1
   ATOM 59 CE . LYS A 7 ? 40.74200 -39.48300 -12.63100 1.000 90.89000 C ? A ? 7 1
   ATOM 60 NZ . LYS A 7 ? 39.50300 -40.32200 -12.51800 1.000 85.31000 N ? A ? 7 1
   ATOM 61 N . ASN A 8 ? 35.70000 -34.69100 -13.54500 1.000 62.10000 N ? A ? 8 1
   ATOM 62 CA . ASN A 8 ? 34.26400 -34.56600 -13.27800 1.000 60.79000 C ? A ? 8 1
   ATOM 63 C . ASN A 8 ? 33.54200 -34.08600 -14.53400 1.000 57.97000 C ? A ? 8 1
   ATOM 64 O . ASN A 8 ? 33.24900 -32.90200 -14.70900 1.000 61.71000 O ? A ? 8 1
   ATOM 65 CB . ASN A 8 ? 34.00300 -33.60900 -12.12300 1.000 65.10000 C ? A ? 8 1
   ATOM 66 CG . ASN A 8 ? 32.55500 -33.64800 -11.66200 1.000 65.71000 C ? A ? 8 1
   ATOM 67 OD1 . ASN A 8 ? 31.88000 -32.62000 -11.59400 1.000 69.60000 O ? A ? 8 1
   ATOM 68 ND2 . ASN A 8 ? 32.07000 -34.84300 -11.35100 1.000 73.72000 N ? A ? 8 1
   ATOM 69 N . TYR A 9 ? 33.19700 -35.02900 -15.40600 1.000 55.22000 N ? A ? 9 1
   ATOM 70 CA . TYR A 9 ? 32.63500 -34.62900 -16.68500 1.000 51.10000 C ? A ? 9 1
   ATOM 71 C . TYR A 9 ? 31.68500 -35.68500 -17.22600 1.000 52.04000 C ? A ? 9 1
   ATOM 72 O . TYR A 9 ? 31.68400 -36.84300 -16.80100 1.000 57.16000 O ? A ? 9 1
   ATOM 73 CB . TYR A 9 ? 33.73600 -34.35600 -17.71100 1.000 49.30000 C ? A ? 9 1
   ATOM 74 CG . TYR A 9 ? 34.51300 -35.58200 -18.13200 1.000 52.24000 C ? A ? 9 1
   ATOM 75 CD1 . TYR A 9 ? 34.03700 -36.43000 -19.13400 1.000 50.16000 C ? A ? 9 1
   ATOM 76 CD2 . TYR A 9 ? 35.72800 -35.89000 -17.53900 1.000 53.27000 C ? A ? 9 1
   ATOM 77 CE1 . TYR A 9 ? 34.75400 -37.54800 -19.53000 1.000 48.57000 C ? A ? 9 1
   ATOM 78 CE2 . TYR A 9 ? 36.45400 -37.01600 -17.92900 1.000 44.88000 C ? A ? 9 1
   ATOM 79 CZ . TYR A 9 ? 35.96500 -37.83000 -18.92500 1.000 45.75000 C ? A ? 9 1
   ATOM 80 OH . TYR A 9 ? 36.67900 -38.94300 -19.31100 1.000 52.17000 O ? A ? 9 1
   ATOM 81 N . LYS A 10 ? 30.89400 -35.25900 -18.20200 1.000 47.07000 N ? A ? 10 1
   ATOM 82 CA . LYS A 10 ? 29.97800 -36.10600 -18.94000 1.000 48.72000 C ? A ? 10 1
   ATOM 83 C . LYS A 10 ? 30.25900 -35.90800 -20.42500 1.000 50.89000 C ? A ? 10 1
   ATOM 84 O . LYS A 10 ? 30.65000 -34.81600 -20.85000 1.000 50.05000 O ? A ? 10 1
   ATOM 85 CB . LYS A 10 ? 28.51500 -35.74500 -18.57800 1.000 50.22000 C ? A ? 10 1
   ATOM 86 CG . LYS A 10 ? 27.42300 -36.56300 -19.25100 1.000 60.55000 C ? A ? 10 1
   ATOM 87 CD . LYS A 10 ? 26.01700 -36.01000 -18.91000 1.000 64.55000 C ? A ? 10 1
   ATOM 88 CE . LYS A 10 ? 24.89900 -36.91500 -19.44100 1.000 71.67000 C ? A ? 10 1
   ATOM 89 NZ . LYS A 10 ? 23.94400 -37.32200 -18.37600 1.000 75.23000 N ? A ? 10 1
   ATOM 90 N . VAL A 11 ? 30.09500 -36.96700 -21.21500 1.000 49.77000 N ? A ? 11 1
   ATOM 91 CA . VAL A 11 ? 30.22400 -36.87500 -22.66400 1.000 46.17000 C ? A ? 11 1
   ATOM 92 C . VAL A 11 ? 28.81700 -36.93200 -23.23800 1.000 48.99000 C ? A ? 11 1
   ATOM 93 O . VAL A 11 ? 28.07600 -37.88200 -22.97500 1.000 46.00000 O ? A ? 11 1
   ATOM 94 CB . VAL A 11 ? 31.12000 -37.98500 -23.23900 1.000 41.40000 C ? A ? 11 1
   ATOM 95 CG1 . VAL A 11 ? 31.15200 -37.91300 -24.75400 1.000 37.85000 C ? A ? 11 1
   ATOM 96 CG2 . VAL A 11 ? 32.54700 -37.86400 -22.69800 1.000 43.64000 C ? A ? 11 1
   ATOM 97 N . ASP A 12 ? 28.45100 -35.90600 -24.00800 1.000 50.67000 N ? A ? 12 1
   ATOM 98 CA . ASP A 12 ? 27.08300 -35.63400 -24.43300 1.000 47.50000 C ? A ? 12 1
   ATOM 99 C . ASP A 12 ? 27.01000 -35.53000 -25.95000 1.000 50.45000 C ? A ? 12 1
   ATOM 100 O . ASP A 12 ? 27.99500 -35.19200 -26.62200 1.000 47.31000 O ? A ? 12 1
   ATOM 101 CB . ASP A 12 ? 26.56600 -34.31200 -23.85600 1.000 53.88000 C ? A ? 12 1
   ATOM 102 CG . ASP A 12 ? 26.16500 -34.42100 -22.41500 1.000 62.83000 C ? A ? 12 1
   ATOM 103 OD1 . ASP A 12 ? 25.76300 -35.54000 -22.01900 1.000 64.38000 O ? A ? 12 1
   ATOM 104 OD2 . ASP A 12 ? 26.21900 -33.37900 -21.70100 1.000 60.76000 O ? A ? 12 1
   ATOM 105 N . THR A 13 ? 25.81200 -35.77700 -26.48200 1.000 42.68000 N ? A ? 13 1
   ATOM 106 CA . THR A 13 ? 25.53700 -35.56100 -27.89600 1.000 48.31000 C ? A ? 13 1
   ATOM 107 C . THR A 13 ? 24.30900 -34.67700 -28.02200 1.000 53.01000 C ? A ? 13 1
   ATOM 108 O . THR A 13 ? 23.32900 -34.87000 -27.29800 1.000 57.41000 O ? A ? 13 1
   ATOM 109 CB . THR A 13 ? 25.32600 -36.87800 -28.64500 1.000 50.95000 C ? A ? 13 1
   ATOM 110 OG1 . THR A 13 ? 26.60300 -37.43900 -28.98300 1.000 49.55000 O ? A ? 13 1
   ATOM 111 CG2 . THR A 13 ? 24.56700 -36.64000 -29.92200 1.000 53.66000 C ? A ? 13 1
   ATOM 112 N . CYS A 14 ? 24.39000 -33.68200 -28.90800 1.000 51.97000 N ? A ? 14 1
   ATOM 113 CA . CYS A 14 ? 23.27100 -32.82200 -29.27100 1.000 47.49000 C ? A ? 14 1
   ATOM 114 C . CYS A 14 ? 23.03100 -32.94800 -30.76900 1.000 46.99000 C ? A ? 14 1
   ATOM 115 O . CYS A 14 ? 23.94800 -32.71800 -31.56400 1.000 46.18000 O ? A ? 14 1
   ATOM 116 CB . CYS A 14 ? 23.55200 -31.36400 -28.89600 1.000 51.48000 C ? A ? 14 1
   ATOM 117 SG . CYS A 14 ? 22.19100 -30.22500 -29.31200 1.000 56.12000 S ? A ? 14 1
   ATOM 118 N . ASN A 15 ? 21.80200 -33.30100 -31.15000 1.000 43.82000 N ? A ? 15 1
   ATOM 119 CA . ASN A 15 ? 21.40200 -33.41500 -32.55100 1.000 49.30000 C ? A ? 15 1
   ATOM 120 C . ASN A 15 ? 20.23500 -32.46800 -32.80200 1.000 46.96000 C ? A ? 15 1
   ATOM 121 O . ASN A 15 ? 19.26200 -32.47500 -32.04900 1.000 50.54000 O ? A ? 15 1
   ATOM 122 CB . ASN A 15 ? 21.01900 -34.86300 -32.89800 1.000 48.84000 C ? A ? 15 1
   ATOM 123 CG . ASN A 15 ? 20.77000 -35.06900 -34.39200 1.000 52.73000 C ? A ? 15 1
   ATOM 124 OD1 . ASN A 15 ? 19.87100 -34.46300 -34.97500 1.000 56.44000 O ? A ? 15 1
   ATOM 125 ND2 . ASN A 15 ? 21.56300 -35.93800 -35.01400 1.000 49.14000 N ? A ? 15 1
   ATOM 126 N . ILE A 16 ? 20.33800 -31.63300 -33.83400 1.000 45.19000 N ? A ? 16 1
   ATOM 127 CA . ILE A 16 ? 19.31100 -30.63100 -34.13000 1.000 46.32000 C ? A ? 16 1
   ATOM 128 C . ILE A 16 ? 19.18000 -30.52400 -35.63600 1.000 47.67000 C ? A ? 16 1
   ATOM 129 O . ILE A 16 ? 20.16400 -30.22700 -36.31700 1.000 42.90000 O ? A ? 16 1
   ATOM 130 CB . ILE A 16 ? 19.62600 -29.23500 -33.56200 1.000 48.71000 C ? A ? 16 1
   ATOM 131 CG1 . ILE A 16 ? 19.46800 -29.19200 -32.04700 1.000 48.24000 C ? A ? 16 1
   ATOM 132 CG2 . ILE A 16 ? 18.68000 -28.20800 -34.17800 1.000 47.88000 C ? A ? 16 1
   ATOM 133 CD1 . ILE A 16 ? 20.10200 -27.97500 -31.42000 1.000 48.11000 C ? A ? 16 1
   ATOM 134 N . ASP A 17 ? 17.96400 -30.72400 -36.15700 1.000 47.58000 N ? A ? 17 1
   ATOM 135 CA . ASP A 17 ? 17.72800 -30.70500 -37.60300 1.000 46.85000 C ? A ? 17 1
   ATOM 136 C . ASP A 17 ? 18.64600 -31.67500 -38.34200 1.000 46.79000 C ? A ? 17 1
   ATOM 137 O . ASP A 17 ? 18.99900 -31.44100 -39.49900 1.000 46.18000 O ? A ? 17 1
   ATOM 138 CB . ASP A 17 ? 17.89800 -29.29800 -38.20500 1.000 52.72000 C ? A ? 17 1
   ATOM 139 CG . ASP A 17 ? 17.07600 -28.20500 -37.49300 1.000 58.27000 C ? A ? 17 1
   ATOM 140 OD1 . ASP A 17 ? 16.03400 -28.50300 -36.86400 1.000 49.20000 O ? A ? 17 1
   ATOM 141 OD2 . ASP A 17 ? 17.49700 -27.02100 -37.58000 1.000 56.74000 O ? A ? 17 1
   ATOM 142 N . GLY A 18 ? 19.05600 -32.76200 -37.69000 1.000 48.24000 N ? A ? 18 1
   ATOM 143 CA . GLY A 18 ? 19.97700 -33.69800 -38.31000 1.000 47.09000 C ? A ? 18 1
   ATOM 144 C . GLY A 18 ? 21.44000 -33.30300 -38.25000 1.000 52.76000 C ? A ? 18 1
   ATOM 145 O . GLY A 18 ? 22.26200 -33.92200 -38.93600 1.000 50.11000 O ? A ? 18 1
   ATOM 146 N . ILE A 19 ? 21.79500 -32.28800 -37.46100 1.000 47.77000 N ? A ? 19 1
   ATOM 147 CA . ILE A 19 ? 23.17200 -31.84600 -37.30400 1.000 46.30000 C ? A ? 19 1
   ATOM 148 C . ILE A 19 ? 23.60000 -32.21800 -35.88800 1.000 50.14000 C ? A ? 19 1
   ATOM 149 O . ILE A 19 ? 22.92400 -31.85100 -34.91600 1.000 49.23000 O ? A ? 19 1
   ATOM 150 CB . ILE A 19 ? 23.30100 -30.33600 -37.57000 1.000 54.50000 C ? A ? 19 1
   ATOM 151 CG1 . ILE A 19 ? 23.11800 -30.05900 -39.06400 1.000 50.70000 C ? A ? 19 1
   ATOM 152 CG2 . ILE A 19 ? 24.67600 -29.79700 -37.12600 1.000 48.42000 C ? A ? 19 1
   ATOM 153 CD1 . ILE A 19 ? 23.12500 -28.61900 -39.40900 1.000 50.35000 C ? A ? 19 1
   ATOM 154 N . SER A 20 ? 24.70800 -32.95800 -35.77000 1.000 45.28000 N ? A ? 20 1
   ATOM 155 CA . SER A 20 ? 25.15300 -33.54600 -34.50800 1.000 47.57000 C ? A ? 20 1
   ATOM 156 C . SER A 20 ? 26.49800 -32.98600 -34.07600 1.000 46.54000 C ? A ? 20 1
   ATOM 157 O . SER A 20 ? 27.40500 -32.81500 -34.89900 1.000 43.50000 O ? A ? 20 1
   ATOM 158 CB . SER A 20 ? 25.30800 -35.08400 -34.60200 1.000 52.00000 C ? A ? 20 1
   ATOM 159 OG . SER A 20 ? 24.09800 -35.77500 -34.33000 1.000 60.19000 O ? A ? 20 1
   ATOM 160 N . ILE A 21 ? 26.63800 -32.75700 -32.77200 1.000 40.97000 N ? A ? 21 1
   ATOM 161 CA . ILE A 21 ? 27.94000 -32.51800 -32.16700 1.000 40.80000 C ? A ? 21 1
   ATOM 162 C . ILE A 21 ? 28.11600 -33.49700 -31.01100 1.000 46.08000 C ? A ? 21 1
   ATOM 163 O . ILE A 21 ? 27.13900 -33.96200 -30.41000 1.000 45.13000 O ? A ? 21 1
   ATOM 164 CB . ILE A 21 ? 28.13700 -31.04700 -31.68700 1.000 49.47000 C ? A ? 21 1
   ATOM 165 CG1 . ILE A 21 ? 26.95100 -30.52500 -30.85800 1.000 47.34000 C ? A ? 21 1
   ATOM 166 CG2 . ILE A 21 ? 28.37300 -30.11000 -32.86100 1.000 45.80000 C ? A ? 21 1
   ATOM 167 CD1 . ILE A 21 ? 27.30300 -29.25200 -30.08700 1.000 44.47000 C ? A ? 21 1
   ATOM 168 N . LYS A 22 ? 29.37500 -33.82700 -30.71800 1.000 41.00000 N ? A ? 22 1
   ATOM 169 CA . LYS A 22 ? 29.73100 -34.65800 -29.58000 1.000 42.71000 C ? A ? 22 1
   ATOM 170 C . LYS A 22 ? 30.74700 -33.91200 -28.73600 1.000 41.01000 C ? A ? 22 1
   ATOM 171 O . LYS A 22 ? 31.79100 -33.49300 -29.24400 1.000 39.26000 O ? A ? 22 1
   ATOM 172 CB . LYS A 22 ? 30.29800 -36.00900 -30.04100 1.000 40.80000 C ? A ? 22 1
   ATOM 173 CG . LYS A 22 ? 30.35300 -37.06600 -28.95900 1.000 48.15000 C ? A ? 22 1
   ATOM 174 CD . LYS A 22 ? 30.25600 -38.47800 -29.56400 1.000 46.96000 C ? A ? 22 1
   ATOM 175 CE . LYS A 22 ? 31.61600 -39.12100 -29.75000 1.000 53.55000 C ? A ? 22 1
   ATOM 176 NZ . LYS A 22 ? 31.67100 -40.56500 -29.33100 1.000 63.06000 N ? A ? 22 1
   ATOM 177 N . PHE A 23 ? 30.45900 -33.76600 -27.44700 1.000 38.38000 N ? A ? 23 1
   ATOM 178 CA . PHE A 23 ? 31.26800 -32.87700 -26.64000 1.000 41.38000 C ? A ? 23 1
   ATOM 179 C . PHE A 23 ? 31.36100 -33.37800 -25.21100 1.000 39.01000 C ? A ? 23 1
   ATOM 180 O . PHE A 23 ? 30.45800 -34.04600 -24.70400 1.000 41.35000 O ? A ? 23 1
   ATOM 181 CB . PHE A 23 ? 30.70100 -31.44300 -26.65200 1.000 39.96000 C ? A ? 23 1
   ATOM 182 CG . PHE A 23 ? 29.23000 -31.36100 -26.25800 1.000 40.05000 C ? A ? 23 1
   ATOM 183 CD1 . PHE A 23 ? 28.22500 -31.60000 -27.19600 1.000 43.24000 C ? A ? 23 1
   ATOM 184 CD2 . PHE A 23 ? 28.86300 -31.05100 -24.95700 1.000 37.62000 C ? A ? 23 1
   ATOM 185 CE1 . PHE A 23 ? 26.87200 -31.53900 -26.83900 1.000 43.14000 C ? A ? 23 1
   ATOM 186 CE2 . PHE A 23 ? 27.50400 -30.98900 -24.58800 1.000 45.95000 C ? A ? 23 1
   ATOM 187 CZ . PHE A 23 ? 26.51700 -31.23300 -25.53400 1.000 43.68000 C ? A ? 23 1
   ATOM 188 N . ARG A 24 ? 32.46600 -33.01500 -24.57000 1.000 37.81000 N ? A ? 24 1
   ATOM 189 CA . ARG A 24 ? 32.67200 -33.20200 -23.14500 1.000 41.11000 C ? A ? 24 1
   ATOM 190 C . ARG A 24 ? 32.17400 -31.95700 -22.42100 1.000 42.11000 C ? A ? 24 1
   ATOM 191 O . ARG A 24 ? 32.41600 -30.83500 -22.86900 1.000 39.06000 O ? A ? 24 1
   ATOM 192 CB . ARG A 24 ? 34.16100 -33.42900 -22.85500 1.000 40.71000 C ? A ? 24 1
   ATOM 193 CG . ARG A 24 ? 34.45900 -34.05300 -21.49500 1.000 48.29000 C ? A ? 24 1
   ATOM 194 CD . ARG A 24 ? 35.93000 -34.49100 -21.35400 1.000 39.31000 C ? A ? 24 1
   ATOM 195 NE . ARG A 24 ? 36.29000 -35.56400 -22.27600 1.000 43.54000 N ? A ? 24 1
   ATOM 196 CZ . ARG A 24 ? 37.25700 -36.45300 -22.05000 1.000 45.98000 C ? A ? 24 1
   ATOM 197 NH1 . ARG A 24 ? 37.96700 -36.43200 -20.93800 1.000 41.25000 N ? A ? 24 1
   ATOM 198 NH2 . ARG A 24 ? 37.51300 -37.38700 -22.96200 1.000 37.36000 N ? A ? 24 1
   ATOM 199 N . SER A 25 ? 31.47500 -32.15400 -21.30800 1.000 41.15000 N ? A ? 25 1
   ATOM 200 CA . SER A 25 ? 30.88700 -31.04500 -20.58200 1.000 41.53000 C ? A ? 25 1
   ATOM 201 C . SER A 25 ? 31.23000 -31.15000 -19.11000 1.000 43.50000 C ? A ? 25 1
   ATOM 202 O . SER A 25 ? 31.17100 -32.23600 -18.52200 1.000 47.86000 O ? A ? 25 1
   ATOM 203 CB . SER A 25 ? 29.35100 -30.96800 -20.77700 1.000 42.74000 C ? A ? 25 1
   ATOM 204 OG . SER A 25 ? 28.70900 -32.20100 -20.57300 1.000 50.38000 O ? A ? 25 1
   ATOM 205 N . PHE A 26 ? 31.62400 -30.01200 -18.54800 1.000 42.52000 N ? A ? 26 1
   ATOM 206 CA . PHE A 26 ? 31.93400 -29.82400 -17.13500 1.000 43.20000 C ? A ? 26 1
   ATOM 207 C . PHE A 26 ? 30.96900 -28.75300 -16.64600 1.000 48.01000 C ? A ? 26 1
   ATOM 208 O . PHE A 26 ? 31.19500 -27.55700 -16.87500 1.000 46.54000 O ? A ? 26 1
   ATOM 209 CB . PHE A 26 ? 33.38000 -29.37600 -16.92100 1.000 45.99000 C ? A ? 26 1
   ATOM 210 CG . PHE A 26 ? 34.41200 -30.19200 -17.66300 1.000 46.56000 C ? A ? 26 1
   ATOM 211 CD1 . PHE A 26 ? 34.57500 -30.06400 -19.02800 1.000 43.37000 C ? A ? 26 1
   ATOM 212 CD2 . PHE A 26 ? 35.24800 -31.05600 -16.97700 1.000 49.36000 C ? A ? 26 1
   ATOM 213 CE1 . PHE A 26 ? 35.52400 -30.79500 -19.69700 1.000 42.90000 C ? A ? 26 1
   ATOM 214 CE2 . PHE A 26 ? 36.21100 -31.78900 -17.64500 1.000 48.58000 C ? A ? 26 1
   ATOM 215 CZ . PHE A 26 ? 36.34400 -31.65800 -19.00700 1.000 48.78000 C ? A ? 26 1
   ATOM 216 N . LYS A 27 ? 29.90100 -29.16600 -15.97300 1.000 50.24000 N ? A ? 27 1
   ATOM 217 CA . LYS A 27 ? 28.75800 -28.29900 -15.72100 1.000 47.63000 C ? A ? 27 1
   ATOM 218 C . LYS A 27 ? 28.68300 -27.88000 -14.26000 1.000 48.65000 C ? A ? 27 1
   ATOM 219 O . LYS A 27 ? 29.10800 -28.60600 -13.35900 1.000 48.40000 O ? A ? 27 1
   ATOM 220 CB . LYS A 27 ? 27.46300 -28.98900 -16.13100 1.000 46.06000 C ? A ? 27 1
   ATOM 221 CG . LYS A 27 ? 27.33200 -29.15800 -17.64300 1.000 46.89000 C ? A ? 27 1
   ATOM 222 CD . LYS A 27 ? 25.93800 -29.63600 -17.99900 1.000 51.60000 C ? A ? 27 1
   ATOM 223 CE . LYS A 27 ? 25.04000 -28.46400 -18.38500 1.000 57.46000 C ? A ? 27 1
   ATOM 224 NZ . LYS A 27 ? 24.14100 -28.81600 -19.52100 1.000 63.48000 N ? A ? 27 1
   ATOM 225 N . GLU A 28 ? 28.16200 -26.67200 -14.04800 1.000 49.59000 N ? A ? 28 1
   ATOM 226 CA . GLU A 28 ? 27.87200 -26.13200 -12.71500 1.000 47.82000 C ? A ? 28 1
   ATOM 227 C . GLU A 28 ? 29.13300 -25.92200 -11.88400 1.000 44.99000 C ? A ? 28 1
   ATOM 228 O . GLU A 28 ? 29.15500 -26.19000 -10.68000 1.000 44.34000 O ? A ? 28 1
   ATOM 229 CB . GLU A 28 ? 26.86800 -27.01000 -11.95600 1.000 51.02000 C ? A ? 28 1
   ATOM 230 CG . GLU A 28 ? 25.78400 -27.67200 -12.79900 1.000 51.81000 C ? A ? 28 1
   ATOM 231 CD . GLU A 28 ? 24.71800 -26.69800 -13.30600 1.000 66.72000 C ? A ? 28 1
   ATOM 232 OE1 . GLU A 28 ? 23.89200 -26.24200 -12.47800 1.000 75.11000 O ? A ? 28 1
   ATOM 233 OE2 . GLU A 28 ? 24.66900 -26.43100 -14.53400 1.000 59.81000 O ? A ? 28 1
   ATOM 234 N . ILE A 29 ? 30.17700 -25.38400 -12.51000 1.000 49.30000 N ? A ? 29 1
   ATOM 235 CA . ILE A 29 ? 31.43300 -25.12900 -11.81200 1.000 41.41000 C ? A ? 29 1
   ATOM 236 C . ILE A 29 ? 31.34500 -23.79100 -11.08500 1.000 50.27000 C ? A ? 29 1
   ATOM 237 O . ILE A 29 ? 31.10200 -22.75000 -11.70400 1.000 53.88000 O ? A ? 29 1
   ATOM 238 CB . ILE A 29 ? 32.62400 -25.13100 -12.78100 1.000 48.93000 C ? A ? 29 1
   ATOM 239 CG1 . ILE A 29 ? 32.65000 -26.39100 -13.64200 1.000 46.04000 C ? A ? 29 1
   ATOM 240 CG2 . ILE A 29 ? 33.95100 -24.92200 -12.01900 1.000 47.30000 C ? A ? 29 1
   ATOM 241 CD1 . ILE A 29 ? 33.84000 -26.42800 -14.58100 1.000 45.52000 C ? A ? 29 1
   ATOM 242 N . LEU A 30 ? 31.59000 -23.81300 -9.77900 1.000 54.13000 N ? A ? 30 1
   ATOM 243 CA . LEU A 30 ? 31.70000 -22.59500 -8.98400 1.000 51.33000 C ? A ? 30 1
   ATOM 244 C . LEU A 30 ? 33.01500 -21.90100 -9.30500 1.000 54.10000 C ? A ? 30 1
   ATOM 245 O . LEU A 30 ? 34.07500 -22.49100 -9.08800 1.000 50.40000 O ? A ? 30 1
   ATOM 246 CB . LEU A 30 ? 31.66900 -22.95200 -7.50500 1.000 52.39000 C ? A ? 30 1
   ATOM 247 CG . LEU A 30 ? 30.41200 -22.81200 -6.67900 1.000 54.70000 C ? A ? 30 1
   ATOM 248 CD1 . LEU A 30 ? 30.72400 -23.30600 -5.28100 1.000 52.67000 C ? A ? 30 1
   ATOM 249 CD2 . LEU A 30 ? 29.99200 -21.36300 -6.66600 1.000 53.30000 C ? A ? 30 1
   ATOM 250 N . TYR A 31 ? 32.96900 -20.64900 -9.78800 1.000 52.53000 N ? A ? 31 1
   ATOM 251 CA . TYR A 31 ? 34.20400 -19.97900 -10.18700 1.000 51.59000 C ? A ? 31 1
   ATOM 252 C . TYR A 31 ? 34.76700 -19.02500 -9.14000 1.000 47.33000 C ? A ? 31 1
   ATOM 253 O . TYR A 31 ? 35.83200 -18.45700 -9.37000 1.000 47.06000 O ? A ? 31 1
   ATOM 254 CB . TYR A 31 ? 34.04000 -19.22800 -11.52200 1.000 48.22000 C ? A ? 31 1
   ATOM 255 CG . TYR A 31 ? 32.88400 -18.26600 -11.63700 1.000 47.46000 C ? A ? 31 1
   ATOM 256 CD1 . TYR A 31 ? 32.93600 -17.00000 -11.05000 1.000 46.07000 C ? A ? 31 1
   ATOM 257 CD2 . TYR A 31 ? 31.76100 -18.59700 -12.38500 1.000 46.42000 C ? A ? 31 1
   ATOM 258 CE1 . TYR A 31 ? 31.88000 -16.10800 -11.17000 1.000 42.77000 C ? A ? 31 1
   ATOM 259 CE2 . TYR A 31 ? 30.70300 -17.71500 -12.52100 1.000 46.65000 C ? A ? 31 1
   ATOM 260 CZ . TYR A 31 ? 30.76000 -16.47500 -11.90900 1.000 48.19000 C ? A ? 31 1
   ATOM 261 OH . TYR A 31 ? 29.69800 -15.60900 -12.05200 1.000 44.28000 O ? A ? 31 1
   ATOM 262 N . CYS A 32 ? 34.12300 -18.85600 -7.99000 1.000 49.03000 N ? A ? 32 1
   ATOM 263 CA . CYS A 32 ? 34.71500 -18.05300 -6.92800 1.000 49.21000 C ? A ? 32 1
   ATOM 264 C . CYS A 32 ? 34.49700 -18.76400 -5.59900 1.000 52.50000 C ? A ? 32 1
   ATOM 265 O . CYS A 32 ? 33.70100 -19.70100 -5.49800 1.000 48.37000 O ? A ? 32 1
   ATOM 266 CB . CYS A 32 ? 34.13600 -16.63200 -6.90700 1.000 47.55000 C ? A ? 32 1
   ATOM 267 SG . CYS A 32 ? 32.36200 -16.54700 -6.51300 1.000 52.24000 S ? A ? 32 1
   ATOM 268 N . GLU A 33 ? 35.22600 -18.31500 -4.57200 1.000 51.51000 N ? A ? 33 1
   ATOM 269 CA . GLU A 33 ? 35.24600 -19.01000 -3.28600 1.000 54.53000 C ? A ? 33 1
   ATOM 270 C . GLU A 33 ? 34.15700 -18.55800 -2.33000 1.000 57.48000 C ? A ? 33 1
   ATOM 271 O . GLU A 33 ? 33.81100 -19.31400 -1.41800 1.000 62.88000 O ? A ? 33 1
   ATOM 272 CB . GLU A 33 ? 36.60600 -18.83800 -2.60000 1.000 55.50000 C ? A ? 33 1
   ATOM 273 CG . GLU A 33 ? 37.59800 -19.93000 -2.96100 1.000 68.36000 C ? A ? 33 1
   ATOM 274 CD . GLU A 33 ? 38.83600 -19.92500 -2.08200 1.000 75.81000 C ? A ? 33 1
   ATOM 275 OE1 . GLU A 33 ? 39.52300 -18.87700 -2.03600 1.000 76.59000 O ? A ? 33 1
   ATOM 276 OE2 . GLU A 33 ? 39.11400 -20.96700 -1.44000 1.000 76.81000 O ? A ? 33 1
   ATOM 277 N . LYS A 34 ? 33.60900 -17.35800 -2.50800 1.000 52.83000 N ? A ? 34 1
   ATOM 278 CA . LYS A 34 ? 32.53900 -16.83500 -1.66000 1.000 52.68000 C ? A ? 34 1
   ATOM 279 C . LYS A 34 ? 31.41700 -16.29700 -2.53600 1.000 55.66000 C ? A ? 34 1
   ATOM 280 O . LYS A 34 ? 31.18600 -15.08400 -2.60200 1.000 54.33000 O ? A ? 34 1
   ATOM 281 CB . LYS A 34 ? 33.06600 -15.75700 -0.71400 1.000 53.23000 C ? A ? 34 1
   ATOM 282 CG . LYS A 34 ? 33.97400 -16.32600 0.37400 1.000 61.95000 C ? A ? 34 1
   ATOM 283 CD . LYS A 34 ? 35.21600 -15.46800 0.60800 1.000 63.95000 C ? A ? 34 1
   ATOM 284 CE . LYS A 34 ? 34.93300 -14.26500 1.49300 1.000 67.46000 C ? A ? 34 1
   ATOM 285 NZ . LYS A 34 ? 36.20600 -13.75600 2.07800 1.000 80.26000 N ? A ? 34 1
   ATOM 286 N . PRO A 35 ? 30.68000 -17.18300 -3.20700 1.000 56.54000 N ? A ? 35 1
   ATOM 287 CA . PRO A 35 ? 29.56500 -16.72800 -4.04900 1.000 54.14000 C ? A ? 35 1
   ATOM 288 C . PRO A 35 ? 28.40800 -16.21400 -3.21100 1.000 55.46000 C ? A ? 35 1
   ATOM 289 O . PRO A 35 ? 28.16600 -16.68700 -2.10000 1.000 58.32000 O ? A ? 35 1
   ATOM 290 CB . PRO A 35 ? 29.16400 -17.98700 -4.82100 1.000 53.62000 C ? A ? 35 1
   ATOM 291 CG . PRO A 35 ? 29.58100 -19.13200 -3.91200 1.000 51.25000 C ? A ? 35 1
   ATOM 292 CD . PRO A 35 ? 30.80400 -18.65500 -3.16500 1.000 52.29000 C ? A ? 35 1
   ATOM 293 N . VAL A 36 ? 27.68400 -15.23300 -3.75400 1.000 57.57000 N ? A ? 36 1
   ATOM 294 CA . VAL A 36 ? 26.50400 -14.68400 -3.08700 1.000 55.54000 C ? A ? 36 1
   ATOM 295 C . VAL A 36 ? 25.20400 -15.03600 -3.80400 1.000 57.38000 C ? A ? 36 1
   ATOM 296 O . VAL A 36 ? 24.12400 -14.68500 -3.30800 1.000 63.79000 O ? A ? 36 1
   ATOM 297 CB . VAL A 36 ? 26.61800 -13.16000 -2.89200 1.000 57.50000 C ? A ? 36 1
   ATOM 298 CG1 . VAL A 36 ? 27.82200 -12.82400 -2.02200 1.000 61.95000 C ? A ? 36 1
   ATOM 299 CG2 . VAL A 36 ? 26.69700 -12.43400 -4.22800 1.000 58.23000 C ? A ? 36 1
   ATOM 300 N . ASP A 37 ? 25.26600 -15.72700 -4.94100 1.000 55.21000 N ? A ? 37 1
   ATOM 301 CA . ASP A 37 ? 24.07300 -16.10600 -5.68400 1.000 56.75000 C ? A ? 37 1
   ATOM 302 C . ASP A 37 ? 24.34500 -17.41300 -6.40900 1.000 54.15000 C ? A ? 37 1
   ATOM 303 O . ASP A 37 ? 25.43900 -17.61900 -6.93500 1.000 50.99000 O ? A ? 37 1
   ATOM 304 CB . ASP A 37 ? 23.66200 -15.03200 -6.69900 1.000 52.20000 C ? A ? 37 1
   ATOM 305 CG . ASP A 37 ? 22.27000 -15.28000 -7.30000 1.000 55.81000 C ? A ? 37 1
   ATOM 306 OD1 . ASP A 37 ? 22.12600 -16.14100 -8.20200 1.000 52.90000 O ? A ? 37 1
   ATOM 307 OD2 . ASP A 37 ? 21.31700 -14.59100 -6.87100 1.000 59.70000 O ? A ? 37 1
   ATOM 308 N . SER A 38 ? 23.33000 -18.27200 -6.45700 1.000 57.05000 N ? A ? 38 1
   ATOM 309 CA . SER A 38 ? 23.44100 -19.54500 -7.16100 1.000 55.45000 C ? A ? 38 1
   ATOM 310 C . SER A 38 ? 23.79100 -19.37400 -8.62900 1.000 52.43000 C ? A ? 38 1
   ATOM 311 O . SER A 38 ? 24.24100 -20.33700 -9.25800 1.000 52.21000 O ? A ? 38 1
   ATOM 312 CB . SER A 38 ? 22.12300 -20.30600 -7.05400 1.000 54.53000 C ? A ? 38 1
   ATOM 313 OG . SER A 38 ? 21.06200 -19.46200 -7.45300 1.000 62.47000 O ? A ? 38 1
   ATOM 314 N . ILE A 39 ? 23.59600 -18.17700 -9.19100 1.000 53.38000 N ? A ? 39 1
   ATOM 315 CA . ILE A 39 ? 23.85000 -17.99100 -10.61500 1.000 52.13000 C ? A ? 39 1
   ATOM 316 C . ILE A 39 ? 25.34400 -18.02200 -10.93300 1.000 52.24000 C ? A ? 39 1
   ATOM 317 O . ILE A 39 ? 25.71500 -18.30400 -12.07500 1.000 51.98000 O ? A ? 39 1
   ATOM 318 CB . ILE A 39 ? 23.21000 -16.68000 -11.12100 1.000 47.37000 C ? A ? 39 1
   ATOM 319 CG1 . ILE A 39 ? 23.08000 -16.71700 -12.63900 1.000 45.75000 C ? A ? 39 1
   ATOM 320 CG2 . ILE A 39 ? 24.05700 -15.50100 -10.75100 1.000 44.05000 C ? A ? 39 1
   ATOM 321 CD1 . ILE A 39 ? 22.02500 -15.83200 -13.16800 1.000 42.64000 C ? A ? 39 1
   ATOM 322 N . GLN A 40 ? 26.21600 -17.77400 -9.95200 1.000 47.15000 N ? A ? 40 1
   ATOM 323 CA . GLN A 40 ? 27.65600 -17.65300 -10.20400 1.000 52.02000 C ? A ? 40 1
   ATOM 324 C . GLN A 40 ? 28.26800 -19.04100 -10.39400 1.000 55.56000 C ? A ? 40 1
   ATOM 325 O . GLN A 40 ? 28.97500 -19.58500 -9.54300 1.000 56.43000 O ? A ? 40 1
   ATOM 326 CB . GLN A 40 ? 28.33700 -16.87400 -9.08500 1.000 50.37000 C ? A ? 40 1
   ATOM 327 CG . GLN A 40 ? 27.78000 -15.44400 -8.91200 1.000 49.74000 C ? A ? 40 1
   ATOM 328 CD . GLN A 40 ? 28.26400 -14.78200 -7.62700 1.000 54.64000 C ? A ? 40 1
   ATOM 329 OE1 . GLN A 40 ? 27.80900 -15.13000 -6.53300 1.000 58.45000 O ? A ? 40 1
   ATOM 330 NE2 . GLN A 40 ? 29.18900 -13.83000 -7.75100 1.000 47.30000 N ? A ? 40 1
   ATOM 331 N . LYS A 41 ? 27.99600 -19.60300 -11.56700 1.000 53.26000 N ? A ? 41 1
   ATOM 332 CA . LYS A 41 ? 28.50300 -20.90400 -11.95300 1.000 50.29000 C ? A ? 41 1
   ATOM 333 C . LYS A 41 ? 28.72600 -20.88600 -13.46200 1.000 50.83000 C ? A ? 41 1
   ATOM 334 O . LYS A 41 ? 28.05000 -20.15100 -14.18500 1.000 50.49000 O ? A ? 41 1
   ATOM 335 CB . LYS A 41 ? 27.51900 -22.01100 -11.54200 1.000 55.41000 C ? A ? 41 1
   ATOM 336 CG . LYS A 41 ? 27.86200 -22.70400 -10.21500 1.000 57.17000 C ? A ? 41 1
   ATOM 337 CD . LYS A 41 ? 26.66200 -22.79500 -9.26100 1.000 60.28000 C ? A ? 41 1
   ATOM 338 CE . LYS A 41 ? 25.50000 -23.54000 -9.88000 1.000 61.91000 C ? A ? 41 1
   ATOM 339 NZ . LYS A 41 ? 24.33600 -23.62100 -8.93500 1.000 70.50000 N ? A ? 41 1
   ATOM 340 N . MET A 42 ? 29.67800 -21.70100 -13.93300 1.000 49.43000 N ? A ? 42 1
   ATOM 341 CA . MET A 42 ? 30.03400 -21.78000 -15.34800 1.000 44.41000 C ? A ? 42 1
   ATOM 342 C . MET A 42 ? 30.00700 -23.22400 -15.84500 1.000 42.76000 C ? A ? 42 1
   ATOM 343 O . MET A 42 ? 30.18800 -24.16600 -15.07200 1.000 39.92000 O ? A ? 42 1
   ATOM 344 CB . MET A 42 ? 31.41500 -21.13200 -15.57900 1.000 43.84000 C ? A ? 42 1
   ATOM 345 CG . MET A 42 ? 32.57400 -21.94500 -15.02500 1.000 48.88000 C ? A ? 42 1
   ATOM 346 SD . MET A 42 ? 34.22700 -21.59500 -15.69500 1.000 58.96000 S ? A ? 42 1
   ATOM 347 CE . MET A 42 ? 34.39500 -19.89600 -15.27800 1.000 43.57000 C ? A ? 42 1
   ATOM 348 N . ASN A 43 ? 29.73900 -23.37700 -17.14300 1.000 36.89000 N ? A ? 43 1
   ATOM 349 CA . ASN A 43 ? 29.86900 -24.62700 -17.88100 1.000 40.36000 C ? A ? 43 1
   ATOM 350 C . ASN A 43 ? 31.00200 -24.52000 -18.90200 1.000 42.52000 C ? A ? 43 1
   ATOM 351 O . ASN A 43 ? 31.19500 -23.47700 -19.53600 1.000 37.45000 O ? A ? 43 1
   ATOM 352 CB . ASN A 43 ? 28.58100 -24.98700 -18.64300 1.000 39.06000 C ? A ? 43 1
   ATOM 353 CG . ASN A 43 ? 27.34000 -24.96000 -17.76500 1.000 41.60000 C ? A ? 43 1
   ATOM 354 OD1 . ASN A 43 ? 27.40500 -25.24600 -16.57100 1.000 43.21000 O ? A ? 43 1
   ATOM 355 ND2 . ASN A 43 ? 26.19600 -24.62000 -18.36300 1.000 30.96000 N ? A ? 43 1
   ATOM 356 N . ILE A 44 ? 31.71300 -25.62600 -19.10400 1.000 39.73000 N ? A ? 44 1
   ATOM 357 CA . ILE A 44 ? 32.79800 -25.71700 -20.07500 1.000 36.83000 C ? A ? 44 1
   ATOM 358 C . ILE A 44 ? 32.48300 -26.84800 -21.03800 1.000 37.58000 C ? A ? 44 1
   ATOM 359 O . ILE A 44 ? 32.13300 -27.95500 -20.61300 1.000 38.31000 O ? A ? 44 1
   ATOM 360 CB . ILE A 44 ? 34.15600 -25.94400 -19.39300 1.000 41.38000 C ? A ? 44 1
   ATOM 361 CG1 . ILE A 44 ? 34.39800 -24.89900 -18.30200 1.000 38.74000 C ? A ? 44 1
   ATOM 362 CG2 . ILE A 44 ? 35.27500 -25.88600 -20.42100 1.000 38.08000 C ? A ? 44 1
   ATOM 363 CD1 . ILE A 44 ? 35.71600 -25.08700 -17.57400 1.000 44.30000 C ? A ? 44 1
   ATOM 364 N . PHE A 45 ? 32.57500 -26.56800 -22.33000 1.000 36.27000 N ? A ? 45 1
   ATOM 365 CA . PHE A 45 ? 32.24000 -27.54100 -23.36100 1.000 37.14000 C ? A ? 45 1
   ATOM 366 C . PHE A 45 ? 33.41900 -27.67900 -24.30800 1.000 37.35000 C ? A ? 45 1
   ATOM 367 O . PHE A 45 ? 34.00700 -26.67200 -24.71500 1.000 37.90000 O ? A ? 45 1
   ATOM 368 CB . PHE A 45 ? 30.98600 -27.11000 -24.13200 1.000 38.73000 C ? A ? 45 1
   ATOM 369 CG . PHE A 45 ? 29.78300 -26.92200 -23.26300 1.000 40.12000 C ? A ? 45 1
   ATOM 370 CD1 . PHE A 45 ? 29.11800 -28.02100 -22.72900 1.000 39.84000 C ? A ? 45 1
   ATOM 371 CD2 . PHE A 45 ? 29.31900 -25.64400 -22.96200 1.000 37.84000 C ? A ? 45 1
   ATOM 372 CE1 . PHE A 45 ? 27.99100 -27.83600 -21.92600 1.000 46.88000 C ? A ? 45 1
   ATOM 373 CE2 . PHE A 45 ? 28.19500 -25.46000 -22.16300 1.000 38.32000 C ? A ? 45 1
   ATOM 374 CZ . PHE A 45 ? 27.52800 -26.54600 -21.64500 1.000 40.16000 C ? A ? 45 1
   ATOM 375 N . VAL A 46 ? 33.77000 -28.92200 -24.64400 1.000 42.16000 N ? A ? 46 1
   ATOM 376 CA . VAL A 46 ? 34.95900 -29.24600 -25.45100 1.000 38.09000 C ? A ? 46 1
   ATOM 377 C . VAL A 46 ? 34.60000 -30.23800 -26.55800 1.000 39.58000 C ? A ? 46 1
   ATOM 378 O . VAL A 46 ? 33.97700 -31.27500 -26.28600 1.000 35.15000 O ? A ? 46 1
   ATOM 379 CB . VAL A 46 ? 36.09000 -29.82100 -24.57900 1.000 36.41000 C ? A ? 46 1
   ATOM 380 CG1 . VAL A 46 ? 37.38300 -30.03100 -25.40400 1.000 37.73000 C ? A ? 46 1
   ATOM 381 CG2 . VAL A 46 ? 36.35500 -28.93600 -23.38900 1.000 30.48000 C ? A ? 46 1
   ATOM 382 N . PRO A 47 ? 34.95500 -29.96700 -27.81700 1.000 37.06000 N ? A ? 47 1
   ATOM 383 CA . PRO A 47 ? 34.75400 -30.98200 -28.86000 1.000 35.37000 C ? A ? 47 1
   ATOM 384 C . PRO A 47 ? 35.45000 -32.27500 -28.46900 1.000 38.33000 C ? A ? 47 1
   ATOM 385 O . PRO A 47 ? 36.65500 -32.27200 -28.19500 1.000 40.41000 O ? A ? 47 1
   ATOM 386 CB . PRO A 47 ? 35.38400 -30.35100 -30.10700 1.000 36.64000 C ? A ? 47 1
   ATOM 387 CG . PRO A 47 ? 35.42200 -28.89800 -29.82600 1.000 32.14000 C ? A ? 47 1
   ATOM 388 CD . PRO A 47 ? 35.56600 -28.73500 -28.34200 1.000 31.99000 C ? A ? 47 1
   ATOM 389 N . GLU A 48 ? 34.68500 -33.36800 -28.42000 1.000 39.00000 N ? A ? 48 1
   ATOM 390 CA . GLU A 48 ? 35.14300 -34.60800 -27.79900 1.000 42.32000 C ? A ? 48 1
   ATOM 391 C . GLU A 48 ? 36.28800 -35.25900 -28.57400 1.000 40.26000 C ? A ? 48 1
   ATOM 392 O . GLU A 48 ? 37.17400 -35.86100 -27.95500 1.000 36.86000 O ? A ? 48 1
   ATOM 393 CB . GLU A 48 ? 33.94700 -35.57000 -27.64800 1.000 40.13000 C ? A ? 48 1
   ATOM 394 CG . GLU A 48 ? 34.23400 -36.95800 -27.09100 1.000 43.43000 C ? A ? 48 1
   ATOM 395 CD . GLU A 48 ? 34.98700 -36.93900 -25.77100 1.000 51.18000 C ? A ? 48 1
   ATOM 396 OE1 . GLU A 48 ? 34.85900 -35.94500 -25.00400 1.000 46.54000 O ? A ? 48 1
   ATOM 397 OE2 . GLU A 48 ? 35.73500 -37.91700 -25.51800 1.000 42.52000 O ? A ? 48 1
   ATOM 398 N . VAL A 49 ? 36.29700 -35.14300 -29.90900 1.000 34.03000 N ? A ? 49 1
   ATOM 399 CA . VAL A 49 ? 37.37700 -35.69400 -30.71900 1.000 40.02000 C ? A ? 49 1
   ATOM 400 C . VAL A 49 ? 38.74700 -35.15000 -30.31300 1.000 45.75000 C ? A ? 49 1
   ATOM 401 O . VAL A 49 ? 39.76700 -35.79300 -30.58900 1.000 44.81000 O ? A ? 49 1
   ATOM 402 CB . VAL A 49 ? 37.15200 -35.40700 -32.21500 1.000 41.09000 C ? A ? 49 1
   ATOM 403 CG1 . VAL A 49 ? 36.00900 -36.19800 -32.76000 1.000 38.61000 C ? A ? 49 1
   ATOM 404 CG2 . VAL A 49 ? 36.92300 -33.91800 -32.42800 1.000 41.27000 C ? A ? 49 1
   ATOM 405 N . TYR A 50 ? 38.80500 -33.96600 -29.68900 1.000 38.23000 N ? A ? 50 1
   ATOM 406 CA . TYR A 50 ? 40.10100 -33.42300 -29.28900 1.000 38.06000 C ? A ? 50 1
   ATOM 407 C . TYR A 50 ? 40.84500 -34.37600 -28.36600 1.000 44.43000 C ? A ? 50 1
   ATOM 408 O . TYR A 50 ? 42.08600 -34.36000 -28.31000 1.000 41.39000 O ? A ? 50 1
   ATOM 409 CB . TYR A 50 ? 39.93700 -32.06500 -28.59400 1.000 36.54000 C ? A ? 50 1
   ATOM 410 CG . TYR A 50 ? 39.80300 -30.89100 -29.54300 1.000 36.32000 C ? A ? 50 1
   ATOM 411 CD1 . TYR A 50 ? 40.14200 -31.01900 -30.87400 1.000 34.86000 C ? A ? 50 1
   ATOM 412 CD2 . TYR A 50 ? 39.32900 -29.65400 -29.09900 1.000 39.97000 C ? A ? 50 1
   ATOM 413 CE1 . TYR A 50 ? 40.03100 -29.96600 -31.73800 1.000 43.10000 C ? A ? 50 1
   ATOM 414 CE2 . TYR A 50 ? 39.20500 -28.58100 -29.96500 1.000 32.30000 C ? A ? 50 1
   ATOM 415 CZ . TYR A 50 ? 39.55300 -28.74100 -31.28400 1.000 36.60000 C ? A ? 50 1
   ATOM 416 OH . TYR A 50 ? 39.45300 -27.69400 -32.17400 1.000 34.99000 O ? A ? 50 1
   ATOM 417 N . TYR A 51 ? 40.11300 -35.18000 -27.61100 1.000 42.50000 N ? A ? 51 1
   ATOM 418 CA . TYR A 51 ? 40.73500 -36.09000 -26.66500 1.000 47.29000 C ? A ? 51 1
   ATOM 419 C . TYR A 51 ? 41.26600 -37.35900 -27.32500 1.000 46.08000 C ? A ? 51 1
   ATOM 420 O . TYR A 51 ? 41.88300 -38.17700 -26.63800 1.000 42.03000 O ? A ? 51 1
   ATOM 421 CB . TYR A 51 ? 39.73700 -36.41800 -25.56000 1.000 44.13000 C ? A ? 51 1
   ATOM 422 CG . TYR A 51 ? 39.41300 -35.21400 -24.70200 1.000 44.74000 C ? A ? 51 1
   ATOM 423 CD1 . TYR A 51 ? 40.31400 -34.75200 -23.73200 1.000 37.31000 C ? A ? 51 1
   ATOM 424 CD2 . TYR A 51 ? 38.21700 -34.51800 -24.87300 1.000 45.25000 C ? A ? 51 1
   ATOM 425 CE1 . TYR A 51 ? 40.01800 -33.64500 -22.94200 1.000 36.13000 C ? A ? 51 1
   ATOM 426 CE2 . TYR A 51 ? 37.91900 -33.40700 -24.09500 1.000 39.75000 C ? A ? 51 1
   ATOM 427 CZ . TYR A 51 ? 38.81900 -32.97800 -23.13900 1.000 42.93000 C ? A ? 51 1
   ATOM 428 OH . TYR A 51 ? 38.49500 -31.88700 -22.37700 1.000 44.18000 O ? A ? 51 1
   ATOM 429 N . GLU A 52 ? 41.04900 -37.52300 -28.63400 1.000 51.15000 N ? A ? 52 1
   ATOM 430 CA . GLU A 52 ? 41.68200 -38.56100 -29.43600 1.000 47.23000 C ? A ? 52 1
   ATOM 431 C . GLU A 52 ? 42.74500 -37.99200 -30.36600 1.000 49.06000 C ? A ? 52 1
   ATOM 432 O . GLU A 52 ? 43.09300 -38.64000 -31.35800 1.000 50.61000 O ? A ? 52 1
   ATOM 433 CB . GLU A 52 ? 40.66500 -39.31300 -30.28900 1.000 46.66000 C ? A ? 52 1
   ATOM 434 CG . GLU A 52 ? 39.25900 -39.40800 -29.76300 1.000 56.51000 C ? A ? 52 1
   ATOM 435 CD . GLU A 52 ? 38.29400 -39.83300 -30.86500 1.000 59.81000 C ? A ? 52 1
   ATOM 436 OE1 . GLU A 52 ? 38.78200 -40.21400 -31.96000 1.000 59.64000 O ? A ? 52 1
   ATOM 437 OE2 . GLU A 52 ? 37.06200 -39.76400 -30.65000 1.000 57.04000 O ? A ? 52 1
   ATOM 438 N . GLY A 53 ? 43.22800 -36.77700 -30.10300 1.000 44.64000 N ? A ? 53 1
   ATOM 439 CA . GLY A 53 ? 44.25800 -36.19400 -30.95000 1.000 42.66000 C ? A ? 53 1
   ATOM 440 C . GLY A 53 ? 43.78000 -35.67800 -32.29200 1.000 42.23000 C ? A ? 53 1
   ATOM 441 O . GLY A 53 ? 44.60200 -35.40100 -33.16700 1.000 45.11000 O ? A ? 53 1
   ATOM 442 N . ASN A 54 ? 42.47100 -35.52100 -32.47900 1.000 41.24000 N ? A ? 54 1
   ATOM 443 CA . ASN A 54 ? 41.96300 -34.90100 -33.69200 1.000 46.59000 C ? A ? 54 1
   ATOM 444 C . ASN A 54 ? 42.19800 -33.38500 -33.67900 1.000 45.25000 C ? A ? 54 1
   ATOM 445 O . ASN A 54 ? 42.43700 -32.77000 -32.63300 1.000 39.62000 O ? A ? 54 1
   ATOM 446 CB . ASN A 54 ? 40.47100 -35.18200 -33.85300 1.000 40.57000 C ? A ? 54 1
   ATOM 447 CG . ASN A 54 ? 40.18400 -36.59800 -34.29800 1.000 49.63000 C ? A ? 54 1
   ATOM 448 OD1 . ASN A 54 ? 41.03700 -37.48800 -34.20600 1.000 52.89000 O ? A ? 54 1
   ATOM 449 ND2 . ASN A 54 ? 38.97400 -36.81700 -34.78800 1.000 53.81000 N ? A ? 54 1
   ATOM 450 N . THR A 55 ? 42.14100 -32.79300 -34.87700 1.000 37.09000 N ? A ? 55 1
   ATOM 451 CA . THR A 55 ? 42.15900 -31.35400 -35.07700 1.000 41.92000 C ? A ? 55 1
   ATOM 452 C . THR A 55 ? 40.86000 -30.90200 -35.74400 1.000 43.81000 C ? A ? 55 1
   ATOM 453 O . THR A 55 ? 40.23700 -31.66500 -36.48200 1.000 44.94000 O ? A ? 55 1
   ATOM 454 CB . THR A 55 ? 43.30700 -30.94400 -35.97300 1.000 43.86000 C ? A ? 55 1
   ATOM 455 OG1 . THR A 55 ? 43.14300 -31.61800 -37.23000 1.000 47.15000 O ? A ? 55 1
   ATOM 456 CG2 . THR A 55 ? 44.65300 -31.29300 -35.34300 1.000 42.35000 C ? A ? 55 1
   ATOM 457 N . ILE A 56 ? 40.47300 -29.64400 -35.52200 1.000 40.59000 N ? A ? 56 1
   ATOM 458 CA . ILE A 56 ? 39.28100 -29.05800 -36.14500 1.000 41.29000 C ? A ? 56 1
   ATOM 459 C . ILE A 56 ? 39.65300 -27.67300 -36.63000 1.000 41.71000 C ? A ? 56 1
   ATOM 460 O . ILE A 56 ? 40.03600 -26.81400 -35.82000 1.000 41.23000 O ? A ? 56 1
   ATOM 461 CB . ILE A 56 ? 38.07400 -28.97700 -35.19000 1.000 42.29000 C ? A ? 56 1
   ATOM 462 CG1 . ILE A 56 ? 37.55900 -30.36900 -34.84100 1.000 38.74000 C ? A ? 56 1
   ATOM 463 CG2 . ILE A 56 ? 36.95900 -28.18000 -35.82800 1.000 37.85000 C ? A ? 56 1
   ATOM 464 CD1 . ILE A 56 ? 36.65000 -30.42900 -33.62700 1.000 37.76000 C ? A ? 56 1
   ATOM 465 N . ASN A 57 ? 39.56300 -27.45900 -37.94300 1.000 37.75000 N ? A ? 57 1
   ATOM 466 CA . ASN A 57 ? 40.02400 -26.20400 -38.55000 1.000 38.68000 C ? A ? 57 1
   ATOM 467 C . ASN A 57 ? 41.46900 -25.89500 -38.15600 1.000 42.49000 C ? A ? 57 1
   ATOM 468 O . ASN A 57 ? 41.86100 -24.72900 -38.04500 1.000 40.58000 O ? A ? 57 1
   ATOM 469 CB . ASN A 57 ? 39.09500 -25.02700 -38.18700 1.000 33.87000 C ? A ? 57 1
   ATOM 470 CG . ASN A 57 ? 37.70000 -25.17200 -38.78600 1.000 42.00000 C ? A ? 57 1
   ATOM 471 OD1 . ASN A 57 ? 37.55300 -25.44400 -39.98200 1.000 47.90000 O ? A ? 57 1
   ATOM 472 ND2 . ASN A 57 ? 36.66500 -25.00900 -37.95200 1.000 42.51000 N ? A ? 57 1
   ATOM 473 N . GLY A 58 ? 42.27100 -26.94500 -37.93100 1.000 37.19000 N ? A ? 58 1
   ATOM 474 CA . GLY A 58 ? 43.65400 -26.80200 -37.52900 1.000 38.48000 C ? A ? 58 1
   ATOM 475 C . GLY A 58 ? 43.87800 -26.65000 -36.03900 1.000 43.76000 C ? A ? 58 1
   ATOM 476 O . GLY A 58 ? 45.03900 -26.57600 -35.60600 1.000 39.98000 O ? A ? 58 1
   ATOM 477 N . TYR A 59 ? 42.81500 -26.60700 -35.23800 1.000 40.38000 N ? A ? 59 1
   ATOM 478 CA . TYR A 59 ? 42.94400 -26.44500 -33.79600 1.000 40.42000 C ? A ? 59 1
   ATOM 479 C . TYR A 59 ? 43.01700 -27.79500 -33.09500 1.000 38.72000 C ? A ? 59 1
   ATOM 480 O . TYR A 59 ? 42.37900 -28.76300 -33.50900 1.000 40.16000 O ? A ? 59 1
   ATOM 481 CB . TYR A 59 ? 41.76800 -25.65900 -33.22400 1.000 39.45000 C ? A ? 59 1
   ATOM 482 CG . TYR A 59 ? 41.55200 -24.28400 -33.81700 1.000 42.53000 C ? A ? 59 1
   ATOM 483 CD1 . TYR A 59 ? 42.57700 -23.34300 -33.83600 1.000 35.51000 C ? A ? 59 1
   ATOM 484 CD2 . TYR A 59 ? 40.31100 -23.92100 -34.34100 1.000 36.41000 C ? A ? 59 1
   ATOM 485 CE1 . TYR A 59 ? 42.37200 -22.07400 -34.35800 1.000 40.67000 C ? A ? 59 1
   ATOM 486 CE2 . TYR A 59 ? 40.09900 -22.64200 -34.87200 1.000 37.48000 C ? A ? 59 1
   ATOM 487 CZ . TYR A 59 ? 41.13600 -21.72800 -34.86800 1.000 41.65000 C ? A ? 59 1
   ATOM 488 OH . TYR A 59 ? 40.94600 -20.46800 -35.38700 1.000 40.94000 O ? A ? 59 1
   ATOM 489 N . SER A 60 ? 43.75400 -27.82700 -31.98900 1.000 35.86000 N ? A ? 60 1
   ATOM 490 CA . SER A 60 ? 43.89500 -29.01000 -31.15500 1.000 42.84000 C ? A ? 60 1
   ATOM 491 C . SER A 60 ? 43.34500 -28.69700 -29.77600 1.000 39.67000 C ? A ? 60 1
   ATOM 492 O . SER A 60 ? 43.05200 -27.54700 -29.45000 1.000 37.02000 O ? A ? 60 1
   ATOM 493 CB . SER A 60 ? 45.36400 -29.45100 -31.01300 1.000 39.01000 C ? A ? 60 1
   ATOM 494 OG . SER A 60 ? 46.01900 -29.47700 -32.25600 1.000 50.33000 O ? A ? 60 1
   ATOM 495 N . LEU A 61 ? 43.26600 -29.74300 -28.95500 1.000 36.27000 N ? A ? 61 1
   ATOM 496 CA . LEU A 61 ? 42.86700 -29.60800 -27.56400 1.000 38.19000 C ? A ? 61 1
   ATOM 497 C . LEU A 61 ? 43.41000 -28.35300 -26.87800 1.000 38.80000 C ? A ? 61 1
   ATOM 498 O . LEU A 61 ? 42.64000 -27.58300 -26.30000 1.000 35.92000 O ? A ? 61 1
   ATOM 499 CB . LEU A 61 ? 43.29900 -30.85400 -26.80300 1.000 38.45000 C ? A ? 61 1
   ATOM 500 CG . LEU A 61 ? 42.82000 -30.88700 -25.35600 1.000 39.60000 C ? A ? 61 1
   ATOM 501 CD1 . LEU A 61 ? 41.31800 -30.66300 -25.32000 1.000 40.67000 C ? A ? 61 1
   ATOM 502 CD2 . LEU A 61 ? 43.17300 -32.24400 -24.75400 1.000 36.82000 C ? A ? 61 1
   ATOM 503 N . HIS A 62 ? 44.72800 -28.13600 -26.90000 1.000 37.83000 N ? A ? 62 1
   ATOM 504 CA . HIS A 62 ? 45.30600 -27.03500 -26.12800 1.000 40.09000 C ? A ? 62 1
   ATOM 505 C . HIS A 62 ? 45.52500 -25.75600 -26.92400 1.000 40.95000 C ? A ? 62 1
   ATOM 506 O . HIS A 62 ? 45.92300 -24.74600 -26.33100 1.000 36.23000 O ? A ? 62 1
   ATOM 507 CB . HIS A 62 ? 46.63400 -27.44900 -25.50300 1.000 41.46000 C ? A ? 62 1
   ATOM 508 CG . HIS A 62 ? 46.50300 -28.58400 -24.55300 1.000 45.50000 C ? A ? 62 1
   ATOM 509 ND1 . HIS A 62 ? 46.95000 -29.85500 -24.84900 1.000 42.43000 N ? A ? 62 1
   ATOM 510 CD2 . HIS A 62 ? 45.94600 -28.65100 -23.32100 1.000 42.40000 C ? A ? 62 1
   ATOM 511 CE1 . HIS A 62 ? 46.68600 -30.65300 -23.83000 1.000 43.51000 C ? A ? 62 1
   ATOM 512 NE2 . HIS A 62 ? 46.07900 -29.94800 -22.89000 1.000 45.42000 N ? A ? 62 1
   ATOM 513 N . THR A 63 ? 45.27800 -25.76300 -28.23600 1.000 40.04000 N ? A ? 63 1
   ATOM 514 CA . THR A 63 ? 45.48800 -24.57300 -29.04100 1.000 36.17000 C ? A ? 63 1
   ATOM 515 C . THR A 63 ? 44.19900 -23.85000 -29.43500 1.000 41.37000 C ? A ? 63 1
   ATOM 516 O . THR A 63 ? 44.27500 -22.68400 -29.84500 1.000 38.60000 O ? A ? 63 1
   ATOM 517 CB . THR A 63 ? 46.28100 -24.92000 -30.31700 1.000 36.77000 C ? A ? 63 1
   ATOM 518 OG1 . THR A 63 ? 45.46200 -25.68100 -31.20300 1.000 40.45000 O ? A ? 63 1
   ATOM 519 CG2 . THR A 63 ? 47.57100 -25.71500 -29.99300 1.000 28.19000 C ? A ? 63 1
   ATOM 520 N . ALA A 64 ? 43.03000 -24.48700 -29.30400 1.000 35.32000 N ? A ? 64 1
   ATOM 521 CA . ALA A 64 ? 41.79100 -23.87100 -29.79200 1.000 36.48000 C ? A ? 64 1
   ATOM 522 C . ALA A 64 ? 41.44000 -22.62200 -28.98300 1.000 35.45000 C ? A ? 64 1
   ATOM 523 O . ALA A 64 ? 41.58600 -22.60800 -27.75400 1.000 34.66000 O ? A ? 64 1
   ATOM 524 CB . ALA A 64 ? 40.61600 -24.85500 -29.73500 1.000 33.74000 C ? A ? 64 1
   ATOM 525 N . PRO A 65 ? 40.96100 -21.56500 -29.64100 1.000 36.02000 N ? A ? 65 1
   ATOM 526 CA . PRO A 65 ? 40.43500 -20.40900 -28.90100 1.000 38.39000 C ? A ? 65 1
   ATOM 527 C . PRO A 65 ? 39.33400 -20.83000 -27.93700 1.000 37.47000 C ? A ? 65 1
   ATOM 528 O . PRO A 65 ? 38.68300 -21.85500 -28.11400 1.000 35.81000 O ? A ? 65 1
   ATOM 529 CB . PRO A 65 ? 39.87200 -19.49600 -30.00100 1.000 34.14000 C ? A ? 65 1
   ATOM 530 CG . PRO A 65 ? 40.51900 -19.96800 -31.29200 1.000 32.88000 C ? A ? 65 1
   ATOM 531 CD . PRO A 65 ? 40.73800 -21.45900 -31.09400 1.000 34.05000 C ? A ? 65 1
   ATOM 532 N . ILE A 66 ? 39.13100 -20.02100 -26.90200 1.000 39.10000 N ? A ? 66 1
   ATOM 533 CA . ILE A 66 ? 38.05400 -20.22100 -25.93800 1.000 37.81000 C ? A ? 66 1
   ATOM 534 C . ILE A 66 ? 36.99800 -19.13300 -26.17500 1.000 38.31000 C ? A ? 66 1
   ATOM 535 O . ILE A 66 ? 37.23400 -17.94300 -25.93100 1.000 36.76000 O ? A ? 66 1
   ATOM 536 CB . ILE A 66 ? 38.57100 -20.18800 -24.49500 1.000 37.70000 C ? A ? 66 1
   ATOM 537 CG1 . ILE A 66 ? 39.41100 -21.42800 -24.19400 1.000 37.05000 C ? A ? 66 1
   ATOM 538 CG2 . ILE A 66 ? 37.42100 -20.08700 -23.51700 1.000 36.84000 C ? A ? 66 1
   ATOM 539 CD1 . ILE A 66 ? 40.13600 -21.33500 -22.88400 1.000 36.74000 C ? A ? 66 1
   ATOM 540 N . PHE A 67 ? 35.84600 -19.54300 -26.66200 1.000 34.78000 N ? A ? 67 1
   ATOM 541 CA . PHE A 67 ? 34.72300 -18.65400 -26.93500 1.000 35.15000 C ? A ? 67 1
   ATOM 542 C . PHE A 67 ? 33.88000 -18.51400 -25.67100 1.000 31.89000 C ? A ? 67 1
   ATOM 543 O . PHE A 67 ? 33.50300 -19.51900 -25.06800 1.000 33.67000 O ? A ? 67 1
   ATOM 544 CB . PHE A 67 ? 33.91700 -19.25200 -28.08100 1.000 33.10000 C ? A ? 67 1
   ATOM 545 CG . PHE A 67 ? 32.85900 -18.35900 -28.64200 1.000 36.96000 C ? A ? 67 1
   ATOM 546 CD1 . PHE A 67 ? 33.18500 -17.19200 -29.30300 1.000 35.45000 C ? A ? 67 1
   ATOM 547 CD2 . PHE A 67 ? 31.52700 -18.72600 -28.55300 1.000 31.94000 C ? A ? 67 1
   ATOM 548 CE1 . PHE A 67 ? 32.20000 -16.39400 -29.82800 1.000 33.67000 C ? A ? 67 1
   ATOM 549 CE2 . PHE A 67 ? 30.53900 -17.93100 -29.08500 1.000 42.05000 C ? A ? 67 1
   ATOM 550 CZ . PHE A 67 ? 30.87600 -16.75900 -29.71900 1.000 31.36000 C ? A ? 67 1
   ATOM 551 N . MET A 68 ? 33.62400 -17.27100 -25.24900 1.000 29.72000 N ? A ? 68 1
   ATOM 552 CA . MET A 68 ? 32.86700 -16.96000 -24.03500 1.000 33.56000 C ? A ? 68 1
   ATOM 553 C . MET A 68 ? 31.66200 -16.08300 -24.37200 1.000 36.76000 C ? A ? 68 1
   ATOM 554 O . MET A 68 ? 31.69200 -14.86100 -24.15800 1.000 33.94000 O ? A ? 68 1
   ATOM 555 CB . MET A 68 ? 33.74000 -16.25400 -23.00000 1.000 32.00000 C ? A ? 68 1
   ATOM 556 CG . MET A 68 ? 34.73400 -17.16100 -22.38000 1.000 34.83000 C ? A ? 68 1
   ATOM 557 SD . MET A 68 ? 35.54700 -16.55300 -20.90800 1.000 40.48000 S ? A ? 68 1
   ATOM 558 CE . MET A 68 ? 34.22500 -16.57800 -19.70700 1.000 39.68000 C ? A ? 68 1
   ATOM 559 N . PRO A 69 ? 30.58000 -16.66600 -24.87300 1.000 36.73000 N ? A ? 69 1
   ATOM 560 CA . PRO A 69 ? 29.33200 -15.90000 -25.02400 1.000 31.41000 C ? A ? 69 1
   ATOM 561 C . PRO A 69 ? 28.65500 -15.70200 -23.67600 1.000 35.48000 C ? A ? 69 1
   ATOM 562 O . PRO A 69 ? 28.69000 -16.58000 -22.81200 1.000 38.27000 O ? A ? 69 1
   ATOM 563 CB . PRO A 69 ? 28.48200 -16.79400 -25.93000 1.000 29.98000 C ? A ? 69 1
   ATOM 564 CG . PRO A 69 ? 28.90900 -18.20900 -25.52300 1.000 33.19000 C ? A ? 69 1
   ATOM 565 CD . PRO A 69 ? 30.38100 -18.11400 -25.10800 1.000 38.82000 C ? A ? 69 1
   ATOM 566 N . ASN A 70 ? 27.99600 -14.55400 -23.50000 1.000 36.46000 N ? A ? 70 1
   ATOM 567 CA . ASN A 70 ? 27.20300 -14.35300 -22.29100 1.000 35.72000 C ? A ? 70 1
   ATOM 568 C . ASN A 70 ? 25.72000 -14.21900 -22.64200 1.000 38.30000 C ? A ? 70 1
   ATOM 569 O . ASN A 70 ? 25.34700 -13.97900 -23.79700 1.000 37.42000 O ? A ? 70 1
   ATOM 570 CB . ASN A 70 ? 27.70300 -13.14200 -21.50000 1.000 36.82000 C ? A ? 70 1
   ATOM 571 CG . ASN A 70 ? 27.36500 -11.83700 -22.17000 1.000 42.51000 C ? A ? 70 1
   ATOM 572 OD1 . ASN A 70 ? 26.22100 -11.36800 -22.11600 1.000 41.45000 O ? A ? 70 1
   ATOM 573 ND2 . ASN A 70 ? 28.35100 -11.24200 -22.82000 1.000 41.25000 N ? A ? 70 1
   ATOM 574 N . THR A 71 ? 24.85400 -14.41300 -21.64100 1.000 39.28000 N ? A ? 71 1
   ATOM 575 CA . THR A 71 ? 23.41000 -14.40900 -21.87600 1.000 38.28000 C ? A ? 71 1
   ATOM 576 C . THR A 71 ? 22.71200 -13.16100 -21.33300 1.000 39.90000 C ? A ? 71 1
   ATOM 577 O . THR A 71 ? 21.48200 -13.16000 -21.20200 1.000 36.49000 O ? A ? 71 1
   ATOM 578 CB . THR A 71 ? 22.73800 -15.64100 -21.26400 1.000 31.27000 C ? A ? 71 1
   ATOM 579 OG1 . THR A 71 ? 23.04000 -15.69900 -19.86100 1.000 37.28000 O ? A ? 71 1
   ATOM 580 CG2 . THR A 71 ? 23.17200 -16.91200 -21.95100 1.000 34.53000 C ? A ? 71 1
   ATOM 581 N . VAL A 72 ? 23.45600 -12.10100 -21.01200 1.000 42.60000 N ? A ? 72 1
   ATOM 582 CA . VAL A 72 ? 22.84900 -10.93200 -20.37500 1.000 38.19000 C ? A ? 72 1
   ATOM 583 C . VAL A 72 ? 22.03300 -10.13700 -21.38100 1.000 37.41000 C ? A ? 72 1
   ATOM 584 O . VAL A 72 ? 22.49600 -9.85500 -22.49500 1.000 39.07000 O ? A ? 72 1
   ATOM 585 CB . VAL A 72 ? 23.92900 -10.05400 -19.73900 1.000 38.20000 C ? A ? 72 1
   ATOM 586 CG1 . VAL A 72 ? 23.31800 -8.78600 -19.15700 1.000 36.75000 C ? A ? 72 1
   ATOM 587 CG2 . VAL A 72 ? 24.62400 -10.85000 -18.66800 1.000 38.27000 C ? A ? 72 1
   ATOM 588 N . GLY A 73 ? 20.81700 -9.77000 -20.98400 1.000 44.34000 N ? A ? 73 1
   ATOM 589 CA . GLY A 73 ? 20.01700 -8.80500 -21.72000 1.000 33.75000 C ? A ? 73 1
   ATOM 590 C . GLY A 73 ? 19.30900 -7.88800 -20.74200 1.000 39.41000 C ? A ? 73 1
   ATOM 591 O . GLY A 73 ? 18.99000 -8.27900 -19.61500 1.000 35.70000 O ? A ? 73 1
   ATOM 592 N . GLY A 74 ? 19.12300 -6.63200 -21.16400 1.000 39.71000 N ? A ? 74 1
   ATOM 593 CA . GLY A 74 ? 18.52300 -5.59900 -20.33000 1.000 39.30000 C ? A ? 74 1
   ATOM 594 C . GLY A 74 ? 19.08600 -5.47300 -18.92800 1.000 40.42000 C ? A ? 74 1
   ATOM 595 O . GLY A 74 ? 18.40000 -5.00100 -18.01500 1.000 40.48000 O ? A ? 74 1
   ATOM 596 N . TYR A 75 ? 20.34200 -5.88400 -18.75000 1.000 35.05000 N ? A ? 75 1
   ATOM 597 CA . TYR A 75 ? 21.03700 -5.87700 -17.46200 1.000 36.29000 C ? A ? 75 1
   ATOM 598 C . TYR A 75 ? 20.35700 -6.77700 -16.44600 1.000 41.48000 C ? A ? 75 1
   ATOM 599 O . TYR A 75 ? 20.54600 -6.61100 -15.23200 1.000 46.76000 O ? A ? 75 1
   ATOM 600 CB . TYR A 75 ? 21.22700 -4.45400 -16.90800 1.000 41.39000 C ? A ? 75 1
   ATOM 601 CG . TYR A 75 ? 22.28100 -3.68300 -17.70400 1.000 43.75000 C ? A ? 75 1
   ATOM 602 CD1 . TYR A 75 ? 23.64600 -3.91600 -17.50300 1.000 37.73000 C ? A ? 75 1
   ATOM 603 CD2 . TYR A 75 ? 21.91400 -2.76000 -18.68000 1.000 42.02000 C ? A ? 75 1
   ATOM 604 CE1 . TYR A 75 ? 24.60900 -3.23900 -18.24000 1.000 33.15000 C ? A ? 75 1
   ATOM 605 CE2 . TYR A 75 ? 22.86800 -2.09000 -19.42500 1.000 33.90000 C ? A ? 75 1
   ATOM 606 CZ . TYR A 75 ? 24.21400 -2.35200 -19.20200 1.000 36.85000 C ? A ? 75 1
   ATOM 607 OH . TYR A 75 ? 25.15900 -1.69800 -19.93400 1.000 34.98000 O ? A ? 75 1
   ATOM 608 N . MET A 76 ? 19.61400 -7.76100 -16.95900 1.000 40.16000 N ? A ? 76 1
   ATOM 609 CA . MET A 76 ? 19.02400 -8.87500 -16.22900 1.000 44.46000 C ? A ? 76 1
   ATOM 610 C . MET A 76 ? 20.10100 -9.91800 -15.90300 1.000 45.43000 C ? A ? 76 1
   ATOM 611 O . MET A 76 ? 21.17700 -9.91700 -16.50300 1.000 44.64000 O ? A ? 76 1
   ATOM 612 CB . MET A 76 ? 17.92200 -9.48600 -17.09200 1.000 43.51000 C ? A ? 76 1
   ATOM 613 CG . MET A 76 ? 16.52500 -8.82400 -17.07900 1.000 40.95000 C ? A ? 76 1
   ATOM 614 SD . MET A 76 ? 15.89500 -8.12500 -15.54500 1.000 46.56000 S ? A ? 76 1
   ATOM 615 CE . MET A 76 ? 14.97300 -9.54600 -14.92800 1.000 40.14000 C ? A ? 76 1
   ATOM 616 N . PRO A 77 ? 19.84700 -10.81000 -14.94100 1.000 48.72000 N ? A ? 77 1
   ATOM 617 CA . PRO A 77 ? 20.78000 -11.93100 -14.70500 1.000 42.82000 C ? A ? 77 1
   ATOM 618 C . PRO A 77 ? 21.01500 -12.75600 -15.96700 1.000 43.92000 C ? A ? 77 1
   ATOM 619 O . PRO A 77 ? 20.14900 -12.87500 -16.83300 1.000 39.46000 O ? A ? 77 1
   ATOM 620 CB . PRO A 77 ? 20.07400 -12.76000 -13.62800 1.000 44.60000 C ? A ? 77 1
   ATOM 621 CG . PRO A 77 ? 19.20900 -11.75200 -12.89500 1.000 45.25000 C ? A ? 77 1
   ATOM 622 CD . PRO A 77 ? 18.79900 -10.71900 -13.90800 1.000 38.46000 C ? A ? 77 1
   ATOM 623 N . GLY A 78 ? 22.22200 -13.31800 -16.07800 1.000 41.54000 N ? A ? 78 1
   ATOM 624 CA . GLY A 78 ? 22.60900 -14.01600 -17.28200 1.000 38.66000 C ? A ? 78 1
   ATOM 625 C . GLY A 78 ? 23.17200 -15.38800 -16.98400 1.000 39.87000 C ? A ? 78 1
   ATOM 626 O . GLY A 78 ? 24.37500 -15.54400 -16.73700 1.000 43.80000 O ? A ? 78 1
   ATOM 627 N . PRO A 79 ? 22.30800 -16.40500 -16.97900 1.000 43.08000 N ? A ? 79 1
   ATOM 628 CA . PRO A 79 ? 22.70000 -17.71600 -16.45500 1.000 40.52000 C ? A ? 79 1
   ATOM 629 C . PRO A 79 ? 23.45200 -18.54300 -17.48300 1.000 34.70000 C ? A ? 79 1
   ATOM 630 O . PRO A 79 ? 23.33400 -18.36000 -18.69600 1.000 39.69000 O ? A ? 79 1
   ATOM 631 CB . PRO A 79 ? 21.35400 -18.36600 -16.09200 1.000 39.37000 C ? A ? 79 1
   ATOM 632 CG . PRO A 79 ? 20.39300 -17.77000 -17.05400 1.000 36.09000 C ? A ? 79 1
   ATOM 633 CD . PRO A 79 ? 20.87100 -16.35800 -17.31900 1.000 38.30000 C ? A ? 79 1
   ATOM 634 N . ALA A 80 ? 24.24100 -19.47000 -16.96200 1.000 41.22000 N ? A ? 80 1
   ATOM 635 CA . ALA A 80 ? 25.04500 -20.32800 -17.82600 1.000 47.24000 C ? A ? 80 1
   ATOM 636 C . ALA A 80 ? 24.13600 -21.11800 -18.76300 1.000 40.18000 C ? A ? 80 1
   ATOM 637 O . ALA A 80 ? 22.99300 -21.42700 -18.43900 1.000 40.29000 O ? A ? 80 1
   ATOM 638 CB . ALA A 80 ? 25.93000 -21.26100 -16.98600 1.000 37.85000 C ? A ? 80 1
   ATOM 639 N . ASP A 81 ? 24.64200 -21.39600 -19.94800 1.000 40.61000 N ? A ? 81 1
   ATOM 640 CA . ASP A 81 ? 23.87900 -21.95600 -21.04700 1.000 39.72000 C ? A ? 81 1
   ATOM 641 C . ASP A 81 ? 24.54600 -23.27300 -21.48800 1.000 43.85000 C ? A ? 81 1
   ATOM 642 O . ASP A 81 ? 25.50900 -23.75800 -20.87000 1.000 37.12000 O ? A ? 81 1
   ATOM 643 CB . ASP A 81 ? 23.78900 -20.91500 -22.16900 1.000 42.05000 C ? A ? 81 1
   ATOM 644 CG . ASP A 81 ? 22.60100 -21.11800 -23.10200 1.000 44.17000 C ? A ? 81 1
   ATOM 645 OD1 . ASP A 81 ? 21.84100 -22.09400 -22.93300 1.000 51.84000 O ? A ? 81 1
   ATOM 646 OD2 . ASP A 81 ? 22.44000 -20.29200 -24.03000 1.000 46.26000 O ? A ? 81 1
   ATOM 647 N . GLU A 82 ? 24.02100 -23.85200 -22.56000 1.000 39.84000 N ? A ? 82 1
   ATOM 648 CA . GLU A 82 ? 24.46400 -25.14700 -23.05400 1.000 44.55000 C ? A ? 82 1
   ATOM 649 C . GLU A 82 ? 24.13000 -25.20000 -24.53400 1.000 44.31000 C ? A ? 82 1
   ATOM 650 O . GLU A 82 ? 23.39900 -24.33500 -25.02900 1.000 39.28000 O ? A ? 82 1
   ATOM 651 CB . GLU A 82 ? 23.77900 -26.29200 -22.28500 1.000 42.99000 C ? A ? 82 1
   ATOM 652 CG . GLU A 82 ? 22.32000 -26.37400 -22.58300 1.000 46.81000 C ? A ? 82 1
   ATOM 653 CD . GLU A 82 ? 21.59300 -27.38500 -21.70500 1.000 64.02000 C ? A ? 82 1
   ATOM 654 OE1 . GLU A 82 ? 22.24100 -27.94000 -20.78800 1.000 63.75000 O ? A ? 82 1
   ATOM 655 OE2 . GLU A 82 ? 20.37800 -27.61600 -21.93600 1.000 63.09000 O ? A ? 82 1
   ATOM 656 N . PRO A 83 ? 24.68200 -26.16600 -25.28600 1.000 41.77000 N ? A ? 83 1
   ATOM 657 CA . PRO A 83 ? 24.33500 -26.25300 -26.71600 1.000 42.57000 C ? A ? 83 1
   ATOM 658 C . PRO A 83 ? 22.84000 -26.49500 -26.88200 1.000 46.40000 C ? A ? 83 1
   ATOM 659 O . PRO A 83 ? 22.21600 -27.16600 -26.05600 1.000 48.23000 O ? A ? 83 1
   ATOM 660 CB . PRO A 83 ? 25.15100 -27.44700 -27.22800 1.000 38.14000 C ? A ? 83 1
   ATOM 661 CG . PRO A 83 ? 26.18400 -27.71100 -26.19900 1.000 40.94000 C ? A ? 83 1
   ATOM 662 CD . PRO A 83 ? 25.68200 -27.17200 -24.89100 1.000 38.32000 C ? A ? 83 1
   ATOM 663 N . GLY A 84 ? 22.26400 -25.93600 -27.94400 1.000 41.44000 N ? A ? 84 1
   ATOM 664 CA . GLY A 84 ? 20.83800 -26.14700 -28.21700 1.000 47.73000 C ? A ? 84 1
   ATOM 665 C . GLY A 84 ? 20.23200 -24.99700 -29.02000 1.000 49.77000 C ? A ? 84 1
   ATOM 666 O . GLY A 84 ? 20.92100 -24.32000 -29.78100 1.000 47.28000 O ? A ? 84 1
   ATOM 667 N . LYS A 85 ? 18.92300 -24.81200 -28.84900 1.000 55.68000 N ? A ? 85 1
   ATOM 668 CA . LYS A 85 ? 18.18000 -23.76100 -29.53400 1.000 58.43000 C ? A ? 85 1
   ATOM 669 C . LYS A 85 ? 17.90200 -22.60600 -28.58100 1.000 61.07000 C ? A ? 85 1
   ATOM 670 O . LYS A 85 ? 17.68000 -22.81200 -27.38200 1.000 63.20000 O ? A ? 85 1
   ATOM 671 CB . LYS A 85 ? 16.87200 -24.30200 -30.12300 1.000 58.16000 C ? A ? 85 1
   ATOM 672 CG . LYS A 85 ? 16.98400 -24.72500 -31.58800 1.000 56.88000 C ? A ? 85 1
   ATOM 673 CD . LYS A 85 ? 15.69700 -25.33900 -32.12100 1.000 56.20000 C ? A ? 85 1
   ATOM 674 CE . LYS A 85 ? 15.65300 -26.85000 -31.86200 1.000 67.77000 C ? A ? 85 1
   ATOM 675 NZ . LYS A 85 ? 14.39100 -27.49500 -32.35800 1.000 77.87000 N ? A ? 85 1
   ATOM 676 N . ASP A 86 ? 17.94700 -21.38700 -29.12100 1.000 57.99000 N ? A ? 86 1
   ATOM 677 CA . ASP A 86 ? 17.76700 -20.18100 -28.32800 1.000 62.33000 C ? A ? 86 1
   ATOM 678 C . ASP A 86 ? 16.29200 -19.77700 -28.33300 1.000 68.73000 C ? A ? 86 1
   ATOM 679 O . ASP A 86 ? 15.43900 -20.46900 -28.89700 1.000 66.75000 O ? A ? 86 1
   ATOM 680 CB . ASP A 86 ? 18.67900 -19.07000 -28.84800 1.000 55.50000 C ? A ? 86 1
   ATOM 681 CG . ASP A 86 ? 18.27800 -18.55700 -30.23000 1.000 60.74000 C ? A ? 86 1
   ATOM 682 OD1 . ASP A 86 ? 17.21300 -18.92300 -30.78300 1.000 56.32000 O ? A ? 86 1
   ATOM 683 OD2 . ASP A 86 ? 19.06900 -17.77200 -30.78000 1.000 66.00000 O ? A ? 86 1
   ATOM 684 N . PHE A 87 ? 15.98500 -18.62200 -27.73400 1.000 71.94000 N ? A ? 87 1
   ATOM 685 CA . PHE A 87 ? 14.60300 -18.18700 -27.56300 1.000 75.46000 C ? A ? 87 1
   ATOM 686 C . PHE A 87 ? 13.89100 -17.89500 -28.87800 1.000 73.63000 C ? A ? 87 1
   ATOM 687 O . PHE A 87 ? 12.66600 -17.75600 -28.87000 1.000 78.91000 O ? A ? 87 1
   ATOM 688 CB . PHE A 87 ? 14.54700 -16.94800 -26.66600 1.000 79.82000 C ? A ? 87 1
   ATOM 689 CG . PHE A 87 ? 14.42400 -17.27100 -25.20000 1.000 89.16000 C ? A ? 87 1
   ATOM 690 CD1 . PHE A 87 ? 13.40100 -18.09800 -24.74300 1.000 92.29000 C ? A ? 87 1
   ATOM 691 CD2 . PHE A 87 ? 15.33200 -16.75900 -24.28000 1.000 88.93000 C ? A ? 87 1
   ATOM 692 CE1 . PHE A 87 ? 13.28300 -18.40400 -23.39700 1.000 92.59000 C ? A ? 87 1
   ATOM 693 CE2 . PHE A 87 ? 15.22000 -17.05900 -22.93200 1.000 90.79000 C ? A ? 87 1
   ATOM 694 CZ . PHE A 87 ? 14.19400 -17.88400 -22.49000 1.000 95.66000 C ? A ? 87 1
   ATOM 695 N . LYS A 88 ? 14.61400 -17.79700 -29.99200 1.000 69.30000 N ? A ? 88 1
   ATOM 696 CA . LYS A 88 ? 14.01900 -17.62700 -31.31000 1.000 66.00000 C ? A ? 88 1
   ATOM 697 C . LYS A 88 ? 14.03700 -18.91400 -32.13500 1.000 68.16000 C ? A ? 88 1
   ATOM 698 O . LYS A 88 ? 13.78800 -18.86700 -33.34500 1.000 65.23000 O ? A ? 88 1
   ATOM 699 CB . LYS A 88 ? 14.74200 -16.51100 -32.06500 1.000 69.14000 C ? A ? 88 1
   ATOM 700 CG . LYS A 88 ? 15.18500 -15.34500 -31.17900 1.000 68.27000 C ? A ? 88 1
   ATOM 701 CD . LYS A 88 ? 16.20600 -14.46700 -31.90300 1.000 68.46000 C ? A ? 88 1
   ATOM 702 CE . LYS A 88 ? 15.80100 -12.99200 -31.86700 1.000 72.68000 C ? A ? 88 1
   ATOM 703 NZ . LYS A 88 ? 16.65000 -12.13500 -32.74900 1.000 68.39000 N ? A ? 88 1
   ATOM 704 N . GLY A 89 ? 14.34900 -20.05300 -31.51800 1.000 63.87000 N ? A ? 89 1
   ATOM 705 CA . GLY A 89 ? 14.34200 -21.32200 -32.21300 1.000 64.88000 C ? A ? 89 1
   ATOM 706 C . GLY A 89 ? 15.52200 -21.59600 -33.11900 1.000 66.76000 C ? A ? 89 1
   ATOM 707 O . GLY A 89 ? 15.50900 -22.60700 -33.83300 1.000 66.33000 O ? A ? 89 1
   ATOM 708 N . ARG A 90 ? 16.54200 -20.74400 -33.12500 1.000 62.26000 N ? A ? 90 1
   ATOM 709 CA . ARG A 90 ? 17.70400 -20.98400 -33.97500 1.000 66.30000 C ? A ? 90 1
   ATOM 710 C . ARG A 90 ? 18.82600 -21.69600 -33.20600 1.000 53.21000 C ? A ? 90 1
   ATOM 711 O . ARG A 90 ? 18.91300 -21.61400 -31.97800 1.000 51.59000 O ? A ? 90 1
   ATOM 712 CB . ARG A 90 ? 18.18500 -19.66600 -34.59700 1.000 62.42000 C ? A ? 90 1
   ATOM 713 CG . ARG A 90 ? 18.78100 -18.67900 -33.62500 1.000 68.99000 C ? A ? 90 1
   ATOM 714 CD . ARG A 90 ? 18.44900 -17.20900 -33.95100 1.000 63.39000 C ? A ? 90 1
   ATOM 715 NE . ARG A 90 ? 18.85700 -16.35800 -32.83600 1.000 67.29000 N ? A ? 90 1
   ATOM 716 CZ . ARG A 90 ? 19.62600 -15.28000 -32.93900 1.000 66.96000 C ? A ? 90 1
   ATOM 717 NH1 . ARG A 90 ? 20.01100 -14.81000 -34.11700 1.000 63.29000 N ? A ? 90 1
   ATOM 718 NH2 . ARG A 90 ? 20.03300 -14.66400 -31.82800 1.000 61.07000 N ? A ? 90 1
   ATOM 719 N . ILE A 91 ? 19.64400 -22.45800 -33.94200 1.000 49.95000 N ? A ? 91 1
   ATOM 720 CA . ILE A 91 ? 20.75600 -23.19300 -33.33100 1.000 49.67000 C ? A ? 91 1
   ATOM 721 C . ILE A 91 ? 21.75000 -22.19500 -32.76000 1.000 45.12000 C ? A ? 91 1
   ATOM 722 O . ILE A 91 ? 22.16900 -21.26000 -33.45100 1.000 43.48000 O ? A ? 91 1
   ATOM 723 CB . ILE A 91 ? 21.42300 -24.12300 -34.36200 1.000 48.54000 C ? A ? 91 1
   ATOM 724 CG1 . ILE A 91 ? 20.45700 -25.23200 -34.82100 1.000 46.50000 C ? A ? 91 1
   ATOM 725 CG2 . ILE A 91 ? 22.75400 -24.71900 -33.81100 1.000 39.56000 C ? A ? 91 1
   ATOM 726 CD1 . ILE A 91 ? 21.01400 -26.10600 -36.00100 1.000 41.99000 C ? A ? 91 1
   ATOM 727 N . ASN A 92 ? 22.12400 -22.37800 -31.49300 1.000 38.06000 N ? A ? 92 1
   ATOM 728 CA . ASN A 92 ? 22.75100 -21.29100 -30.75700 1.000 43.28000 C ? A ? 92 1
   ATOM 729 C . ASN A 92 ? 24.28100 -21.24700 -30.95700 1.000 43.63000 C ? A ? 92 1
   ATOM 730 O . ASN A 92 ? 24.89100 -22.12900 -31.56600 1.000 36.79000 O ? A ? 92 1
   ATOM 731 CB . ASN A 92 ? 22.37400 -21.37000 -29.27600 1.000 46.47000 C ? A ? 92 1
   ATOM 732 CG . ASN A 92 ? 23.03900 -22.52100 -28.53400 1.000 43.30000 C ? A ? 92 1
   ATOM 733 OD1 . ASN A 92 ? 23.91800 -23.21300 -29.05100 1.000 44.27000 O ? A ? 92 1
   ATOM 734 ND2 . ASN A 92 ? 22.62000 -22.71900 -27.29200 1.000 42.31000 N ? A ? 92 1
   ATOM 735 N A SER A 93 ? 24.89100 -20.18900 -30.41800 0.378 41.50000 N ? A ? 93 1
   ATOM 736 CA A SER A 93 ? 26.31300 -19.94900 -30.65600 0.378 40.26000 C ? A ? 93 1
   ATOM 737 C A SER A 93 ? 27.17400 -21.05400 -30.06200 0.378 38.32000 C ? A ? 93 1
   ATOM 738 O A SER A 93 ? 28.17400 -21.45900 -30.66400 0.378 38.98000 O ? A ? 93 1
   ATOM 739 CB A SER A 93 ? 26.71400 -18.59400 -30.07700 0.378 35.79000 C ? A ? 93 1
   ATOM 740 OG A SER A 93 ? 26.70100 -17.60000 -31.08100 0.378 36.59000 O ? A ? 93 1
   ATOM 741 N B SER A 93 ? 24.89900 -20.18600 -30.43400 0.622 41.55000 N ? A ? 93 1
   ATOM 742 CA B SER A 93 ? 26.32200 -19.97100 -30.69600 0.622 40.43000 C ? A ? 93 1
   ATOM 743 C B SER A 93 ? 27.19100 -21.04600 -30.05400 0.622 38.04000 C ? A ? 93 1
   ATOM 744 O B SER A 93 ? 28.21800 -21.43000 -30.62600 0.622 38.98000 O ? A ? 93 1
   ATOM 745 CB B SER A 93 ? 26.74200 -18.58100 -30.21900 0.622 35.73000 C ? A ? 93 1
   ATOM 746 OG B SER A 93 ? 26.71500 -18.49300 -28.80800 0.622 32.02000 O ? A ? 93 1
   ATOM 747 N . ILE A 94 ? 26.80300 -21.55000 -28.88100 1.000 38.56000 N ? A ? 94 1
   ATOM 748 CA . ILE A 94 ? 27.58700 -22.60400 -28.22800 1.000 42.16000 C ? A ? 94 1
   ATOM 749 C . ILE A 94 ? 27.70300 -23.83800 -29.12700 1.000 39.15000 C ? A ? 94 1
   ATOM 750 O . ILE A 94 ? 28.79900 -24.38900 -29.33700 1.000 36.27000 O ? A ? 94 1
   ATOM 751 CB . ILE A 94 ? 26.96200 -22.95800 -26.86900 1.000 42.60000 C ? A ? 94 1
   ATOM 752 CG1 . ILE A 94 ? 27.12400 -21.77500 -25.90400 1.000 39.33000 C ? A ? 94 1
   ATOM 753 CG2 . ILE A 94 ? 27.59400 -24.22000 -26.33600 1.000 35.20000 C ? A ? 94 1
   ATOM 754 CD1 . ILE A 94 ? 26.07200 -21.70900 -24.82100 1.000 41.79000 C ? A ? 94 1
   ATOM 755 N . PHE A 95 ? 26.57600 -24.27400 -29.68200 1.000 36.21000 N ? A ? 95 1
   ATOM 756 CA . PHE A 95 ? 26.56700 -25.40200 -30.60500 1.000 40.64000 C ? A ? 95 1
   ATOM 757 C . PHE A 95 ? 27.44000 -25.12200 -31.82300 1.000 40.16000 C ? A ? 95 1
   ATOM 758 O . PHE A 95 ? 28.25200 -25.96200 -32.23200 1.000 35.87000 O ? A ? 95 1
   ATOM 759 CB . PHE A 95 ? 25.11300 -25.70500 -31.01400 1.000 37.54000 C ? A ? 95 1
   ATOM 760 CG . PHE A 95 ? 24.95000 -26.91200 -31.91800 1.000 39.08000 C ? A ? 95 1
   ATOM 761 CD1 . PHE A 95 ? 25.41900 -26.90000 -33.23100 1.000 37.37000 C ? A ? 95 1
   ATOM 762 CD2 . PHE A 95 ? 24.29600 -28.04400 -31.46200 1.000 36.92000 C ? A ? 95 1
   ATOM 763 CE1 . PHE A 95 ? 25.24400 -27.99200 -34.05500 1.000 41.20000 C ? A ? 95 1
   ATOM 764 CE2 . PHE A 95 ? 24.11700 -29.15000 -32.28800 1.000 42.90000 C ? A ? 95 1
   ATOM 765 CZ . PHE A 95 ? 24.58500 -29.12200 -33.58300 1.000 39.98000 C ? A ? 95 1
   ATOM 766 N . ARG A 96 ? 27.26800 -23.95800 -32.44200 1.000 37.45000 N ? A ? 96 1
   ATOM 767 CA . ARG A 96 ? 27.99300 -23.71500 -33.68300 1.000 38.24000 C ? A ? 96 1
   ATOM 768 C . ARG A 96 ? 29.47600 -23.43500 -33.44400 1.000 37.28000 C ? A ? 96 1
   ATOM 769 O . ARG A 96 ? 30.30300 -23.66000 -34.34100 1.000 34.85000 O ? A ? 96 1
   ATOM 770 CB . ARG A 96 ? 27.33700 -22.56400 -34.42800 1.000 39.45000 C ? A ? 96 1
   ATOM 771 CG . ARG A 96 ? 25.93500 -22.88400 -34.82900 1.000 41.13000 C ? A ? 96 1
   ATOM 772 CD . ARG A 96 ? 25.33500 -21.71900 -35.54800 1.000 44.58000 C ? A ? 96 1
   ATOM 773 NE . ARG A 96 ? 25.98700 -21.50900 -36.82900 1.000 45.23000 N ? A ? 96 1
   ATOM 774 CZ . ARG A 96 ? 25.74400 -20.47400 -37.61700 1.000 47.53000 C ? A ? 96 1
   ATOM 775 NH1 . ARG A 96 ? 24.82100 -19.56800 -37.30100 1.000 43.87000 N ? A ? 96 1
   ATOM 776 NH2 . ARG A 96 ? 26.44300 -20.34000 -38.74500 1.000 48.65000 N ? A ? 96 1
   ATOM 777 N . ALA A 97 ? 29.83600 -22.94100 -32.26100 1.000 37.08000 N ? A ? 97 1
   ATOM 778 CA . ALA A 97 ? 31.25400 -22.74100 -31.95900 1.000 37.49000 C ? A ? 97 1
   ATOM 779 C . ALA A 97 ? 31.96000 -24.07500 -31.74300 1.000 37.27000 C ? A ? 97 1
   ATOM 780 O . ALA A 97 ? 33.07600 -24.27700 -32.24100 1.000 37.27000 O ? A ? 97 1
   ATOM 781 CB . ALA A 97 ? 31.41100 -21.84100 -30.72900 1.000 33.00000 C ? A ? 97 1
   ATOM 782 N . LEU A 98 ? 31.32700 -24.99100 -30.99400 1.000 38.39000 N ? A ? 98 1
   ATOM 783 CA . LEU A 98 ? 31.88800 -26.33200 -30.78900 1.000 37.02000 C ? A ? 98 1
   ATOM 784 C . LEU A 98 ? 32.09000 -27.04500 -32.11900 1.000 33.59000 C ? A ? 98 1
   ATOM 785 O . LEU A 98 ? 33.16800 -27.55700 -32.40900 1.000 36.14000 O ? A ? 98 1
   ATOM 786 CB . LEU A 98 ? 30.96900 -27.15500 -29.88600 1.000 39.52000 C ? A ? 98 1
   ATOM 787 CG . LEU A 98 ? 30.87100 -26.74500 -28.41300 1.000 39.14000 C ? A ? 98 1
   ATOM 788 CD1 . LEU A 98 ? 29.66800 -27.42000 -27.73800 1.000 41.01000 C ? A ? 98 1
   ATOM 789 CD2 . LEU A 98 ? 32.17300 -27.03100 -27.66800 1.000 34.35000 C ? A ? 98 1
   ATOM 790 N . LYS A 99 ? 31.08300 -27.02400 -32.97000 1.000 35.64000 N ? A ? 99 1
   ATOM 791 CA . LYS A 99 ? 31.24700 -27.59700 -34.29200 1.000 35.88000 C ? A ? 99 1
   ATOM 792 C . LYS A 99 ? 32.36300 -26.90700 -35.07200 1.000 41.04000 C ? A ? 99 1
   ATOM 793 O . LYS A 99 ? 33.01300 -27.54200 -35.90500 1.000 40.02000 O ? A ? 99 1
   ATOM 794 CB . LYS A 99 ? 29.90400 -27.52800 -35.03000 1.000 37.42000 C ? A ? 99 1
   ATOM 795 CG . LYS A 99 ? 29.93900 -28.08400 -36.43500 1.000 47.57000 C ? A ? 99 1
   ATOM 796 CD . LYS A 99 ? 28.99300 -29.25400 -36.56200 1.000 48.41000 C ? A ? 99 1
   ATOM 797 CE . LYS A 99 ? 28.97600 -29.79800 -37.98800 1.000 51.04000 C ? A ? 99 1
   ATOM 798 NZ . LYS A 99 ? 28.98300 -31.28200 -37.98900 1.000 53.44000 N ? A ? 99 1
   ATOM 799 N . HIS A 100 ? 32.60900 -25.61000 -34.81900 1.000 35.51000 N ? A ? 100 1
   ATOM 800 CA . HIS A 100 ? 33.69700 -24.92600 -35.49300 1.000 31.71000 C ? A ? 100 1
   ATOM 801 C . HIS A 100 ? 35.05900 -25.24500 -34.87600 1.000 38.10000 C ? A ? 100 1
   ATOM 802 O . HIS A 100 ? 36.08900 -25.00400 -35.51700 1.000 33.01000 O ? A ? 100 1
   ATOM 803 CB . HIS A 100 ? 33.48100 -23.40900 -35.47900 1.000 34.49000 C ? A ? 100 1
   ATOM 804 CG . HIS A 100 ? 34.34300 -22.67600 -36.46000 1.000 34.45000 C ? A ? 100 1
   ATOM 805 ND1 . HIS A 100 ? 34.06700 -22.64400 -37.81200 1.000 31.78000 N ? A ? 100 1
   ATOM 806 CD2 . HIS A 100 ? 35.48600 -21.96600 -36.29100 1.000 37.29000 C ? A ? 100 1
   ATOM 807 CE1 . HIS A 100 ? 35.00400 -21.94600 -38.43200 1.000 39.59000 C ? A ? 100 1
   ATOM 808 NE2 . HIS A 100 ? 35.87500 -21.51900 -37.53200 1.000 36.91000 N ? A ? 100 1
   ATOM 809 N . GLY A 101 ? 35.08700 -25.76000 -33.65000 1.000 36.90000 N ? A ? 101 1
   ATOM 810 CA . GLY A 101 ? 36.30500 -26.21600 -33.01800 1.000 36.89000 C ? A ? 101 1
   ATOM 811 C . GLY A 101 ? 36.77500 -25.41700 -31.82000 1.000 41.24000 C ? A ? 101 1
   ATOM 812 O . GLY A 101 ? 37.93700 -25.57500 -31.41300 1.000 34.43000 O ? A ? 101 1
   ATOM 813 N . TYR A 102 ? 35.93300 -24.55900 -31.24800 1.000 32.89000 N ? A ? 102 1
   ATOM 814 CA . TYR A 102 ? 36.36100 -23.78900 -30.09700 1.000 34.52000 C ? A ? 102 1
   ATOM 815 C . TYR A 102 ? 36.00200 -24.53700 -28.83200 1.000 31.44000 C ? A ? 102 1
   ATOM 816 O . TYR A 102 ? 35.04200 -25.30500 -28.79900 1.000 36.71000 O ? A ? 102 1
   ATOM 817 CB . TYR A 102 ? 35.71200 -22.39600 -30.06400 1.000 35.81000 C ? A ? 102 1
   ATOM 818 CG . TYR A 102 ? 35.90500 -21.56500 -31.32000 1.000 38.50000 C ? A ? 102 1
   ATOM 819 CD1 . TYR A 102 ? 37.06300 -21.67600 -32.09300 1.000 39.00000 C ? A ? 102 1
   ATOM 820 CD2 . TYR A 102 ? 34.93100 -20.67300 -31.73300 1.000 34.15000 C ? A ? 102 1
   ATOM 821 CE1 . TYR A 102 ? 37.23100 -20.91600 -33.24100 1.000 37.50000 C ? A ? 102 1
   ATOM 822 CE2 . TYR A 102 ? 35.10100 -19.89700 -32.87000 1.000 37.26000 C ? A ? 102 1
   ATOM 823 CZ . TYR A 102 ? 36.24700 -20.02300 -33.62000 1.000 37.84000 C ? A ? 102 1
   ATOM 824 OH . TYR A 102 ? 36.40300 -19.26000 -34.76100 1.000 37.38000 O ? A ? 102 1
   ATOM 825 N . ILE A 103 ? 36.80800 -24.33100 -27.79500 1.000 29.62000 N ? A ? 103 1
   ATOM 826 CA . ILE A 103 ? 36.33400 -24.54300 -26.44000 1.000 31.39000 C ? A ? 103 1
   ATOM 827 C . ILE A 103 ? 35.32000 -23.44100 -26.15200 1.000 41.91000 C ? A ? 103 1
   ATOM 828 O . ILE A 103 ? 35.52100 -22.27700 -26.54900 1.000 35.40000 O ? A ? 103 1
   ATOM 829 CB . ILE A 103 ? 37.50800 -24.49700 -25.44600 1.000 35.30000 C ? A ? 103 1
   ATOM 830 CG1 . ILE A 103 ? 38.69500 -25.37600 -25.89400 1.000 34.83000 C ? A ? 103 1
   ATOM 831 CG2 . ILE A 103 ? 37.06900 -24.77500 -24.01800 1.000 35.97000 C ? A ? 103 1
   ATOM 832 CD1 . ILE A 103 ? 38.43700 -26.73800 -26.29500 1.000 32.02000 C ? A ? 103 1
   ATOM 833 N . VAL A 104 ? 34.20100 -23.79400 -25.51100 1.000 36.01000 N ? A ? 104 1
   ATOM 834 CA . VAL A 104 ? 33.16500 -22.82300 -25.17000 1.000 32.70000 C ? A ? 104 1
   ATOM 835 C . VAL A 104 ? 33.02400 -22.78200 -23.66100 1.000 35.59000 C ? A ? 104 1
   ATOM 836 O . VAL A 104 ? 32.79400 -23.81900 -23.02700 1.000 37.60000 O ? A ? 104 1
   ATOM 837 CB . VAL A 104 ? 31.81400 -23.16100 -25.81300 1.000 31.37000 C ? A ? 104 1
   ATOM 838 CG1 . VAL A 104 ? 30.77600 -22.10400 -25.43100 1.000 32.63000 C ? A ? 104 1
   ATOM 839 CG2 . VAL A 104 ? 31.94800 -23.29700 -27.31900 1.000 30.59000 C ? A ? 104 1
   ATOM 840 N . VAL A 105 ? 33.15000 -21.59200 -23.08700 1.000 33.28000 N ? A ? 105 1
   ATOM 841 CA . VAL A 105 ? 32.93900 -21.39200 -21.65700 1.000 33.53000 C ? A ? 105 1
   ATOM 842 C . VAL A 105 ? 31.76700 -20.43300 -21.47100 1.000 37.85000 C ? A ? 105 1
   ATOM 843 O . VAL A 105 ? 31.85000 -19.25200 -21.84300 1.000 36.19000 O ? A ? 105 1
   ATOM 844 CB . VAL A 105 ? 34.19500 -20.86200 -20.95500 1.000 35.35000 C ? A ? 105 1
   ATOM 845 CG1 . VAL A 105 ? 33.87600 -20.60500 -19.49200 1.000 32.10000 C ? A ? 105 1
   ATOM 846 CG2 . VAL A 105 ? 35.39500 -21.86300 -21.13000 1.000 33.16000 C ? A ? 105 1
   ATOM 847 N . SER A 106 ? 30.69400 -20.93000 -20.86800 1.000 35.70000 N ? A ? 106 1
   ATOM 848 CA . SER A 106 ? 29.44900 -20.18000 -20.69000 1.000 39.82000 C ? A ? 106 1
   ATOM 849 C . SER A 106 ? 29.28500 -19.89800 -19.20400 1.000 36.50000 C ? A ? 106 1
   ATOM 850 O . SER A 106 ? 29.00900 -20.81700 -18.42900 1.000 39.87000 O ? A ? 106 1
   ATOM 851 CB . SER A 106 ? 28.27100 -20.98500 -21.24400 1.000 38.69000 C ? A ? 106 1
   ATOM 852 OG . SER A 106 ? 27.02800 -20.46800 -20.82600 1.000 42.93000 O ? A ? 106 1
   ATOM 853 N . ALA A 107 ? 29.47100 -18.64100 -18.79400 1.000 38.99000 N ? A ? 107 1
   ATOM 854 CA . ALA A 107 ? 29.54800 -18.30300 -17.37400 1.000 39.26000 C ? A ? 107 1
   ATOM 855 C . ALA A 107 ? 28.32200 -17.50600 -16.95200 1.000 44.62000 C ? A ? 107 1
   ATOM 856 O . ALA A 107 ? 27.99500 -16.49200 -17.57600 1.000 41.98000 O ? A ? 107 1
   ATOM 857 CB . ALA A 107 ? 30.82300 -17.51400 -17.06100 1.000 38.51000 C ? A ? 107 1
   ATOM 858 N . GLY A 108 ? 27.64100 -17.96700 -15.90100 1.000 44.15000 N ? A ? 108 1
   ATOM 859 CA . GLY A 108 ? 26.49700 -17.22600 -15.38000 1.000 43.25000 C ? A ? 108 1
   ATOM 860 C . GLY A 108 ? 26.94900 -16.01000 -14.57800 1.000 44.93000 C ? A ? 108 1
   ATOM 861 O . GLY A 108 ? 27.96200 -16.04400 -13.87300 1.000 41.28000 O ? A ? 108 1
   ATOM 862 N . VAL A 109 ? 26.18700 -14.91600 -14.69400 1.000 42.60000 N ? A ? 109 1
   ATOM 863 CA . VAL A 109 ? 26.55100 -13.66500 -14.01500 1.000 40.37000 C ? A ? 109 1
   ATOM 864 C . VAL A 109 ? 25.32100 -13.02600 -13.38600 1.000 41.47000 C ? A ? 109 1
   ATOM 865 O . VAL A 109 ? 24.22500 -13.04500 -13.95800 1.000 44.70000 O ? A ? 109 1
   ATOM 866 CB . VAL A 109 ? 27.24000 -12.66000 -14.96000 1.000 38.81000 C ? A ? 109 1
   ATOM 867 CG1 . VAL A 109 ? 28.50200 -13.25400 -15.55600 1.000 34.85000 C ? A ? 109 1
   ATOM 868 CG2 . VAL A 109 ? 26.28700 -12.21100 -16.03100 1.000 35.91000 C ? A ? 109 1
   ATOM 869 N . ARG A 110 ? 25.51100 -12.45600 -12.19800 1.000 43.57000 N ? A ? 110 1
   ATOM 870 CA . ARG A 110 ? 24.42600 -11.76800 -11.51200 1.000 42.89000 C ? A ? 110 1
   ATOM 871 C . ARG A 110 ? 23.87500 -10.63300 -12.36900 1.000 46.26000 C ? A ? 110 1
   ATOM 872 O . ARG A 110 ? 24.50700 -10.15900 -13.32800 1.000 42.01000 O ? A ? 110 1
   ATOM 873 CB . ARG A 110 ? 24.90000 -11.21300 -10.16900 1.000 40.55000 C ? A ? 110 1
   ATOM 874 CG . ARG A 110 ? 25.20600 -12.26800 -9.11000 1.000 42.79000 C ? A ? 110 1
   ATOM 875 CD . ARG A 110 ? 25.87800 -11.64000 -7.91000 1.000 45.11000 C ? A ? 110 1
   ATOM 876 NE . ARG A 110 ? 27.27500 -11.34400 -8.19900 1.000 48.20000 N ? A ? 110 1
   ATOM 877 CZ . ARG A 110 ? 27.99600 -10.39500 -7.61100 1.000 48.33000 C ? A ? 110 1
   ATOM 878 NH1 . ARG A 110 ? 27.48000 -9.60800 -6.68000 1.000 42.00000 N ? A ? 110 1
   ATOM 879 NH2 . ARG A 110 ? 29.27600 -10.24200 -7.96000 1.000 47.71000 N ? A ? 110 1
   ATOM 880 N . GLY A 111 ? 22.66900 -10.19700 -12.00400 1.000 46.35000 N ? A ? 111 1
   ATOM 881 CA . GLY A 111 ? 21.98200 -9.10500 -12.66300 1.000 45.84000 C ? A ? 111 1
   ATOM 882 C . GLY A 111 ? 21.10500 -8.36600 -11.67300 1.000 44.08000 C ? A ? 111 1
   ATOM 883 O . GLY A 111 ? 21.01600 -8.72800 -10.49900 1.000 45.13000 O ? A ? 111 1
   ATOM 884 N . ARG A 112 ? 20.43800 -7.32100 -12.16700 1.000 47.50000 N ? A ? 112 1
   ATOM 885 CA . ARG A 112 ? 19.78900 -6.34400 -11.29400 1.000 50.18000 C ? A ? 112 1
   ATOM 886 C . ARG A 112 ? 18.66300 -6.92000 -10.44100 1.000 45.36000 C ? A ? 112 1
   ATOM 887 O . ARG A 112 ? 18.32400 -6.31700 -9.42000 1.000 51.05000 O ? A ? 112 1
   ATOM 888 CB . ARG A 112 ? 19.24100 -5.19100 -12.12200 1.000 47.10000 C ? A ? 112 1
   ATOM 889 CG . ARG A 112 ? 18.20100 -5.60700 -13.11700 1.000 42.70000 C ? A ? 112 1
   ATOM 890 CD . ARG A 112 ? 17.84700 -4.39500 -13.92500 1.000 41.01000 C ? A ? 112 1
   ATOM 891 NE . ARG A 112 ? 17.24600 -4.71300 -15.20600 1.000 41.71000 N ? A ? 112 1
   ATOM 892 CZ . ARG A 112 ? 15.95100 -4.58300 -15.44800 1.000 45.12000 C ? A ? 112 1
   ATOM 893 NH1 . ARG A 112 ? 15.11900 -4.17800 -14.50800 1.000 46.97000 N ? A ? 112 1
   ATOM 894 NH2 . ARG A 112 ? 15.48100 -4.86600 -16.66100 1.000 39.74000 N ? A ? 112 1
   ATOM 895 N . THR A 113 ? 18.08500 -8.06500 -10.81400 1.000 45.49000 N ? A ? 113 1
   ATOM 896 CA . THR A 113 ? 17.04400 -8.69200 -10.01400 1.000 46.36000 C ? A ? 113 1
   ATOM 897 C . THR A 113 ? 17.53100 -9.90300 -9.22600 1.000 50.16000 C ? A ? 113 1
   ATOM 898 O . THR A 113 ? 16.70800 -10.73400 -8.83200 1.000 50.37000 O ? A ? 113 1
   ATOM 899 CB . THR A 113 ? 15.87500 -9.11300 -10.89800 1.000 54.33000 C ? A ? 113 1
   ATOM 900 OG1 . THR A 113 ? 16.31200 -10.15900 -11.78000 1.000 47.38000 O ? A ? 113 1
   ATOM 901 CG2 . THR A 113 ? 15.32300 -7.91400 -11.69200 1.000 44.55000 C ? A ? 113 1
   ATOM 902 N . SER A 114 ? 18.83800 -10.02700 -8.98900 1.000 48.08000 N ? A ? 114 1
   ATOM 903 CA . SER A 114 ? 19.37300 -11.17300 -8.25800 1.000 53.75000 C ? A ? 114 1
   ATOM 904 C . SER A 114 ? 19.08300 -11.01600 -6.77100 1.000 56.31000 C ? A ? 114 1
   ATOM 905 O . SER A 114 ? 19.42600 -9.99200 -6.17400 1.000 54.65000 O ? A ? 114 1
   ATOM 906 CB . SER A 114 ? 20.89300 -11.31800 -8.46800 1.000 53.49000 C ? A ? 114 1
   ATOM 907 OG . SER A 114 ? 21.27400 -11.52900 -9.82100 1.000 44.55000 O ? A ? 114 1
   ATOM 908 N . GLY A 115 ? 18.48200 -12.04500 -6.17000 1.000 63.57000 N ? A ? 115 1
   ATOM 909 CA . GLY A 115 ? 18.24800 -12.06400 -4.73300 1.000 65.99000 C ? A ? 115 1
   ATOM 910 C . GLY A 115 ? 16.79400 -12.23000 -4.33700 1.000 61.22000 C ? A ? 115 1
   ATOM 911 O . GLY A 115 ? 15.89800 -12.04200 -5.16400 1.000 68.81000 O ? A ? 115 1
   ATOM 912 N . LYS A 136 ? 17.48700 -9.45700 -0.66900 1.000 79.69000 N ? A ? 116 1
   ATOM 913 CA . LYS A 136 ? 18.73600 -8.72500 -0.87500 1.000 81.89000 C ? A ? 116 1
   ATOM 914 C . LYS A 136 ? 19.18500 -8.73100 -2.33200 1.000 76.52000 C ? A ? 116 1
   ATOM 915 O . LYS A 136 ? 19.46500 -9.79200 -2.89600 1.000 72.70000 O ? A ? 116 1
   ATOM 916 CB . LYS A 136 ? 19.85300 -9.30000 -0.00400 1.000 77.92000 C ? A ? 116 1
   ATOM 917 CG . LYS A 136 ? 20.79600 -8.23000 0.53200 1.000 84.01000 C ? A ? 116 1
   ATOM 918 CD . LYS A 136 ? 22.08100 -8.80900 1.10600 1.000 86.07000 C ? A ? 116 1
   ATOM 919 CE . LYS A 136 ? 21.87400 -10.20800 1.66700 1.000 86.96000 C ? A ? 116 1
   ATOM 920 NZ . LYS A 136 ? 22.95200 -10.57800 2.62800 1.000 91.17000 N ? A ? 116 1
   ATOM 921 N . MET A 137 ? 19.26200 -7.53800 -2.92600 1.000 71.77000 N ? A ? 117 1
   ATOM 922 CA . MET A 137 ? 19.65700 -7.37700 -4.32400 1.000 67.69000 C ? A ? 117 1
   ATOM 923 C . MET A 137 ? 21.17400 -7.28800 -4.42500 1.000 63.85000 C ? A ? 117 1
   ATOM 924 O . MET A 137 ? 21.76900 -6.22700 -4.20300 1.000 61.81000 O ? A ? 117 1
   ATOM 925 CB . MET A 137 ? 18.97500 -6.16300 -4.94600 1.000 68.72000 C ? A ? 117 1
   ATOM 926 CG . MET A 137 ? 17.46800 -6.08100 -4.71800 1.000 68.88000 C ? A ? 117 1
   ATOM 927 SD . MET A 137 ? 16.88300 -4.53300 -4.01700 1.000 84.93000 S ? A ? 117 1
   ATOM 928 CE . MET A 137 ? 17.40500 -4.72800 -2.32100 1.000 81.06000 C ? A ? 117 1
   ATOM 929 N . VAL A 138 ? 21.79100 -8.41200 -4.80500 1.000 61.76000 N ? A ? 118 1
   ATOM 930 CA . VAL A 138 ? 23.24300 -8.55300 -4.86800 1.000 57.96000 C ? A ? 118 1
   ATOM 931 C . VAL A 138 ? 23.79000 -8.43300 -6.28500 1.000 54.47000 C ? A ? 118 1
   ATOM 932 O . VAL A 138 ? 25.01000 -8.51500 -6.47600 1.000 55.65000 O ? A ? 118 1
   ATOM 933 CB . VAL A 138 ? 23.67900 -9.89400 -4.25300 1.000 61.94000 C ? A ? 118 1
   ATOM 934 CG1 . VAL A 138 ? 23.75300 -9.77800 -2.74000 1.000 69.95000 C ? A ? 118 1
   ATOM 935 CG2 . VAL A 138 ? 22.70400 -10.99700 -4.66500 1.000 56.65000 C ? A ? 118 1
   ATOM 936 N . GLY A 139 ? 22.93600 -8.22600 -7.28200 1.000 52.15000 N ? A ? 119 1
   ATOM 937 CA . GLY A 139 ? 23.41700 -8.17400 -8.64400 1.000 45.73000 C ? A ? 119 1
   ATOM 938 C . GLY A 139 ? 23.35200 -6.82200 -9.32600 1.000 42.62000 C ? A ? 119 1
   ATOM 939 O . GLY A 139 ? 23.29900 -6.76500 -10.55500 1.000 42.89000 O ? A ? 119 1
   ATOM 940 N . ARG A 140 ? 23.36800 -5.72700 -8.57600 1.000 41.08000 N ? A ? 120 1
   ATOM 941 CA . ARG A 140 ? 23.45200 -4.44300 -9.26000 1.000 46.91000 C ? A ? 120 1
   ATOM 942 C . ARG A 140 ? 24.90300 -4.12100 -9.59000 1.000 48.47000 C ? A ? 120 1
   ATOM 943 O . ARG A 140 ? 25.83600 -4.78400 -9.12800 1.000 51.92000 O ? A ? 120 1
   ATOM 944 CB . ARG A 140 ? 22.84900 -3.33100 -8.41400 1.000 49.12000 C ? A ? 120 1
   ATOM 945 CG . ARG A 140 ? 21.74700 -3.80500 -7.50200 1.000 55.81000 C ? A ? 120 1
   ATOM 946 CD . ARG A 140 ? 20.40800 -3.84100 -8.18900 1.000 50.52000 C ? A ? 120 1
   ATOM 947 NE . ARG A 140 ? 19.34200 -3.67200 -7.20900 1.000 60.64000 N ? A ? 120 1
   ATOM 948 CZ . ARG A 140 ? 18.11300 -3.26200 -7.48900 1.000 60.07000 C ? A ? 120 1
   ATOM 949 NH1 . ARG A 140 ? 17.73500 -2.99800 -8.72800 1.000 59.70000 N ? A ? 120 1
   ATOM 950 NH2 . ARG A 140 ? 17.23700 -3.11800 -6.50000 1.000 67.97000 N ? A ? 120 1
   ATOM 951 N . ALA A 141 ? 25.08400 -3.09900 -10.40700 1.000 44.76000 N ? A ? 121 1
   ATOM 952 CA . ALA A 141 ? 26.39800 -2.63900 -10.84100 1.000 48.62000 C ? A ? 121 1
   ATOM 953 C . ALA A 141 ? 27.35800 -2.61200 -9.66100 1.000 50.76000 C ? A ? 121 1
   ATOM 954 O . ALA A 141 ? 26.99500 -2.11600 -8.58900 1.000 50.82000 O ? A ? 121 1
   ATOM 955 CB . ALA A 141 ? 26.29600 -1.25300 -11.48400 1.000 43.48000 C ? A ? 121 1
   ATOM 956 N . PRO A 142 ? 28.58900 -3.13600 -9.81100 1.000 49.12000 N ? A ? 122 1
   ATOM 957 CA . PRO A 142 ? 29.12800 -3.66200 -11.06800 1.000 46.61000 C ? A ? 122 1
   ATOM 958 C . PRO A 142 ? 29.07600 -5.18000 -11.22700 1.000 46.49000 C ? A ? 122 1
   ATOM 959 O . PRO A 142 ? 29.93700 -5.68400 -11.94300 1.000 43.73000 O ? A ? 122 1
   ATOM 960 CB . PRO A 142 ? 30.59100 -3.22200 -11.00600 1.000 49.78000 C ? A ? 122 1
   ATOM 961 CG . PRO A 142 ? 30.93900 -3.38700 -9.54700 1.000 49.06000 C ? A ? 122 1
   ATOM 962 CD . PRO A 142 ? 29.63900 -3.06000 -8.77500 1.000 48.37000 C ? A ? 122 1
   ATOM 963 N . ALA A 143 ? 28.09300 -5.86000 -10.62100 1.000 41.92000 N ? A ? 123 1
   ATOM 964 CA . ALA A 143 ? 28.16100 -7.31000 -10.45200 1.000 41.01000 C ? A ? 123 1
   ATOM 965 C . ALA A 143 ? 28.46100 -8.03500 -11.76500 1.000 41.85000 C ? A ? 123 1
   ATOM 966 O . ALA A 143 ? 29.36300 -8.87900 -11.82300 1.000 40.24000 O ? A ? 123 1
   ATOM 967 CB . ALA A 143 ? 26.85800 -7.83600 -9.82500 1.000 39.49000 C ? A ? 123 1
   ATOM 968 N . LEU A 144 ? 27.72800 -7.71000 -12.83400 1.000 36.91000 N ? A ? 124 1
   ATOM 969 CA . LEU A 144 ? 27.87000 -8.48000 -14.06900 1.000 39.66000 C ? A ? 124 1
   ATOM 970 C . LEU A 144 ? 29.30300 -8.46900 -14.59200 1.000 40.06000 C ? A ? 124 1
   ATOM 971 O . LEU A 144 ? 29.75600 -9.47000 -15.15400 1.000 41.79000 O ? A ? 124 1
   ATOM 972 CB . LEU A 144 ? 26.90700 -7.96500 -15.14500 1.000 30.87000 C ? A ? 124 1
   ATOM 973 CG . LEU A 144 ? 27.28800 -6.80900 -16.07800 1.000 38.39000 C ? A ? 124 1
   ATOM 974 CD1 . LEU A 144 ? 26.38900 -6.84200 -17.31700 1.000 30.54000 C ? A ? 124 1
   ATOM 975 CD2 . LEU A 144 ? 27.18100 -5.44500 -15.36800 1.000 33.61000 C ? A ? 124 1
   ATOM 976 N . VAL A 145 ? 30.02800 -7.36400 -14.40700 1.000 39.27000 N ? A ? 125 1
   ATOM 977 CA . VAL A 145 ? 31.40600 -7.27500 -14.88000 1.000 39.71000 C ? A ? 125 1
   ATOM 978 C . VAL A 145 ? 32.33100 -8.05300 -13.95200 1.000 41.31000 C ? A ? 125 1
   ATOM 979 O . VAL A 145 ? 33.18300 -8.82800 -14.40000 1.000 38.61000 O ? A ? 125 1
   ATOM 980 CB . VAL A 145 ? 31.84400 -5.79600 -15.00500 1.000 35.99000 C ? A ? 125 1
   ATOM 981 CG1 . VAL A 145 ? 33.27500 -5.72600 -15.51300 1.000 35.18000 C ? A ? 125 1
   ATOM 982 CG2 . VAL A 145 ? 30.92600 -5.03900 -15.95100 1.000 31.38000 C ? A ? 125 1
   ATOM 983 N . VAL A 146 ? 32.17800 -7.85100 -12.64300 1.000 42.16000 N ? A ? 126 1
   ATOM 984 CA . VAL A 146 ? 32.98600 -8.58100 -11.67300 1.000 39.78000 C ? A ? 126 1
   ATOM 985 C . VAL A 146 ? 32.88100 -10.07100 -11.93000 1.000 40.79000 C ? A ? 126 1
   ATOM 986 O . VAL A 146 ? 33.88600 -10.79000 -11.95000 1.000 43.63000 O ? A ? 126 1
   ATOM 987 CB . VAL A 146 ? 32.54000 -8.22100 -10.24300 1.000 42.17000 C ? A ? 126 1
   ATOM 988 CG1 . VAL A 146 ? 33.08200 -9.21500 -9.24600 1.000 39.89000 C ? A ? 126 1
   ATOM 989 CG2 . VAL A 146 ? 32.97100 -6.80600 -9.88700 1.000 41.61000 C ? A ? 126 1
   ATOM 990 N . ASP A 147 ? 31.65700 -10.55200 -12.15600 1.000 39.04000 N ? A ? 127 1
   ATOM 991 CA . ASP A 147 ? 31.43700 -11.97600 -12.31400 1.000 38.83000 C ? A ? 127 1
   ATOM 992 C . ASP A 147 ? 32.15400 -12.51200 -13.54600 1.000 39.85000 C ? A ? 127 1
   ATOM 993 O . ASP A 147 ? 32.76600 -13.58100 -13.48700 1.000 44.05000 O ? A ? 127 1
   ATOM 994 CB . ASP A 147 ? 29.93800 -12.26400 -12.38000 1.000 36.22000 C ? A ? 127 1
   ATOM 995 CG . ASP A 147 ? 29.28700 -12.32000 -11.00000 1.000 43.05000 C ? A ? 127 1
   ATOM 996 OD1 . ASP A 147 ? 30.01400 -12.29300 -9.97800 1.000 43.62000 O ? A ? 127 1
   ATOM 997 OD2 . ASP A 147 ? 28.03900 -12.37900 -10.93700 1.000 46.74000 O ? A ? 127 1
   ATOM 998 N . MET A 148 ? 32.07300 -11.80200 -14.67800 1.000 37.01000 N ? A ? 128 1
   ATOM 999 CA . MET A 148 ? 32.80000 -12.23700 -15.87100 1.000 40.64000 C ? A ? 128 1
   ATOM 1000 C . MET A 148 ? 34.29200 -12.30400 -15.59800 1.000 40.80000 C ? A ? 128 1
   ATOM 1001 O . MET A 148 ? 34.94700 -13.30400 -15.92400 1.000 38.38000 O ? A ? 128 1
   ATOM 1002 CB . MET A 148 ? 32.50600 -11.31000 -17.05400 1.000 37.95000 C ? A ? 128 1
   ATOM 1003 CG . MET A 148 ? 32.69700 -11.87800 -18.48700 1.000 33.44000 C ? A ? 128 1
   ATOM 1004 SD . MET A 148 ? 32.39000 -13.64400 -18.89600 1.000 42.79000 S ? A ? 128 1
   ATOM 1005 CE . MET A 148 ? 30.58800 -13.81300 -18.76400 1.000 37.36000 C ? A ? 128 1
   ATOM 1006 N . LYS A 149 ? 34.84100 -11.25900 -14.96400 1.000 38.07000 N ? A ? 129 1
   ATOM 1007 CA . LYS A 149 ? 36.27100 -11.24100 -14.67000 1.000 37.57000 C ? A ? 129 1
   ATOM 1008 C . LYS A 149 ? 36.66700 -12.43400 -13.80900 1.000 44.60000 C ? A ? 129 1
   ATOM 1009 O . LYS A 149 ? 37.69000 -13.08300 -14.06600 1.000 38.85000 O ? A ? 129 1
   ATOM 1010 CB . LYS A 149 ? 36.66100 -9.92600 -13.99500 1.000 37.29000 C ? A ? 129 1
   ATOM 1011 CG . LYS A 149 ? 36.65800 -8.72200 -14.94900 1.000 35.15000 C ? A ? 129 1
   ATOM 1012 CD . LYS A 149 ? 36.93600 -7.39000 -14.21600 1.000 35.04000 C ? A ? 129 1
   ATOM 1013 CE . LYS A 149 ? 36.93600 -6.20400 -15.19500 1.000 37.40000 C ? A ? 129 1
   ATOM 1014 NZ . LYS A 149 ? 38.25300 -5.93700 -15.84700 1.000 36.42000 N ? A ? 129 1
   ATOM 1015 N . ALA A 150 ? 35.83800 -12.77400 -12.81900 1.000 39.99000 N ? A ? 130 1
   ATOM 1016 CA . ALA A 150 ? 36.17200 -13.88000 -11.93600 1.000 43.20000 C ? A ? 130 1
   ATOM 1017 C . ALA A 150 ? 36.17400 -15.20600 -12.69500 1.000 44.81000 C ? A ? 130 1
   ATOM 1018 O . ALA A 150 ? 37.05900 -16.04600 -12.49300 1.000 43.86000 O ? A ? 130 1
   ATOM 1019 CB . ALA A 150 ? 35.19700 -13.91200 -10.75800 1.000 44.21000 C ? A ? 130 1
   ATOM 1020 N . ALA A 151 ? 35.20700 -15.39600 -13.59400 1.000 42.42000 N ? A ? 131 1
   ATOM 1021 CA . ALA A 151 ? 35.19800 -16.58400 -14.43900 1.000 42.98000 C ? A ? 131 1
   ATOM 1022 C . ALA A 151 ? 36.49900 -16.70900 -15.22500 1.000 42.31000 C ? A ? 131 1
   ATOM 1023 O . ALA A 151 ? 37.14700 -17.76400 -15.22100 1.000 40.45000 O ? A ? 131 1
   ATOM 1024 CB . ALA A 151 ? 33.99400 -16.53700 -15.38400 1.000 41.35000 C ? A ? 131 1
   ATOM 1025 N . ILE A 152 ? 36.88900 -15.62900 -15.91100 1.000 39.54000 N ? A ? 132 1
   ATOM 1026 CA . ILE A 152 ? 38.14500 -15.60300 -16.64600 1.000 43.29000 C ? A ? 132 1
   ATOM 1027 C . ILE A 152 ? 39.31600 -15.91200 -15.71500 1.000 42.03000 C ? A ? 132 1
   ATOM 1028 O . ILE A 152 ? 40.24800 -16.64100 -16.08000 1.000 39.51000 O ? A ? 132 1
   ATOM 1029 CB . ILE A 152 ? 38.31900 -14.23300 -17.33400 1.000 44.57000 C ? A ? 132 1
   ATOM 1030 CG1 . ILE A 152 ? 37.37000 -14.09500 -18.53000 1.000 35.46000 C ? A ? 132 1
   ATOM 1031 CG2 . ILE A 152 ? 39.80800 -13.99700 -17.71400 1.000 37.58000 C ? A ? 132 1
   ATOM 1032 CD1 . ILE A 152 ? 37.11000 -12.61600 -18.95900 1.000 36.53000 C ? A ? 132 1
   ATOM 1033 N . ARG A 153 ? 39.28400 -15.36400 -14.50100 1.000 37.49000 N ? A ? 133 1
   ATOM 1034 CA . ARG A 153 ? 40.37200 -15.59300 -13.56400 1.000 43.92000 C ? A ? 133 1
   ATOM 1035 C . ARG A 153 ? 40.44100 -17.05600 -13.14200 1.000 46.58000 C ? A ? 133 1
   ATOM 1036 O . ARG A 153 ? 41.54100 -17.59200 -12.95900 1.000 45.80000 O ? A ? 133 1
   ATOM 1037 CB . ARG A 153 ? 40.21500 -14.67400 -12.35000 1.000 42.81000 C ? A ? 133 1
   ATOM 1038 CG . ARG A 153 ? 40.47500 -13.21100 -12.66200 1.000 42.51000 C ? A ? 133 1
   ATOM 1039 CD . ARG A 153 ? 40.08800 -12.28300 -11.50400 1.000 43.06000 C ? A ? 133 1
   ATOM 1040 NE . ARG A 153 ? 40.54800 -10.92100 -11.74800 1.000 44.29000 N ? A ? 133 1
   ATOM 1041 CZ . ARG A 153 ? 41.39200 -10.25100 -10.97100 1.000 42.69000 C ? A ? 133 1
   ATOM 1042 NH1 . ARG A 153 ? 41.84800 -10.75800 -9.83600 1.000 48.22000 N ? A ? 133 1
   ATOM 1043 NH2 . ARG A 153 ? 41.80300 -9.05100 -11.35200 1.000 41.50000 N ? A ? 133 1
   ATOM 1044 N . TYR A 154 ? 39.28500 -17.71400 -13.00100 1.000 43.30000 N ? A ? 134 1
   ATOM 1045 CA . TYR A 154 ? 39.26200 -19.14400 -12.71600 1.000 39.45000 C ? A ? 134 1
   ATOM 1046 C . TYR A 154 ? 39.95100 -19.93200 -13.82500 1.000 43.69000 C ? A ? 134 1
   ATOM 1047 O . TYR A 154 ? 40.75700 -20.83700 -13.55700 1.000 42.00000 O ? A ? 134 1
   ATOM 1048 CB . TYR A 154 ? 37.81200 -19.62000 -12.53800 1.000 40.76000 C ? A ? 134 1
   ATOM 1049 CG . TYR A 154 ? 37.65100 -21.12000 -12.30600 1.000 39.94000 C ? A ? 134 1
   ATOM 1050 CD1 . TYR A 154 ? 37.48300 -22.01100 -13.38200 1.000 40.28000 C ? A ? 134 1
   ATOM 1051 CD2 . TYR A 154 ? 37.63100 -21.64600 -11.01300 1.000 44.13000 C ? A ? 134 1
   ATOM 1052 CE1 . TYR A 154 ? 37.31500 -23.39300 -13.17000 1.000 42.66000 C ? A ? 134 1
   ATOM 1053 CE2 . TYR A 154 ? 37.46400 -23.03600 -10.79200 1.000 45.90000 C ? A ? 134 1
   ATOM 1054 CZ . TYR A 154 ? 37.31900 -23.89500 -11.87200 1.000 46.94000 C ? A ? 134 1
   ATOM 1055 OH . TYR A 154 ? 37.18200 -25.25300 -11.64600 1.000 52.54000 O ? A ? 134 1
   ATOM 1056 N . LEU A 155 ? 39.62800 -19.61800 -15.08200 1.000 37.95000 N ? A ? 135 1
   ATOM 1057 CA . LEU A 155 ? 40.27400 -20.31300 -16.18500 1.000 42.01000 C ? A ? 135 1
   ATOM 1058 C . LEU A 155 ? 41.78300 -20.16000 -16.10300 1.000 45.32000 C ? A ? 135 1
   ATOM 1059 O . LEU A 155 ? 42.52800 -21.13400 -16.27300 1.000 40.33000 O ? A ? 135 1
   ATOM 1060 CB . LEU A 155 ? 39.76700 -19.77600 -17.51700 1.000 33.14000 C ? A ? 135 1
   ATOM 1061 CG . LEU A 155 ? 38.27000 -19.90500 -17.69500 1.000 38.16000 C ? A ? 135 1
   ATOM 1062 CD1 . LEU A 155 ? 37.85400 -19.10100 -18.91300 1.000 37.90000 C ? A ? 135 1
   ATOM 1063 CD2 . LEU A 155 ? 37.89300 -21.37800 -17.84900 1.000 40.48000 C ? A ? 135 1
   ATOM 1064 N . ARG A 156 ? 42.24300 -18.94100 -15.80600 1.000 43.61000 N ? A ? 136 1
   ATOM 1065 CA . ARG A 156 ? 43.67100 -18.65800 -15.80200 1.000 42.13000 C ? A ? 136 1
   ATOM 1066 C . ARG A 156 ? 44.35200 -19.30500 -14.60800 1.000 45.02000 C ? A ? 136 1
   ATOM 1067 O . ARG A 156 ? 45.48600 -19.78400 -14.71400 1.000 44.89000 O ? A ? 136 1
   ATOM 1068 CB . ARG A 156 ? 43.89900 -17.14400 -15.81700 1.000 39.91000 C ? A ? 136 1
   ATOM 1069 CG . ARG A 156 ? 45.09600 -16.75700 -16.63500 1.000 44.28000 C ? A ? 136 1
   ATOM 1070 CD . ARG A 156 ? 44.95500 -15.38400 -17.15400 1.000 47.31000 C ? A ? 136 1
   ATOM 1071 NE . ARG A 156 ? 44.60600 -15.35200 -18.56600 1.000 43.16000 N ? A ? 136 1
   ATOM 1072 CZ . ARG A 156 ? 43.96500 -14.33300 -19.11400 1.000 42.05000 C ? A ? 136 1
   ATOM 1073 NH1 . ARG A 156 ? 43.53000 -13.32800 -18.37600 1.000 35.00000 N ? A ? 136 1
   ATOM 1074 NH2 . ARG A 156 ? 43.77200 -14.31600 -20.43300 1.000 39.35000 N ? A ? 136 1
   ATOM 1075 N . TYR A 157 ? 43.67300 -19.33000 -13.46300 1.000 44.85000 N ? A ? 137 1
   ATOM 1076 CA . TYR A 157 ? 44.21300 -20.03400 -12.31000 1.000 45.44000 C ? A ? 137 1
   ATOM 1077 C . TYR A 157 ? 44.47000 -21.50400 -12.62800 1.000 49.18000 C ? A ? 137 1
   ATOM 1078 O . TYR A 157 ? 45.32400 -22.13400 -12.00200 1.000 49.37000 O ? A ? 137 1
   ATOM 1079 CB . TYR A 157 ? 43.24000 -19.88100 -11.13900 1.000 48.91000 C ? A ? 137 1
   ATOM 1080 CG . TYR A 157 ? 43.64100 -20.56800 -9.84100 1.000 54.52000 C ? A ? 137 1
   ATOM 1081 CD1 . TYR A 157 ? 44.55000 -19.98100 -8.96700 1.000 52.85000 C ? A ? 137 1
   ATOM 1082 CD2 . TYR A 157 ? 43.07800 -21.78400 -9.47400 1.000 50.09000 C ? A ? 137 1
   ATOM 1083 CE1 . TYR A 157 ? 44.89500 -20.59800 -7.77200 1.000 56.82000 C ? A ? 137 1
   ATOM 1084 CE2 . TYR A 157 ? 43.42500 -22.40800 -8.28600 1.000 56.66000 C ? A ? 137 1
   ATOM 1085 CZ . TYR A 157 ? 44.33400 -21.81000 -7.44000 1.000 59.80000 C ? A ? 137 1
   ATOM 1086 OH . TYR A 157 ? 44.67500 -22.42400 -6.25800 1.000 65.69000 O ? A ? 137 1
   ATOM 1087 N . ASN A 158 ? 43.75300 -22.06400 -13.60200 1.000 50.46000 N ? A ? 138 1
   ATOM 1088 CA . ASN A 158 ? 43.81100 -23.48700 -13.91600 1.000 46.91000 C ? A ? 138 1
   ATOM 1089 C . ASN A 158 ? 44.34300 -23.74100 -15.32400 1.000 43.69000 C ? A ? 138 1
   ATOM 1090 O . ASN A 158 ? 44.05000 -24.77900 -15.90400 1.000 49.75000 O ? A ? 138 1
   ATOM 1091 CB . ASN A 158 ? 42.43300 -24.13200 -13.76900 1.000 41.83000 C ? A ? 138 1
   ATOM 1092 CG . ASN A 158 ? 41.96500 -24.21900 -12.33100 1.000 47.66000 C ? A ? 138 1
   ATOM 1093 OD1 . ASN A 158 ? 42.51200 -24.99200 -11.54800 1.000 52.59000 O ? A ? 138 1
   ATOM 1094 ND2 . ASN A 158 ? 40.90500 -23.46500 -11.98500 1.000 47.94000 N ? A ? 138 1
   ATOM 1095 N . LYS A 159 ? 45.09700 -22.79200 -15.89200 1.000 43.56000 N ? A ? 139 1
   ATOM 1096 CA . LYS A 159 ? 45.67300 -22.89800 -17.23600 1.000 48.30000 C ? A ? 139 1
   ATOM 1097 C . LYS A 159 ? 46.20500 -24.28900 -17.58800 1.000 52.78000 C ? A ? 139 1
   ATOM 1098 O . LYS A 159 ? 45.96900 -24.79000 -18.69500 1.000 51.20000 O ? A ? 139 1
   ATOM 1099 CB . LYS A 159 ? 46.82000 -21.89600 -17.40900 1.000 44.16000 C ? A ? 139 1
   ATOM 1100 CG . LYS A 159 ? 47.22300 -21.66000 -18.87500 1.000 44.12000 C ? A ? 139 1
   ATOM 1101 CD . LYS A 159 ? 48.30700 -20.58000 -18.99600 1.000 48.83000 C ? A ? 139 1
   ATOM 1102 CE . LYS A 159 ? 48.34100 -19.94700 -20.38500 1.000 45.72000 C ? A ? 139 1
   ATOM 1103 NZ . LYS A 159 ? 48.51100 -20.92600 -21.50500 1.000 47.23000 N ? A ? 139 1
   ATOM 1104 N . GLY A 160 ? 46.93700 -24.91400 -16.66200 1.000 46.71000 N ? A ? 140 1
   ATOM 1105 CA . GLY A 160 ? 47.51200 -26.22000 -16.93800 1.000 46.62000 C ? A ? 140 1
   ATOM 1106 C . GLY A 160 ? 46.50900 -27.35300 -17.00700 1.000 53.23000 C ? A ? 140 1
   ATOM 1107 O . GLY A 160 ? 46.81400 -28.39400 -17.59900 1.000 52.86000 O ? A ? 140 1
   ATOM 1108 N . ARG A 161 ? 45.32300 -27.18600 -16.40900 1.000 46.21000 N ? A ? 141 1
   ATOM 1109 CA . ARG A 161 ? 44.33000 -28.25100 -16.38100 1.000 48.33000 C ? A ? 141 1
   ATOM 1110 C . ARG A 161 ? 43.12200 -27.99500 -17.27100 1.000 48.61000 C ? A ? 141 1
   ATOM 1111 O . ARG A 161 ? 42.37800 -28.93900 -17.55700 1.000 44.88000 O ? A ? 141 1
   ATOM 1112 CB . ARG A 161 ? 43.84100 -28.49000 -14.94600 1.000 51.99000 C ? A ? 141 1
   ATOM 1113 CG . ARG A 161 ? 44.82700 -29.21900 -14.06000 1.000 53.89000 C ? A ? 141 1
   ATOM 1114 CD . ARG A 161 ? 44.42500 -29.10600 -12.60100 1.000 58.33000 C ? A ? 141 1
   ATOM 1115 NE . ARG A 161 ? 44.42600 -27.71100 -12.17500 1.000 64.28000 N ? A ? 141 1
   ATOM 1116 CZ . ARG A 161 ? 45.34400 -27.16500 -11.39000 1.000 67.57000 C ? A ? 141 1
   ATOM 1117 NH1 . ARG A 161 ? 46.34100 -27.88400 -10.89200 1.000 68.22000 N ? A ? 141 1
   ATOM 1118 NH2 . ARG A 161 ? 45.25900 -25.86600 -11.09600 1.000 59.25000 N ? A ? 141 1
   ATOM 1119 N . ILE A 162 ? 42.92200 -26.76000 -17.72000 1.000 46.45000 N ? A ? 142 1
   ATOM 1120 CA . ILE A 162 ? 41.75100 -26.35100 -18.48900 1.000 44.76000 C ? A ? 142 1
   ATOM 1121 C . ILE A 162 ? 42.00700 -26.64900 -19.96500 1.000 45.00000 C ? A ? 142 1
   ATOM 1122 O . ILE A 162 ? 43.12100 -26.43600 -20.46000 1.000 43.67000 O ? A ? 142 1
   ATOM 1123 CB . ILE A 162 ? 41.44900 -24.86000 -18.23200 1.000 51.32000 C ? A ? 142 1
   ATOM 1124 CG1 . ILE A 162 ? 40.57200 -24.70300 -16.98700 1.000 52.95000 C ? A ? 142 1
   ATOM 1125 CG2 . ILE A 162 ? 40.80000 -24.17800 -19.42800 1.000 42.36000 C ? A ? 142 1
   ATOM 1126 CD1 . ILE A 162 ? 39.29000 -25.48200 -17.06500 1.000 47.43000 C ? A ? 142 1
   ATOM 1127 N . PRO A 163 ? 41.03100 -27.15500 -20.70500 1.000 39.76000 N ? A ? 143 1
   ATOM 1128 CA . PRO A 163 ? 41.18800 -27.26900 -22.16200 1.000 36.36000 C ? A ? 143 1
   ATOM 1129 C . PRO A 163 ? 41.15600 -25.90300 -22.85400 1.000 45.74000 C ? A ? 143 1
   ATOM 1130 O . PRO A 163 ? 40.66000 -24.90600 -22.32500 1.000 36.58000 O ? A ? 143 1
   ATOM 1131 CB . PRO A 163 ? 39.98700 -28.12100 -22.57000 1.000 39.83000 C ? A ? 143 1
   ATOM 1132 CG . PRO A 163 ? 38.95100 -27.82700 -21.48300 1.000 45.79000 C ? A ? 143 1
   ATOM 1133 CD . PRO A 163 ? 39.70800 -27.59500 -20.22500 1.000 41.60000 C ? A ? 143 1
   ATOM 1134 N . GLY A 164 ? 41.68200 -25.85900 -24.07600 1.000 44.20000 N ? A ? 144 1
   ATOM 1135 CA . GLY A 164 ? 41.71400 -24.60800 -24.80800 1.000 36.18000 C ? A ? 144 1
   ATOM 1136 C . GLY A 164 ? 42.85200 -23.69100 -24.39200 1.000 37.93000 C ? A ? 144 1
   ATOM 1137 O . GLY A 164 ? 43.59300 -23.94300 -23.44300 1.000 40.20000 O ? A ? 144 1
   ATOM 1138 N . ASN A 165 ? 42.97800 -22.59000 -25.12100 1.000 35.79000 N ? A ? 145 1
   ATOM 1139 CA . ASN A 165 ? 44.06400 -21.61900 -24.92600 1.000 40.89000 C ? A ? 145 1
   ATOM 1140 C . ASN A 165 ? 43.52400 -20.35600 -24.25400 1.000 41.13000 C ? A ? 145 1
   ATOM 1141 O . ASN A 165 ? 42.76300 -19.60100 -24.87100 1.000 38.48000 O ? A ? 145 1
   ATOM 1142 CB . ASN A 165 ? 44.70900 -21.29200 -26.27200 1.000 37.01000 C ? A ? 145 1
   ATOM 1143 CG . ASN A 165 ? 45.88900 -20.36500 -26.15400 1.000 41.39000 C ? A ? 145 1
   ATOM 1144 OD1 . ASN A 165 ? 46.39600 -19.90700 -27.16300 1.000 50.58000 O ? A ? 145 1
   ATOM 1145 ND2 . ASN A 165 ? 46.31500 -20.05700 -24.93400 1.000 41.93000 N ? A ? 145 1
   ATOM 1146 N . THR A 166 ? 43.94400 -20.10800 -23.00500 1.000 36.44000 N ? A ? 146 1
   ATOM 1147 CA . THR A 166 ? 43.50000 -18.92300 -22.28100 1.000 30.57000 C ? A ? 146 1
   ATOM 1148 C . THR A 166 ? 44.17500 -17.64200 -22.74900 1.000 40.15000 C ? A ? 146 1
   ATOM 1149 O . THR A 166 ? 43.88000 -16.56400 -22.19900 1.000 35.59000 O ? A ? 146 1
   ATOM 1150 CB . THR A 166 ? 43.73200 -19.06100 -20.77100 1.000 35.26000 C ? A ? 146 1
   ATOM 1151 OG1 . THR A 166 ? 45.13600 -19.21400 -20.49300 1.000 38.74000 O ? A ? 146 1
   ATOM 1152 CG2 . THR A 166 ? 42.92700 -20.21800 -20.19600 1.000 31.46000 C ? A ? 146 1
   ATOM 1153 N . GLU A 167 ? 45.10200 -17.73000 -23.69900 1.000 41.19000 N ? A ? 147 1
   ATOM 1154 CA . GLU A 167 ? 45.64800 -16.54800 -24.34800 1.000 41.34000 C ? A ? 147 1
   ATOM 1155 C . GLU A 167 ? 44.81300 -16.15600 -25.55100 1.000 39.01000 C ? A ? 147 1
   ATOM 1156 O . GLU A 167 ? 45.12600 -15.16500 -26.21300 1.000 35.60000 O ? A ? 147 1
   ATOM 1157 CB . GLU A 167 ? 47.12000 -16.79000 -24.76200 1.000 43.75000 C ? A ? 147 1
   ATOM 1158 CG . GLU A 167 ? 47.99800 -17.37600 -23.64400 1.000 45.42000 C ? A ? 147 1
   ATOM 1159 CD . GLU A 167 ? 49.38500 -17.90300 -24.11200 1.000 62.07000 C ? A ? 147 1
   ATOM 1160 OE1 . GLU A 167 ? 50.01700 -17.29000 -25.01300 1.000 59.99000 O ? A ? 147 1
   ATOM 1161 OE2 . GLU A 167 ? 49.85400 -18.92900 -23.55700 1.000 58.82000 O ? A ? 147 1
   ATOM 1162 N A CYS A 168 ? 43.75600 -16.91900 -25.84700 0.512 39.35000 N ? A ? 148 1
   ATOM 1163 CA A CYS A 168 ? 42.86300 -16.66100 -26.97600 0.512 35.77000 C ? A ? 148 1
   ATOM 1164 C A CYS A 168 ? 41.41000 -16.69900 -26.49700 0.512 35.83000 C ? A ? 148 1
   ATOM 1165 O A CYS A 168 ? 40.58600 -17.46800 -26.98900 0.512 35.65000 O ? A ? 148 1
   ATOM 1166 CB A CYS A 168 ? 43.09500 -17.67400 -28.09400 0.512 36.58000 C ? A ? 148 1
   ATOM 1167 SG A CYS A 168 ? 42.50100 -17.17100 -29.73100 0.512 32.75000 S ? A ? 148 1
   ATOM 1168 N B CYS A 168 ? 43.74900 -16.90400 -25.84500 0.488 39.18000 N ? A ? 148 1
   ATOM 1169 CA B CYS A 168 ? 42.87400 -16.61100 -26.97500 0.488 35.76000 C ? A ? 148 1
   ATOM 1170 C B CYS A 168 ? 41.41600 -16.67800 -26.51500 0.488 35.71000 C ? A ? 148 1
   ATOM 1171 O B CYS A 168 ? 40.60000 -17.43900 -27.03400 0.488 35.49000 O ? A ? 148 1
   ATOM 1172 CB B CYS A 168 ? 43.17600 -17.56600 -28.12500 0.488 36.59000 C ? A ? 148 1
   ATOM 1173 SG B CYS A 168 ? 44.95300 -17.64300 -28.54400 0.488 46.43000 S ? A ? 148 1
   ATOM 1174 N . ILE A 169 ? 41.09600 -15.85100 -25.52000 1.000 39.62000 N ? A ? 149 1
   ATOM 1175 CA . ILE A 169 ? 39.74200 -15.73800 -24.98700 1.000 34.83000 C ? A ? 149 1
   ATOM 1176 C . ILE A 169 ? 38.98500 -14.69000 -25.79200 1.000 36.69000 C ? A ? 149 1
   ATOM 1177 O . ILE A 169 ? 39.43200 -13.54400 -25.92400 1.000 36.50000 O ? A ? 149 1
   ATOM 1178 CB . ILE A 169 ? 39.76100 -15.38300 -23.48700 1.000 36.05000 C ? A ? 149 1
   ATOM 1179 CG1 . ILE A 169 ? 40.41100 -16.51000 -22.67600 1.000 37.74000 C ? A ? 149 1
   ATOM 1180 CG2 . ILE A 169 ? 38.32500 -15.11000 -22.97800 1.000 34.39000 C ? A ? 149 1
   ATOM 1181 CD1 . ILE A 169 ? 40.43900 -16.29000 -21.17500 1.000 30.71000 C ? A ? 149 1
   ATOM 1182 N . VAL A 170 ? 37.83200 -15.08000 -26.32700 1.000 35.96000 N ? A ? 150 1
   ATOM 1183 CA . VAL A 170 ? 37.01300 -14.21700 -27.16600 1.000 34.28000 C ? A ? 150 1
   ATOM 1184 C . VAL A 170 ? 35.64000 -14.08800 -26.53000 1.000 35.15000 C ? A ? 150 1
   ATOM 1185 O . VAL A 170 ? 34.90300 -15.08000 -26.44800 1.000 33.69000 O ? A ? 150 1
   ATOM 1186 CB . VAL A 170 ? 36.88200 -14.77300 -28.58600 1.000 34.81000 C ? A ? 150 1
   ATOM 1187 CG1 . VAL A 170 ? 36.08800 -13.79700 -29.45100 1.000 35.20000 C ? A ? 150 1
   ATOM 1188 CG2 . VAL A 170 ? 38.25400 -15.06400 -29.17100 1.000 30.64000 C ? A ? 150 1
   ATOM 1189 N . THR A 171 ? 35.28000 -12.86600 -26.10500 1.000 35.71000 N ? A ? 151 1
   ATOM 1190 CA . THR A 171 ? 33.94800 -12.65300 -25.54300 1.000 31.32000 C ? A ? 151 1
   ATOM 1191 C . THR A 171 ? 32.94600 -12.25600 -26.62000 1.000 30.92000 C ? A ? 151 1
   ATOM 1192 O . THR A 171 ? 33.31200 -11.77100 -27.68700 1.000 33.55000 O ? A ? 151 1
   ATOM 1193 CB . THR A 171 ? 33.96500 -11.60800 -24.44200 1.000 29.65000 C ? A ? 151 1
   ATOM 1194 OG1 . THR A 171 ? 34.57400 -10.39000 -24.91400 1.000 34.36000 O ? A ? 151 1
   ATOM 1195 CG2 . THR A 171 ? 34.71900 -12.15600 -23.24200 1.000 31.34000 C ? A ? 151 1
   ATOM 1196 N . ASN A 172 ? 31.66700 -12.52000 -26.34500 1.000 31.76000 N ? A ? 152 1
   ATOM 1197 CA . ASN A 172 ? 30.61300 -12.20600 -27.29500 1.000 33.90000 C ? A ? 152 1
   ATOM 1198 C . ASN A 172 ? 29.32000 -11.95800 -26.52900 1.000 39.63000 C ? A ? 152 1
   ATOM 1199 O . ASN A 172 ? 29.03300 -12.64600 -25.54200 1.000 32.27000 O ? A ? 152 1
   ATOM 1200 CB . ASN A 172 ? 30.41400 -13.33200 -28.32000 1.000 34.88000 C ? A ? 152 1
   ATOM 1201 CG . ASN A 172 ? 29.46000 -12.93900 -29.46200 1.000 41.87000 C ? A ? 152 1
   ATOM 1202 OD1 . ASN A 172 ? 29.72000 -11.98700 -30.19700 1.000 37.43000 O ? A ? 152 1
   ATOM 1203 ND2 . ASN A 172 ? 28.36600 -13.70200 -29.62800 1.000 38.53000 N ? A ? 152 1
   ATOM 1204 N . GLY A 173 ? 28.55600 -10.95700 -26.98100 1.000 39.80000 N ? A ? 153 1
   ATOM 1205 CA . GLY A 173 ? 27.28400 -10.63500 -26.36200 1.000 36.15000 C ? A ? 153 1
   ATOM 1206 C . GLY A 173 ? 26.48700 -9.69900 -27.24600 1.000 40.84000 C ? A ? 153 1
   ATOM 1207 O . GLY A 173 ? 27.00900 -9.10900 -28.19800 1.000 38.72000 O ? A ? 153 1
   ATOM 1208 N . THR A 174 ? 25.19900 -9.58200 -26.91600 1.000 36.84000 N ? A ? 154 1
   ATOM 1209 CA . THR A 174 ? 24.27100 -8.69700 -27.61300 1.000 37.93000 C ? A ? 154 1
   ATOM 1210 C . THR A 174 ? 23.62900 -7.73500 -26.62200 1.000 37.42000 C ? A ? 154 1
   ATOM 1211 O . THR A 174 ? 23.26900 -8.13800 -25.50600 1.000 32.83000 O ? A ? 154 1
   ATOM 1212 CB . THR A 174 ? 23.19800 -9.49600 -28.33800 1.000 40.34000 C ? A ? 154 1
   ATOM 1213 OG1 . THR A 174 ? 23.80700 -10.22400 -29.40500 1.000 36.44000 O ? A ? 154 1
   ATOM 1214 CG2 . THR A 174 ? 22.11300 -8.57200 -28.91400 1.000 33.73000 C ? A ? 154 1
   ATOM 1215 N . SER A 175 ? 23.54800 -6.45300 -27.01400 1.000 35.29000 N ? A ? 155 1
   ATOM 1216 CA . SER A 175 ? 22.79600 -5.44200 -26.27700 1.000 36.93000 C ? A ? 155 1
   ATOM 1217 C . SER A 175 ? 23.50400 -5.18000 -24.96000 1.000 33.55000 C ? A ? 155 1
   ATOM 1218 O . SER A 175 ? 24.68600 -4.83500 -24.95900 1.000 42.77000 O ? A ? 155 1
   ATOM 1219 CB . SER A 175 ? 21.32800 -5.88800 -26.08200 1.000 35.36000 C ? A ? 155 1
   ATOM 1220 OG . SER A 175 ? 20.53900 -4.92800 -25.39400 1.000 40.19000 O ? A ? 155 1
   ATOM 1221 N . ALA A 176 ? 22.82600 -5.32700 -23.82600 1.000 35.05000 N ? A ? 156 1
   ATOM 1222 CA . ALA A 176 ? 23.55600 -5.21500 -22.56800 1.000 39.23000 C ? A ? 156 1
   ATOM 1223 C . ALA A 176 ? 24.71800 -6.20200 -22.53700 1.000 37.32000 C ? A ? 156 1
   ATOM 1224 O . ALA A 176 ? 25.80100 -5.88500 -22.03800 1.000 37.67000 O ? A ? 156 1
   ATOM 1225 CB . ALA A 176 ? 22.62400 -5.43400 -21.37700 1.000 34.55000 C ? A ? 156 1
   ATOM 1226 N . GLY A 177 ? 24.52700 -7.39300 -23.10500 1.000 39.88000 N ? A ? 157 1
   ATOM 1227 CA . GLY A 177 ? 25.60400 -8.36900 -23.11600 1.000 39.49000 C ? A ? 157 1
   ATOM 1228 C . GLY A 177 ? 26.75100 -7.97800 -24.02700 1.000 37.20000 C ? A ? 157 1
   ATOM 1229 O . GLY A 177 ? 27.89200 -8.38800 -23.80000 1.000 34.08000 O ? A ? 157 1
   ATOM 1230 N . GLY A 178 ? 26.45900 -7.20900 -25.07900 1.000 35.72000 N ? A ? 158 1
   ATOM 1231 CA . GLY A 178 ? 27.51500 -6.63200 -25.88100 1.000 35.41000 C ? A ? 158 1
   ATOM 1232 C . GLY A 178 ? 28.30300 -5.57600 -25.13300 1.000 38.23000 C ? A ? 158 1
   ATOM 1233 O . GLY A 178 ? 29.50300 -5.40300 -25.37500 1.000 40.32000 O ? A ? 158 1
   ATOM 1234 N . ALA A 179 ? 27.65100 -4.86300 -24.21500 1.000 38.75000 N ? A ? 159 1
   ATOM 1235 CA . ALA A 179 ? 28.36600 -3.92100 -23.35900 1.000 37.72000 C ? A ? 159 1
   ATOM 1236 C . ALA A 179 ? 29.28600 -4.65200 -22.39000 1.000 37.43000 C ? A ? 159 1
   ATOM 1237 O . ALA A 179 ? 30.41000 -4.20400 -22.13600 1.000 38.80000 O ? A ? 159 1
   ATOM 1238 CB . ALA A 179 ? 27.37000 -3.04800 -22.58700 1.000 30.92000 C ? A ? 159 1
   ATOM 1239 N . LEU A 180 ? 28.81600 -5.76600 -21.81500 1.000 33.18000 N ? A ? 160 1
   ATOM 1240 CA . LEU A 180 ? 29.65800 -6.54400 -20.90800 1.000 35.90000 C ? A ? 160 1
   ATOM 1241 C . LEU A 180 ? 30.89700 -7.05700 -21.63500 1.000 34.40000 C ? A ? 160 1
   ATOM 1242 O . LEU A 180 ? 31.99800 -7.04800 -21.08500 1.000 36.33000 O ? A ? 160 1
   ATOM 1243 CB . LEU A 180 ? 28.85600 -7.69700 -20.29300 1.000 29.58000 C ? A ? 160 1
   ATOM 1244 CG . LEU A 180 ? 29.59500 -8.81500 -19.53300 1.000 32.14000 C ? A ? 160 1
   ATOM 1245 CD1 . LEU A 180 ? 30.29200 -8.28400 -18.29300 1.000 34.91000 C ? A ? 160 1
   ATOM 1246 CD2 . LEU A 180 ? 28.63700 -9.91800 -19.12100 1.000 31.00000 C ? A ? 160 1
   ATOM 1247 N . SER A 181 ? 30.73800 -7.46900 -22.89000 1.000 32.96000 N ? A ? 161 1
   ATOM 1248 CA . SER A 181 ? 31.88800 -7.86100 -23.69200 1.000 35.85000 C ? A ? 161 1
   ATOM 1249 C . SER A 181 ? 32.87400 -6.70100 -23.85000 1.000 37.08000 C ? A ? 161 1
   ATOM 1250 O . SER A 181 ? 34.09800 -6.89500 -23.74300 1.000 34.51000 O ? A ? 161 1
   ATOM 1251 CB . SER A 181 ? 31.40200 -8.36700 -25.05300 1.000 31.75000 C ? A ? 161 1
   ATOM 1252 OG . SER A 181 ? 32.49700 -8.80200 -25.84200 1.000 30.24000 O ? A ? 161 1
   ATOM 1253 N . ALA A 182 ? 32.35100 -5.49100 -24.10800 1.000 31.71000 N ? A ? 162 1
   ATOM 1254 CA . ALA A 182 ? 33.18400 -4.31000 -24.32600 1.000 34.42000 C ? A ? 162 1
   ATOM 1255 C . ALA A 182 ? 33.92700 -3.90000 -23.05700 1.000 35.76000 C ? A ? 162 1
   ATOM 1256 O . ALA A 182 ? 35.13600 -3.62500 -23.08700 1.000 32.51000 O ? A ? 162 1
   ATOM 1257 CB . ALA A 182 ? 32.32000 -3.15600 -24.83600 1.000 29.30000 C ? A ? 162 1
   ATOM 1258 N . ILE A 183 ? 33.22100 -3.85300 -21.92900 1.000 34.50000 N ? A ? 163 1
   ATOM 1259 CA . ILE A 183 ? 33.88100 -3.53400 -20.66800 1.000 33.22000 C ? A ? 163 1
   ATOM 1260 C . ILE A 183 ? 34.99500 -4.53200 -20.38100 1.000 32.98000 C ? A ? 163 1
   ATOM 1261 O . ILE A 183 ? 36.07200 -4.15600 -19.91500 1.000 33.01000 O ? A ? 163 1
   ATOM 1262 CB . ILE A 183 ? 32.86300 -3.52000 -19.51800 1.000 34.25000 C ? A ? 163 1
   ATOM 1263 CG1 . ILE A 183 ? 31.76900 -2.51100 -19.79900 1.000 44.92000 C ? A ? 163 1
   ATOM 1264 CG2 . ILE A 183 ? 33.55100 -3.03800 -18.26000 1.000 37.31000 C ? A ? 163 1
   ATOM 1265 CD1 . ILE A 183 ? 30.43700 -2.92800 -19.21700 1.000 44.26000 C ? A ? 163 1
   ATOM 1266 N . ILE A 184 ? 34.72400 -5.83300 -20.57700 1.000 35.20000 N ? A ? 164 1
   ATOM 1267 CA . ILE A 184 ? 35.73300 -6.85500 -20.29500 1.000 32.71000 C ? A ? 164 1
   ATOM 1268 C . ILE A 184 ? 36.93800 -6.69000 -21.21500 1.000 33.80000 C ? A ? 164 1
   ATOM 1269 O . ILE A 184 ? 38.09700 -6.83800 -20.78700 1.000 30.46000 O ? A ? 164 1
   ATOM 1270 CB . ILE A 184 ? 35.12500 -8.26800 -20.42200 1.000 36.81000 C ? A ? 164 1
   ATOM 1271 CG1 . ILE A 184 ? 34.03600 -8.49900 -19.36500 1.000 30.26000 C ? A ? 164 1
   ATOM 1272 CG2 . ILE A 184 ? 36.23600 -9.34400 -20.27500 1.000 33.14000 C ? A ? 164 1
   ATOM 1273 CD1 . ILE A 184 ? 34.57100 -8.57300 -17.94200 1.000 33.42000 C ? A ? 164 1
   ATOM 1274 N . GLY A 185 ? 36.68700 -6.40700 -22.49900 1.000 31.24000 N ? A ? 165 1
   ATOM 1275 CA . GLY A 185 ? 37.78500 -6.19100 -23.42900 1.000 31.76000 C ? A ? 165 1
   ATOM 1276 C . GLY A 185 ? 38.56300 -4.90400 -23.18700 1.000 37.44000 C ? A ? 165 1
   ATOM 1277 O . GLY A 185 ? 39.75300 -4.83100 -23.51100 1.000 33.27000 O ? A ? 165 1
   ATOM 1278 N . ALA A 186 ? 37.91900 -3.88100 -22.60700 1.000 34.29000 N ? A ? 166 1
   ATOM 1279 CA . ALA A 186 ? 38.56400 -2.57600 -22.41800 1.000 36.88000 C ? A ? 166 1
   ATOM 1280 C . ALA A 186 ? 39.28900 -2.45000 -21.08700 1.000 34.05000 C ? A ? 166 1
   ATOM 1281 O . ALA A 186 ? 40.30700 -1.76300 -21.01900 1.000 40.10000 O ? A ? 166 1
   ATOM 1282 CB . ALA A 186 ? 37.53600 -1.42500 -22.52300 1.000 31.45000 C ? A ? 166 1
   ATOM 1283 N . SER A 187 ? 38.80900 -3.09900 -20.02700 1.000 34.99000 N ? A ? 167 1
   ATOM 1284 CA . SER A 187 ? 39.27400 -2.79800 -18.67500 1.000 36.90000 C ? A ? 167 1
   ATOM 1285 C . SER A 187 ? 40.22400 -3.85700 -18.11200 1.000 38.13000 C ? A ? 167 1
   ATOM 1286 O . SER A 187 ? 40.34400 -3.98100 -16.88900 1.000 38.61000 O ? A ? 167 1
   ATOM 1287 CB . SER A 187 ? 38.07300 -2.63200 -17.74300 1.000 38.05000 C ? A ? 167 1
   ATOM 1288 OG . SER A 187 ? 37.46300 -3.90000 -17.46300 1.000 38.43000 O ? A ? 167 1
   ATOM 1289 N . GLY A 188 ? 40.88600 -4.63000 -18.96700 1.000 34.25000 N ? A ? 168 1
   ATOM 1290 CA . GLY A 188 ? 41.78800 -5.67500 -18.50100 1.000 37.15000 C ? A ? 168 1
   ATOM 1291 C . GLY A 188 ? 42.69300 -5.25800 -17.35600 1.000 37.69000 C ? A ? 168 1
   ATOM 1292 O . GLY A 188 ? 43.42200 -4.26800 -17.46200 1.000 40.74000 O ? A ? 168 1
   ATOM 1293 N . ASN A 189 ? 42.58400 -5.96000 -16.22600 1.000 36.29000 N ? A ? 169 1
   ATOM 1294 CA . ASN A 189 ? 43.50100 -5.84500 -15.09200 1.000 46.13000 C ? A ? 169 1
   ATOM 1295 C . ASN A 189 ? 43.41500 -4.51400 -14.35600 1.000 48.12000 C ? A ? 169 1
   ATOM 1296 O . ASN A 189 ? 44.30900 -4.19200 -13.56800 1.000 44.92000 O ? A ? 169 1
   ATOM 1297 CB . ASN A 189 ? 44.94900 -6.10900 -15.53300 1.000 44.83000 C ? A ? 169 1
   ATOM 1298 CG . ASN A 189 ? 45.12500 -7.53200 -16.03500 1.000 43.15000 C ? A ? 169 1
   ATOM 1299 OD1 . ASN A 189 ? 44.57500 -8.45600 -15.44500 1.000 39.75000 O ? A ? 169 1
   ATOM 1300 ND2 . ASN A 189 ? 45.84300 -7.70700 -17.14100 1.000 38.18000 N ? A ? 169 1
   ATOM 1301 N . SER A 190 ? 42.35000 -3.74000 -14.55900 1.000 45.34000 N ? A ? 170 1
   ATOM 1302 CA . SER A 190 ? 42.19100 -2.51900 -13.78500 1.000 45.21000 C ? A ? 170 1
   ATOM 1303 C . SER A 190 ? 41.96100 -2.83700 -12.31700 1.000 47.64000 C ? A ? 170 1
   ATOM 1304 O . SER A 190 ? 41.21500 -3.75900 -11.96800 1.000 45.37000 O ? A ? 170 1
   ATOM 1305 CB . SER A 190 ? 41.03000 -1.68500 -14.29800 1.000 41.31000 C ? A ? 170 1
   ATOM 1306 OG . SER A 190 ? 40.72500 -0.70300 -13.32500 1.000 46.85000 O ? A ? 170 1
   ATOM 1307 N . GLU A 191 ? 42.60600 -2.05700 -11.45600 1.000 46.81000 N ? A ? 171 1
   ATOM 1308 CA . GLU A 191 ? 42.49400 -2.23200 -10.01700 1.000 49.49000 C ? A ? 171 1
   ATOM 1309 C . GLU A 191 ? 41.18100 -1.69600 -9.46500 1.000 50.68000 C ? A ? 171 1
   ATOM 1310 O . GLU A 191 ? 40.86200 -1.96700 -8.29800 1.000 50.10000 O ? A ? 171 1
   ATOM 1311 CB . GLU A 191 ? 43.68000 -1.54700 -9.34000 1.000 50.86000 C ? A ? 171 1
   ATOM 1312 CG . GLU A 191 ? 44.95300 -2.40000 -9.32500 1.000 67.16000 C ? A ? 171 1
   ATOM 1313 CD . GLU A 191 ? 46.14700 -1.70400 -8.66300 1.000 83.08000 C ? A ? 171 1
   ATOM 1314 OE1 . GLU A 191 ? 46.86800 -0.98500 -9.39000 1.000 97.95000 O ? A ? 171 1
   ATOM 1315 OE2 . GLU A 191 ? 46.36800 -1.86900 -7.44200 1.000 86.65000 O ? A ? 171 1
   ATOM 1316 N . ASP A 192 ? 40.41600 -0.95000 -10.27600 1.000 45.80000 N ? A ? 172 1
   ATOM 1317 CA . ASP A 192 ? 39.09400 -0.48600 -9.85200 1.000 49.34000 C ? A ? 172 1
   ATOM 1318 C . ASP A 192 ? 38.20600 -1.62500 -9.36500 1.000 49.08000 C ? A ? 172 1
   ATOM 1319 O . ASP A 192 ? 37.41500 -1.44100 -8.43400 1.000 52.96000 O ? A ? 172 1
   ATOM 1320 CB . ASP A 192 ? 38.40300 0.26000 -10.99300 1.000 47.77000 C ? A ? 172 1
   ATOM 1321 CG . ASP A 192 ? 39.08500 1.57600 -11.32200 1.000 47.73000 C ? A ? 172 1
   ATOM 1322 OD1 . ASP A 192 ? 40.00100 1.96100 -10.56700 1.000 52.24000 O ? A ? 172 1
   ATOM 1323 OD2 . ASP A 192 ? 38.71700 2.21000 -12.33900 1.000 43.65000 O ? A ? 172 1
   ATOM 1324 N . TYR A 193 ? 38.33900 -2.81000 -9.95500 1.000 48.61000 N ? A ? 173 1
   ATOM 1325 CA . TYR A 193 ? 37.47700 -3.94200 -9.65000 1.000 43.54000 C ? A ? 173 1
   ATOM 1326 C . TYR A 193 ? 37.95200 -4.77600 -8.46700 1.000 47.14000 C ? A ? 173 1
   ATOM 1327 O . TYR A 193 ? 37.16900 -5.58500 -7.94800 1.000 45.94000 O ? A ? 173 1
   ATOM 1328 CB . TYR A 193 ? 37.35800 -4.82200 -10.88700 1.000 37.59000 C ? A ? 173 1
   ATOM 1329 CG . TYR A 193 ? 36.75000 -4.06800 -12.03600 1.000 39.79000 C ? A ? 173 1
   ATOM 1330 CD1 . TYR A 193 ? 37.54600 -3.36000 -12.91500 1.000 38.07000 C ? A ? 173 1
   ATOM 1331 CD2 . TYR A 193 ? 35.35800 -4.03200 -12.22400 1.000 42.01000 C ? A ? 173 1
   ATOM 1332 CE1 . TYR A 193 ? 36.99700 -2.64600 -13.96100 1.000 41.18000 C ? A ? 173 1
   ATOM 1333 CE2 . TYR A 193 ? 34.80000 -3.32100 -13.27800 1.000 40.09000 C ? A ? 173 1
   ATOM 1334 CZ . TYR A 193 ? 35.63400 -2.62300 -14.13400 1.000 36.11000 C ? A ? 173 1
   ATOM 1335 OH . TYR A 193 ? 35.12600 -1.91400 -15.18900 1.000 35.53000 O ? A ? 173 1
   ATOM 1336 N . ASN A 194 ? 39.19700 -4.58300 -8.02400 1.000 51.85000 N ? A ? 174 1
   ATOM 1337 CA . ASN A 194 ? 39.80100 -5.42600 -6.99100 1.000 51.10000 C ? A ? 174 1
   ATOM 1338 C . ASN A 194 ? 38.94700 -5.59300 -5.74000 1.000 52.19000 C ? A ? 174 1
   ATOM 1339 O . ASN A 194 ? 38.76800 -6.74100 -5.30000 1.000 51.22000 O ? A ? 174 1
   ATOM 1340 CB . ASN A 194 ? 41.17800 -4.86200 -6.63600 1.000 45.48000 C ? A ? 174 1
   ATOM 1341 CG . ASN A 194 ? 42.21100 -5.22000 -7.65100 1.000 52.90000 C ? A ? 174 1
   ATOM 1342 OD1 . ASN A 194 ? 41.91800 -5.92100 -8.62200 1.000 54.54000 O ? A ? 174 1
   ATOM 1343 ND2 . ASN A 194 ? 43.43500 -4.75500 -7.44300 1.000 53.42000 N ? A ? 174 1
   ATOM 1344 N . PRO A 195 ? 38.39200 -4.53200 -5.12900 1.000 51.06000 N ? A ? 175 1
   ATOM 1345 CA . PRO A 195 ? 37.59700 -4.75200 -3.90600 1.000 55.28000 C ? A ? 175 1
   ATOM 1346 C . PRO A 195 ? 36.40600 -5.68400 -4.10800 1.000 53.05000 C ? A ? 175 1
   ATOM 1347 O . PRO A 195 ? 36.13400 -6.52400 -3.24200 1.000 54.56000 O ? A ? 175 1
   ATOM 1348 CB . PRO A 195 ? 37.15700 -3.33600 -3.50900 1.000 47.07000 C ? A ? 175 1
   ATOM 1349 CG . PRO A 195 ? 37.35900 -2.51000 -4.70800 1.000 53.75000 C ? A ? 175 1
   ATOM 1350 CD . PRO A 195 ? 38.49700 -3.10000 -5.45300 1.000 47.46000 C ? A ? 175 1
   ATOM 1351 N . TYR A 196 ? 35.69900 -5.57900 -5.23600 1.000 50.65000 N ? A ? 176 1
   ATOM 1352 CA . TYR A 196 ? 34.56800 -6.47600 -5.47000 1.000 50.75000 C ? A ? 176 1
   ATOM 1353 C . TYR A 196 ? 35.02600 -7.90600 -5.71700 1.000 49.80000 C ? A ? 176 1
   ATOM 1354 O . TYR A 196 ? 34.36800 -8.85300 -5.27500 1.000 54.46000 O ? A ? 176 1
   ATOM 1355 CB . TYR A 196 ? 33.72500 -5.98100 -6.64300 1.000 50.46000 C ? A ? 176 1
   ATOM 1356 CG . TYR A 196 ? 33.31300 -4.53200 -6.53400 1.000 49.53000 C ? A ? 176 1
   ATOM 1357 CD1 . TYR A 196 ? 34.14300 -3.51400 -7.00900 1.000 52.44000 C ? A ? 176 1
   ATOM 1358 CD2 . TYR A 196 ? 32.10700 -4.17600 -5.95100 1.000 45.98000 C ? A ? 176 1
   ATOM 1359 CE1 . TYR A 196 ? 33.78000 -2.18200 -6.90600 1.000 48.00000 C ? A ? 176 1
   ATOM 1360 CE2 . TYR A 196 ? 31.73200 -2.82500 -5.83900 1.000 47.45000 C ? A ? 176 1
   ATOM 1361 CZ . TYR A 196 ? 32.56700 -1.84600 -6.32400 1.000 47.03000 C ? A ? 176 1
   ATOM 1362 OH . TYR A 196 ? 32.21600 -0.51500 -6.22500 1.000 60.47000 O ? A ? 176 1
   ATOM 1363 N . LEU A 197 ? 36.14200 -8.09600 -6.42700 1.000 51.07000 N ? A ? 177 1
   ATOM 1364 CA . LEU A 197 ? 36.60300 -9.46200 -6.66300 1.000 49.02000 C ? A ? 177 1
   ATOM 1365 C . LEU A 197 ? 37.03600 -10.11400 -5.36000 1.000 51.34000 C ? A ? 177 1
   ATOM 1366 O . LEU A 197 ? 36.72000 -11.28300 -5.10700 1.000 54.88000 O ? A ? 177 1
   ATOM 1367 CB . LEU A 197 ? 37.73700 -9.48000 -7.68500 1.000 45.13000 C ? A ? 177 1
   ATOM 1368 CG . LEU A 197 ? 37.40700 -8.86500 -9.05100 1.000 48.78000 C ? A ? 177 1
   ATOM 1369 CD1 . LEU A 197 ? 38.66000 -8.32800 -9.72600 1.000 44.37000 C ? A ? 177 1
   ATOM 1370 CD2 . LEU A 197 ? 36.71800 -9.86500 -9.95400 1.000 44.86000 C ? A ? 177 1
   ATOM 1371 N . LYS A 198 ? 37.73900 -9.36600 -4.50800 1.000 51.92000 N ? A ? 178 1
   ATOM 1372 CA . LYS A 198 ? 38.08500 -9.90200 -3.20100 1.000 50.87000 C ? A ? 178 1
   ATOM 1373 C . LYS A 198 ? 36.83600 -10.26900 -2.40300 1.000 54.32000 C ? A ? 178 1
   ATOM 1374 O . LYS A 198 ? 36.85000 -11.23900 -1.64200 1.000 55.91000 O ? A ? 178 1
   ATOM 1375 CB . LYS A 198 ? 38.93400 -8.88900 -2.44200 1.000 53.85000 C ? A ? 178 1
   ATOM 1376 CG . LYS A 198 ? 39.82900 -9.49700 -1.38400 1.000 59.33000 C ? A ? 178 1
   ATOM 1377 CD . LYS A 198 ? 40.27100 -8.44300 -0.39700 1.000 67.60000 C ? A ? 178 1
   ATOM 1378 CE . LYS A 198 ? 40.37700 -9.03100 1.00300 1.000 72.27000 C ? A ? 178 1
   ATOM 1379 NZ . LYS A 198 ? 41.51400 -8.45700 1.76900 1.000 80.92000 N ? A ? 178 1
   ATOM 1380 N . GLU A 199 ? 35.74400 -9.52100 -2.58100 1.000 54.34000 N ? A ? 179 1
   ATOM 1381 CA . GLU A 199 ? 34.52800 -9.77900 -1.81400 1.000 56.90000 C ? A ? 179 1
   ATOM 1382 C . GLU A 199 ? 33.97500 -11.16800 -2.10200 1.000 55.14000 C ? A ? 179 1
   ATOM 1383 O . GLU A 199 ? 33.62100 -11.91400 -1.18100 1.000 56.21000 O ? A ? 179 1
   ATOM 1384 CB . GLU A 199 ? 33.48400 -8.72000 -2.13200 1.000 59.19000 C ? A ? 179 1
   ATOM 1385 CG . GLU A 199 ? 32.68400 -8.21600 -0.95700 1.000 67.63000 C ? A ? 179 1
   ATOM 1386 CD . GLU A 199 ? 32.16600 -6.80200 -1.20800 1.000 76.26000 C ? A ? 179 1
   ATOM 1387 OE1 . GLU A 199 ? 31.33000 -6.62500 -2.12300 1.000 71.23000 O ? A ? 179 1
   ATOM 1388 OE2 . GLU A 199 ? 32.61000 -5.86500 -0.50600 1.000 81.11000 O ? A ? 179 1
   ATOM 1389 N . ILE A 200 ? 33.89700 -11.54000 -3.37600 1.000 53.07000 N ? A ? 180 1
   ATOM 1390 CA . ILE A 200 ? 33.33000 -12.83200 -3.75300 1.000 52.57000 C ? A ? 180 1
   ATOM 1391 C . ILE A 200 ? 34.41600 -13.90400 -3.77000 1.000 51.86000 C ? A ? 180 1
   ATOM 1392 O . ILE A 200 ? 34.19500 -15.01200 -4.27000 1.000 45.48000 O ? A ? 180 1
   ATOM 1393 CB . ILE A 200 ? 32.63300 -12.73500 -5.11800 1.000 50.69000 C ? A ? 180 1
   ATOM 1394 CG1 . ILE A 200 ? 33.56200 -12.03400 -6.11600 1.000 46.60000 C ? A ? 180 1
   ATOM 1395 CG2 . ILE A 200 ? 31.34800 -11.95400 -4.98400 1.000 48.71000 C ? A ? 180 1
   ATOM 1396 CD1 . ILE A 200 ? 33.35800 -12.47400 -7.54000 1.000 46.41000 C ? A ? 180 1
   ATOM 1397 N . GLY A 201 ? 35.59300 -13.58400 -3.23100 1.000 53.88000 N ? A ? 181 1
   ATOM 1398 CA . GLY A 201 ? 36.68500 -14.53800 -3.18800 1.000 52.30000 C ? A ? 181 1
   ATOM 1399 C . GLY A 201 ? 37.08200 -15.08100 -4.54800 1.000 51.59000 C ? A ? 181 1
   ATOM 1400 O . GLY A 201 ? 37.12700 -16.29800 -4.74400 1.000 53.04000 O ? A ? 181 1
   ATOM 1401 N . ALA A 202 ? 37.35100 -14.19400 -5.50000 1.000 48.44000 N ? A ? 182 1
   ATOM 1402 CA . ALA A 202 ? 37.81500 -14.61700 -6.81200 1.000 50.26000 C ? A ? 182 1
   ATOM 1403 C . ALA A 202 ? 39.31700 -14.90000 -6.79100 1.000 55.35000 C ? A ? 182 1
   ATOM 1404 O . ALA A 202 ? 40.06300 -14.40900 -5.93600 1.000 49.33000 O ? A ? 182 1
   ATOM 1405 CB . ALA A 202 ? 37.52500 -13.54600 -7.85800 1.000 49.05000 C ? A ? 182 1
   ATOM 1406 N . ALA A 203 ? 39.76300 -15.67900 -7.77300 1.000 50.58000 N ? A ? 183 1
   ATOM 1407 CA . ALA A 203 ? 41.18300 -15.98200 -7.87700 1.000 46.67000 C ? A ? 183 1
   ATOM 1408 C . ALA A 203 ? 41.99400 -14.72300 -8.17500 1.000 51.09000 C ? A ? 183 1
   ATOM 1409 O . ALA A 203 ? 41.52400 -13.78300 -8.82800 1.000 48.54000 O ? A ? 183 1
   ATOM 1410 CB . ALA A 203 ? 41.42600 -17.03200 -8.96200 1.000 46.88000 C ? A ? 183 1
   ATOM 1411 N . ASP A 204 ? 43.23400 -14.71000 -7.68800 1.000 52.72000 N ? A ? 184 1
   ATOM 1412 CA . ASP A 204 ? 44.13600 -13.58600 -7.92600 1.000 52.59000 C ? A ? 184 1
   ATOM 1413 C . ASP A 204 ? 44.92600 -13.86800 -9.19900 1.000 53.93000 C ? A ? 184 1
   ATOM 1414 O . ASP A 204 ? 45.97200 -14.52000 -9.17700 1.000 52.89000 O ? A ? 184 1
   ATOM 1415 CB . ASP A 204 ? 45.05600 -13.36200 -6.73400 1.000 57.02000 C ? A ? 184 1
   ATOM 1416 CG . ASP A 204 ? 46.13700 -12.34500 -7.03300 1.000 63.53000 C ? A ? 184 1
   ATOM 1417 OD1 . ASP A 204 ? 45.82700 -11.34100 -7.72900 1.000 57.01000 O ? A ? 184 1
   ATOM 1418 OD2 . ASP A 204 ? 47.28600 -12.55200 -6.57600 1.000 72.52000 O ? A ? 184 1
   ATOM 1419 N . GLU A 205 ? 44.41700 -13.36500 -10.32200 1.000 45.74000 N ? A ? 185 1
   ATOM 1420 CA . GLU A 205 ? 44.96500 -13.65000 -11.63900 1.000 43.12000 C ? A ? 185 1
   ATOM 1421 C . GLU A 205 ? 44.61800 -12.49100 -12.55600 1.000 45.62000 C ? A ? 185 1
   ATOM 1422 O . GLU A 205 ? 43.81100 -11.62900 -12.21400 1.000 48.20000 O ? A ? 185 1
   ATOM 1423 CB . GLU A 205 ? 44.40400 -14.95100 -12.22600 1.000 45.98000 C ? A ? 185 1
   ATOM 1424 CG . GLU A 205 ? 44.81600 -16.23400 -11.52000 1.000 48.73000 C ? A ? 185 1
   ATOM 1425 CD . GLU A 205 ? 46.29100 -16.52400 -11.68600 1.000 47.80000 C ? A ? 185 1
   ATOM 1426 OE1 . GLU A 205 ? 46.91400 -15.93200 -12.59400 1.000 47.29000 O ? A ? 185 1
   ATOM 1427 OE2 . GLU A 205 ? 46.83100 -17.33400 -10.90400 1.000 49.32000 O ? A ? 185 1
   ATOM 1428 N . ARG A 206 ? 45.21200 -12.49100 -13.74200 1.000 47.32000 N ? A ? 186 1
   ATOM 1429 CA . ARG A 206 ? 44.87300 -11.47900 -14.73000 1.000 44.67000 C ? A ? 186 1
   ATOM 1430 C . ARG A 206 ? 43.54800 -11.82700 -15.39500 1.000 43.75000 C ? A ? 186 1
   ATOM 1431 O . ARG A 206 ? 43.20700 -13.00700 -15.57000 1.000 37.71000 O ? A ? 186 1
   ATOM 1432 CB . ARG A 206 ? 45.97900 -11.34700 -15.78500 1.000 44.91000 C ? A ? 186 1
   ATOM 1433 CG . ARG A 206 ? 47.18800 -10.53400 -15.31800 1.000 50.34000 C ? A ? 186 1
   ATOM 1434 CD . ARG A 206 ? 48.45400 -10.81900 -16.14400 1.000 52.91000 C ? A ? 186 1
   ATOM 1435 NE . ARG A 206 ? 48.52800 -10.03800 -17.37400 1.000 50.07000 N ? A ? 186 1
   ATOM 1436 CZ . ARG A 206 ? 48.88400 -8.76200 -17.41400 1.000 49.18000 C ? A ? 186 1
   ATOM 1437 NH1 . ARG A 206 ? 49.21100 -8.10300 -16.31100 1.000 50.18000 N ? A ? 186 1
   ATOM 1438 NH2 . ARG A 206 ? 48.90200 -8.12900 -18.58700 1.000 46.49000 N ? A ? 186 1
   ATOM 1439 N . ASP A 207 ? 42.80800 -10.78400 -15.78700 1.000 37.48000 N ? A ? 187 1
   ATOM 1440 CA . ASP A 207 ? 41.49500 -10.96300 -16.39800 1.000 41.61000 C ? A ? 187 1
   ATOM 1441 C . ASP A 207 ? 41.37700 -10.23000 -17.72800 1.000 40.08000 C ? A ? 187 1
   ATOM 1442 O . ASP A 207 ? 40.27200 -9.85600 -18.13400 1.000 35.55000 O ? A ? 187 1
   ATOM 1443 CB . ASP A 207 ? 40.38100 -10.51600 -15.45200 1.000 39.20000 C ? A ? 187 1
   ATOM 1444 CG . ASP A 207 ? 40.57900 -9.09100 -14.94200 1.000 44.35000 C ? A ? 187 1
   ATOM 1445 OD1 . ASP A 207 ? 40.96500 -8.20600 -15.74200 1.000 38.80000 O ? A ? 187 1
   ATOM 1446 OD2 . ASP A 207 ? 40.35700 -8.86200 -13.73500 1.000 42.37000 O ? A ? 187 1
   ATOM 1447 N . ASP A 208 ? 42.49000 -10.01700 -18.42400 1.000 38.36000 N ? A ? 188 1
   ATOM 1448 CA . ASP A 208 ? 42.39200 -9.47600 -19.77400 1.000 34.49000 C ? A ? 188 1
   ATOM 1449 C . ASP A 208 ? 42.13300 -10.60000 -20.77400 1.000 40.07000 C ? A ? 188 1
   ATOM 1450 O . ASP A 208 ? 42.32700 -11.78400 -20.47700 1.000 39.95000 O ? A ? 188 1
   ATOM 1451 CB . ASP A 208 ? 43.66900 -8.73100 -20.15200 1.000 34.70000 C ? A ? 188 1
   ATOM 1452 CG . ASP A 208 ? 44.84700 -9.65800 -20.25800 1.000 36.87000 C ? A ? 188 1
   ATOM 1453 OD1 . ASP A 208 ? 45.29500 -10.13200 -19.19500 1.000 39.65000 O ? A ? 188 1
   ATOM 1454 OD2 . ASP A 208 ? 45.29300 -9.93900 -21.39300 1.000 39.23000 O ? A ? 188 1
   ATOM 1455 N . ILE A 209 ? 41.68800 -10.22200 -21.97400 1.000 38.65000 N ? A ? 189 1
   ATOM 1456 CA . ILE A 209 ? 41.29200 -11.18600 -22.99900 1.000 36.42000 C ? A ? 189 1
   ATOM 1457 C . ILE A 209 ? 41.94500 -10.80100 -24.33000 1.000 38.46000 C ? A ? 189 1
   ATOM 1458 O . ILE A 209 ? 42.43500 -9.69000 -24.51900 1.000 33.58000 O ? A ? 189 1
   ATOM 1459 CB . ILE A 209 ? 39.75100 -11.27900 -23.16700 1.000 36.01000 C ? A ? 189 1
   ATOM 1460 CG1 . ILE A 209 ? 39.18400 -9.91900 -23.59500 1.000 36.80000 C ? A ? 189 1
   ATOM 1461 CG2 . ILE A 209 ? 39.05500 -11.73500 -21.87100 1.000 26.68000 C ? A ? 189 1
   ATOM 1462 CD1 . ILE A 209 ? 37.74900 -9.99600 -24.11800 1.000 35.24000 C ? A ? 189 1
   ATOM 1463 N . PHE A 210 ? 41.90100 -11.73200 -25.27100 1.000 34.11000 N ? A ? 190 1
   ATOM 1464 CA . PHE A 210 ? 42.55200 -11.57100 -26.56500 1.000 34.65000 C ? A ? 190 1
   ATOM 1465 C . PHE A 210 ? 41.71900 -10.71900 -27.53000 1.000 37.97000 C ? A ? 190 1
   ATOM 1466 O . PHE A 210 ? 42.28000 -9.90800 -28.27700 1.000 30.09000 O ? A ? 190 1
   ATOM 1467 CB . PHE A 210 ? 42.83100 -12.97600 -27.12000 1.000 34.17000 C ? A ? 190 1
   ATOM 1468 CG . PHE A 210 ? 43.23300 -13.03000 -28.56600 1.000 37.41000 C ? A ? 190 1
   ATOM 1469 CD1 . PHE A 210 ? 44.48200 -12.57500 -28.97700 1.000 40.79000 C ? A ? 190 1
   ATOM 1470 CD2 . PHE A 210 ? 42.39400 -13.62600 -29.50300 1.000 35.87000 C ? A ? 190 1
   ATOM 1471 CE1 . PHE A 210 ? 44.87600 -12.65600 -30.31800 1.000 35.70000 C ? A ? 190 1
   ATOM 1472 CE2 . PHE A 210 ? 42.77000 -13.71800 -30.83800 1.000 38.35000 C ? A ? 190 1
   ATOM 1473 CZ . PHE A 210 ? 44.02700 -13.22800 -31.24500 1.000 42.84000 C ? A ? 190 1
   ATOM 1474 N . ALA A 211 ? 40.38800 -10.87400 -27.52000 1.000 31.29000 N ? A ? 191 1
   ATOM 1475 CA . ALA A 211 ? 39.53100 -10.24100 -28.50900 1.000 30.26000 C ? A ? 191 1
   ATOM 1476 C . ALA A 211 ? 38.12300 -10.08900 -27.94900 1.000 34.94000 C ? A ? 191 1
   ATOM 1477 O . ALA A 211 ? 37.65800 -10.95400 -27.20200 1.000 30.97000 O ? A ? 191 1
   ATOM 1478 CB . ALA A 211 ? 39.50700 -11.05100 -29.80200 1.000 32.56000 C ? A ? 191 1
   ATOM 1479 N . ALA A 212 ? 37.45200 -8.98400 -28.30600 1.000 35.75000 N ? A ? 192 1
   ATOM 1480 CA . ALA A 212 ? 36.09000 -8.69800 -27.84900 1.000 36.07000 C ? A ? 192 1
   ATOM 1481 C . ALA A 212 ? 35.14800 -8.52000 -29.03300 1.000 31.66000 C ? A ? 192 1
   ATOM 1482 O . ALA A 212 ? 35.40500 -7.69900 -29.91600 1.000 35.81000 O ? A ? 192 1
   ATOM 1483 CB . ALA A 212 ? 36.04800 -7.44000 -26.97300 1.000 29.98000 C ? A ? 192 1
   ATOM 1484 N . SER A 213 ? 34.04900 -9.26700 -29.04100 1.000 30.26000 N ? A ? 193 1
   ATOM 1485 CA . SER A 213 ? 33.00500 -9.12200 -30.05200 1.000 33.55000 C ? A ? 193 1
   ATOM 1486 C . SER A 213 ? 31.74600 -8.55200 -29.40200 1.000 34.46000 C ? A ? 193 1
   ATOM 1487 O . SER A 213 ? 31.30400 -9.04300 -28.36200 1.000 30.95000 O ? A ? 193 1
   ATOM 1488 CB . SER A 213 ? 32.69100 -10.46100 -30.73100 1.000 37.74000 C ? A ? 193 1
   ATOM 1489 OG . SER A 213 ? 31.50700 -10.38300 -31.51900 1.000 38.58000 O ? A ? 193 1
   ATOM 1490 N . CYS A 214 ? 31.16900 -7.51700 -30.01200 1.000 35.05000 N ? A ? 194 1
   ATOM 1491 CA . CYS A 214 ? 30.04900 -6.80500 -29.39400 1.000 33.66000 C ? A ? 194 1
   ATOM 1492 C . CYS A 214 ? 28.96900 -6.54600 -30.43300 1.000 36.21000 C ? A ? 194 1
   ATOM 1493 O . CYS A 214 ? 29.23800 -5.89400 -31.44600 1.000 40.15000 O ? A ? 194 1
   ATOM 1494 CB . CYS A 214 ? 30.53400 -5.48200 -28.77200 1.000 35.27000 C ? A ? 194 1
   ATOM 1495 SG . CYS A 214 ? 32.20400 -5.56800 -27.88100 1.000 40.39000 S ? A ? 194 1
   ATOM 1496 N . TYR A 215 ? 27.74100 -7.00900 -30.17500 1.000 35.58000 N ? A ? 195 1
   ATOM 1497 CA . TYR A 215 ? 26.57800 -6.64200 -30.99200 1.000 34.96000 C ? A ? 195 1
   ATOM 1498 C . TYR A 215 ? 25.73800 -5.58800 -30.27100 1.000 35.07000 C ? A ? 195 1
   ATOM 1499 O . TYR A 215 ? 25.37000 -5.77900 -29.10300 1.000 31.73000 O ? A ? 195 1
   ATOM 1500 CB . TYR A 215 ? 25.69900 -7.85700 -31.30200 1.000 32.18000 C ? A ? 195 1
   ATOM 1501 CG . TYR A 215 ? 26.29200 -8.85400 -32.27500 1.000 34.41000 C ? A ? 195 1
   ATOM 1502 CD1 . TYR A 215 ? 26.07000 -8.73800 -33.64500 1.000 33.89000 C ? A ? 195 1
   ATOM 1503 CD2 . TYR A 215 ? 27.07400 -9.92600 -31.82000 1.000 38.38000 C ? A ? 195 1
   ATOM 1504 CE1 . TYR A 215 ? 26.59700 -9.65500 -34.54200 1.000 35.44000 C ? A ? 195 1
   ATOM 1505 CE2 . TYR A 215 ? 27.63200 -10.84700 -32.71500 1.000 35.83000 C ? A ? 195 1
   ATOM 1506 CZ . TYR A 215 ? 27.38900 -10.70700 -34.06800 1.000 39.75000 C ? A ? 195 1
   ATOM 1507 OH . TYR A 215 ? 27.92400 -11.62100 -34.94300 1.000 36.27000 O ? A ? 195 1
   ATOM 1508 N . CYS A 216 ? 25.41400 -4.47800 -30.98700 1.000 32.60000 N ? A ? 196 1
   ATOM 1509 CA . CYS A 216 ? 24.67500 -3.31500 -30.47900 1.000 35.21000 C ? A ? 196 1
   ATOM 1510 C . CYS A 216 ? 24.87400 -3.09400 -28.98600 1.000 32.17000 C ? A ? 196 1
   ATOM 1511 O . CYS A 216 ? 23.90000 -3.07500 -28.22400 1.000 38.49000 O ? A ? 196 1
   ATOM 1512 CB . CYS A 216 ? 23.17400 -3.44100 -30.79000 1.000 30.35000 C ? A ? 196 1
   ATOM 1513 SG . CYS A 216 ? 22.37400 -5.02700 -30.22800 1.000 45.15000 S ? A ? 196 1
   ATOM 1514 N . PRO A 217 ? 26.10500 -2.91000 -28.52900 1.000 30.42000 N ? A ? 197 1
   ATOM 1515 CA . PRO A 217 ? 26.33700 -2.75900 -27.08300 1.000 35.45000 C ? A ? 197 1
   ATOM 1516 C . PRO A 217 ? 25.65600 -1.51800 -26.50100 1.000 41.07000 C ? A ? 197 1
   ATOM 1517 O . PRO A 217 ? 25.80700 -0.39800 -27.01100 1.000 35.36000 O ? A ? 197 1
   ATOM 1518 CB . PRO A 217 ? 27.86500 -2.67300 -26.97700 1.000 33.08000 C ? A ? 197 1
   ATOM 1519 CG . PRO A 217 ? 28.32400 -2.23500 -28.31600 1.000 31.68000 C ? A ? 197 1
   ATOM 1520 CD . PRO A 217 ? 27.33100 -2.73200 -29.32300 1.000 29.74000 C ? A ? 197 1
   ATOM 1521 N . ILE A 218 ? 24.91500 -1.72300 -25.41100 1.000 36.52000 N ? A ? 198 1
   ATOM 1522 CA . ILE A 218 ? 24.19400 -0.64200 -24.72800 1.000 34.11000 C ? A ? 198 1
   ATOM 1523 C . ILE A 218 ? 25.07300 -0.19100 -23.56200 1.000 35.12000 C ? A ? 198 1
   ATOM 1524 O . ILE A 218 ? 24.97800 -0.71100 -22.44000 1.000 31.36000 O ? A ? 198 1
   ATOM 1525 CB . ILE A 218 ? 22.80000 -1.08400 -24.25900 1.000 34.98000 C ? A ? 198 1
   ATOM 1526 CG1 . ILE A 218 ? 21.99200 -1.73500 -25.38800 1.000 37.23000 C ? A ? 198 1
   ATOM 1527 CG2 . ILE A 218 ? 22.04700 0.08600 -23.68800 1.000 32.97000 C ? A ? 198 1
   ATOM 1528 CD1 . ILE A 218 ? 21.55800 -0.78600 -26.47300 1.000 35.06000 C ? A ? 198 1
   ATOM 1529 N . HIS A 219 ? 25.89900 0.83100 -23.81000 1.000 28.55000 N ? A ? 199 1
   ATOM 1530 CA . HIS A 219 ? 27.02000 1.17100 -22.93900 1.000 34.38000 C ? A ? 199 1
   ATOM 1531 C . HIS A 219 ? 27.20300 2.69100 -22.96100 1.000 36.47000 C ? A ? 199 1
   ATOM 1532 O . HIS A 219 ? 26.56300 3.39300 -23.74700 1.000 34.65000 O ? A ? 199 1
   ATOM 1533 CB . HIS A 219 ? 28.30000 0.46700 -23.42300 1.000 31.95000 C ? A ? 199 1
   ATOM 1534 CG . HIS A 219 ? 28.86900 1.09500 -24.65800 1.000 35.65000 C ? A ? 199 1
   ATOM 1535 ND1 . HIS A 219 ? 28.25800 0.99000 -25.89300 1.000 34.17000 N ? A ? 199 1
   ATOM 1536 CD2 . HIS A 219 ? 29.94400 1.90600 -24.83600 1.000 29.56000 C ? A ? 199 1
   ATOM 1537 CE1 . HIS A 219 ? 28.94100 1.69400 -26.78200 1.000 29.67000 C ? A ? 199 1
   ATOM 1538 NE2 . HIS A 219 ? 29.97300 2.25300 -26.16900 1.000 26.03000 N ? A ? 199 1
   ATOM 1539 N . ASN A 220 ? 28.13400 3.20000 -22.14400 1.000 33.51000 N ? A ? 200 1
   ATOM 1540 CA . ASN A 220 ? 28.35600 4.64800 -22.03700 1.000 39.86000 C ? A ? 200 1
   ATOM 1541 C . ASN A 220 ? 27.05200 5.31400 -21.58000 1.000 38.48000 C ? A ? 200 1
   ATOM 1542 O . ASN A 220 ? 26.56800 6.29600 -22.15300 1.000 32.70000 O ? A ? 200 1
   ATOM 1543 CB . ASN A 220 ? 28.87200 5.24600 -23.35900 1.000 30.88000 C ? A ? 200 1
   ATOM 1544 CG . ASN A 220 ? 29.52500 6.58700 -23.17100 1.000 37.22000 C ? A ? 200 1
   ATOM 1545 OD1 . ASN A 220 ? 29.55400 7.10500 -22.05900 1.000 41.43000 O ? A ? 200 1
   ATOM 1546 ND2 . ASN A 220 ? 30.05200 7.17000 -24.25600 1.000 34.73000 N ? A ? 200 1
   ATOM 1547 N . LEU A 221 ? 26.47900 4.74300 -20.52600 1.000 35.98000 N ? A ? 201 1
   ATOM 1548 CA . LEU A 221 ? 25.09600 5.03300 -20.19300 1.000 37.44000 C ? A ? 201 1
   ATOM 1549 C . LEU A 221 ? 24.91100 6.49100 -19.77000 1.000 40.06000 C ? A ? 201 1
   ATOM 1550 O . LEU A 221 ? 23.90900 7.11200 -20.13800 1.000 35.25000 O ? A ? 201 1
   ATOM 1551 CB . LEU A 221 ? 24.61800 4.06000 -19.11600 1.000 35.38000 C ? A ? 201 1
   ATOM 1552 CG . LEU A 221 ? 24.52300 2.58200 -19.57400 1.000 39.05000 C ? A ? 201 1
   ATOM 1553 CD1 . LEU A 221 ? 24.11300 1.67700 -18.43600 1.000 31.16000 C ? A ? 201 1
   ATOM 1554 CD2 . LEU A 221 ? 23.61000 2.36200 -20.78600 1.000 31.34000 C ? A ? 201 1
   ATOM 1555 N . GLU A 222 ? 25.88700 7.06600 -19.04600 1.000 41.77000 N ? A ? 202 1
   ATOM 1556 CA . GLU A 222 ? 25.75700 8.41800 -18.50400 1.000 37.78000 C ? A ? 202 1
   ATOM 1557 C . GLU A 222 ? 25.84400 9.49900 -19.57200 1.000 39.44000 C ? A ? 202 1
   ATOM 1558 O . GLU A 222 ? 25.61100 10.67700 -19.25400 1.000 41.42000 O ? A ? 202 1
   ATOM 1559 CB . GLU A 222 ? 26.79800 8.68500 -17.40100 1.000 34.65000 C ? A ? 202 1
   ATOM 1560 CG . GLU A 222 ? 28.27300 8.80100 -17.81900 1.000 34.97000 C ? A ? 202 1
   ATOM 1561 CD . GLU A 222 ? 29.00500 7.45100 -17.95200 1.000 47.51000 C ? A ? 202 1
   ATOM 1562 OE1 . GLU A 222 ? 28.34700 6.37700 -18.04500 1.000 44.86000 O ? A ? 202 1
   ATOM 1563 OE2 . GLU A 222 ? 30.26100 7.47200 -17.98700 1.000 51.10000 O ? A ? 202 1
   ATOM 1564 N . ASN A 223 ? 26.12900 9.13000 -20.82500 1.000 36.29000 N ? A ? 203 1
   ATOM 1565 CA . ASN A 223 ? 26.08900 10.05600 -21.95000 1.000 37.69000 C ? A ? 203 1
   ATOM 1566 C . ASN A 223 ? 25.05000 9.68800 -23.00000 1.000 33.24000 C ? A ? 203 1
   ATOM 1567 O . ASN A 223 ? 24.95700 10.36900 -24.02900 1.000 34.65000 O ? A ? 203 1
   ATOM 1568 CB . ASN A 223 ? 27.47400 10.14400 -22.61300 1.000 36.16000 C ? A ? 203 1
   ATOM 1569 CG . ASN A 223 ? 28.55400 10.61600 -21.64700 1.000 41.17000 C ? A ? 203 1
   ATOM 1570 OD1 . ASN A 223 ? 28.53100 11.76900 -21.18500 1.000 36.87000 O ? A ? 203 1
   ATOM 1571 ND2 . ASN A 223 ? 29.50100 9.72300 -21.32500 1.000 38.86000 N ? A ? 203 1
   ATOM 1572 N . ALA A 224 ? 24.26400 8.64000 -22.77600 1.000 34.05000 N ? A ? 204 1
   ATOM 1573 CA . ALA A 224 ? 23.40500 8.12400 -23.83600 1.000 35.45000 C ? A ? 204 1
   ATOM 1574 C . ALA A 224 ? 22.13200 8.94400 -23.98600 1.000 33.90000 C ? A ? 204 1
   ATOM 1575 O . ALA A 224 ? 21.57800 9.02700 -25.09500 1.000 29.81000 O ? A ? 204 1
   ATOM 1576 CB . ALA A 224 ? 23.07300 6.65300 -23.56700 1.000 31.42000 C ? A ? 204 1
   ATOM 1577 N . ASP A 225 ? 21.67000 9.56500 -22.89800 1.000 32.87000 N ? A ? 205 1
   ATOM 1578 CA . ASP A 225 ? 20.53100 10.47700 -23.00900 1.000 39.46000 C ? A ? 205 1
   ATOM 1579 C . ASP A 225 ? 20.84300 11.62900 -23.95800 1.000 36.65000 C ? A ? 205 1
   ATOM 1580 O . ASP A 225 ? 20.10100 11.86900 -24.92300 1.000 35.89000 O ? A ? 205 1
   ATOM 1581 CB . ASP A 225 ? 20.12200 10.98500 -21.62800 1.000 38.66000 C ? A ? 205 1
   ATOM 1582 CG . ASP A 225 ? 19.52600 9.87500 -20.76100 1.000 40.16000 C ? A ? 205 1
   ATOM 1583 OD1 . ASP A 225 ? 18.70000 9.12300 -21.30000 1.000 41.70000 O ? A ? 205 1
   ATOM 1584 OD2 . ASP A 225 ? 19.86500 9.74200 -19.55300 1.000 38.58000 O ? A ? 205 1
   ATOM 1585 N . ALA A 226 ? 21.97400 12.32100 -23.74000 1.000 37.21000 N ? A ? 206 1
   ATOM 1586 CA . ALA A 226 ? 22.27900 13.49800 -24.55900 1.000 33.35000 C ? A ? 206 1
   ATOM 1587 C . ALA A 226 ? 22.59100 13.11700 -25.99900 1.000 38.93000 C ? A ? 206 1
   ATOM 1588 O . ALA A 226 ? 22.26900 13.87600 -26.92300 1.000 38.45000 O ? A ? 206 1
   ATOM 1589 CB . ALA A 226 ? 23.44600 14.28800 -23.95600 1.000 34.15000 C ? A ? 206 1
   ATOM 1590 N . ALA A 227 ? 23.20200 11.94300 -26.21200 1.000 36.27000 N ? A ? 207 1
   ATOM 1591 CA . ALA A 227 ? 23.42400 11.45600 -27.57100 1.000 35.85000 C ? A ? 207 1
   ATOM 1592 C . ALA A 227 ? 22.11100 11.09700 -28.27200 1.000 31.56000 C ? A ? 207 1
   ATOM 1593 O . ALA A 227 ? 21.96700 11.31200 -29.48100 1.000 31.99000 O ? A ? 207 1
   ATOM 1594 CB . ALA A 227 ? 24.35900 10.23300 -27.54000 1.000 35.59000 C ? A ? 207 1
   ATOM 1595 N . TYR A 228 ? 21.16900 10.48400 -27.55100 1.000 36.19000 N ? A ? 208 1
   ATOM 1596 CA . TYR A 228 ? 19.89700 10.10000 -28.16800 1.000 36.50000 C ? A ? 208 1
   ATOM 1597 C . TYR A 228 ? 19.10300 11.32400 -28.61000 1.000 38.88000 C ? A ? 208 1
   ATOM 1598 O . TYR A 228 ? 18.47300 11.31900 -29.68000 1.000 36.72000 O ? A ? 208 1
   ATOM 1599 CB . TYR A 228 ? 19.06400 9.27000 -27.19000 1.000 34.83000 C ? A ? 208 1
   ATOM 1600 CG . TYR A 228 ? 18.04800 8.35600 -27.86300 1.000 41.42000 C ? A ? 208 1
   ATOM 1601 CD1 . TYR A 228 ? 18.43400 7.09900 -28.33700 1.000 35.19000 C ? A ? 208 1
   ATOM 1602 CD2 . TYR A 228 ? 16.69500 8.75000 -28.02700 1.000 36.72000 C ? A ? 208 1
   ATOM 1603 CE1 . TYR A 228 ? 17.52400 6.24100 -28.94400 1.000 35.73000 C ? A ? 208 1
   ATOM 1604 CE2 . TYR A 228 ? 15.77100 7.90000 -28.64100 1.000 39.82000 C ? A ? 208 1
   ATOM 1605 CZ . TYR A 228 ? 16.20200 6.63100 -29.09000 1.000 43.19000 C ? A ? 208 1
   ATOM 1606 OH . TYR A 228 ? 15.33700 5.75400 -29.70500 1.000 36.77000 O ? A ? 208 1
   ATOM 1607 N . GLU A 229 ? 19.10400 12.37700 -27.78900 1.000 36.63000 N ? A ? 209 1
   ATOM 1608 CA . GLU A 229 ? 18.40700 13.60000 -28.17800 1.000 37.04000 C ? A ? 209 1
   ATOM 1609 C . GLU A 229 ? 19.15400 14.34800 -29.25800 1.000 39.89000 C ? A ? 209 1
   ATOM 1610 O . GLU A 229 ? 18.51100 14.95000 -30.12300 1.000 38.33000 O ? A ? 209 1
   ATOM 1611 CB . GLU A 229 ? 18.16500 14.49500 -26.96800 1.000 32.10000 C ? A ? 209 1
   ATOM 1612 CG . GLU A 229 ? 17.18400 13.84800 -25.96900 1.000 38.72000 C ? A ? 209 1
   ATOM 1613 CD . GLU A 229 ? 16.13100 12.99700 -26.66500 1.000 38.26000 C ? A ? 209 1
   ATOM 1614 OE1 . GLU A 229 ? 15.46500 13.49600 -27.60300 1.000 38.28000 O ? A ? 209 1
   ATOM 1615 OE2 . GLU A 229 ? 16.00300 11.80300 -26.30500 1.000 39.34000 O ? A ? 209 1
   ATOM 1616 N . TRP A 230 ? 20.49700 14.30100 -29.24300 1.000 37.74000 N ? A ? 210 1
   ATOM 1617 CA . TRP A 230 ? 21.25300 14.79700 -30.38800 1.000 34.16000 C ? A ? 210 1
   ATOM 1618 C . TRP A 230 ? 20.72500 14.19500 -31.67600 1.000 39.88000 C ? A ? 210 1
   ATOM 1619 O . TRP A 230 ? 20.55300 14.89500 -32.67800 1.000 37.60000 O ? A ? 210 1
   ATOM 1620 CB . TRP A 230 ? 22.73900 14.45900 -30.24700 1.000 39.23000 C ? A ? 210 1
   ATOM 1621 CG . TRP A 230 ? 23.53600 14.79100 -31.50500 1.000 37.84000 C ? A ? 210 1
   ATOM 1622 CD1 . TRP A 230 ? 23.91300 16.03400 -31.92400 1.000 37.14000 C ? A ? 210 1
   ATOM 1623 CD2 . TRP A 230 ? 24.02400 13.87200 -32.49900 1.000 37.88000 C ? A ? 210 1
   ATOM 1624 NE1 . TRP A 230 ? 24.60400 15.95200 -33.11600 1.000 37.21000 N ? A ? 210 1
   ATOM 1625 CE2 . TRP A 230 ? 24.68800 14.63700 -33.48900 1.000 40.77000 C ? A ? 210 1
   ATOM 1626 CE3 . TRP A 230 ? 23.96600 12.48100 -32.64900 1.000 41.38000 C ? A ? 210 1
   ATOM 1627 CZ2 . TRP A 230 ? 25.29900 14.05600 -34.60600 1.000 42.29000 C ? A ? 210 1
   ATOM 1628 CZ3 . TRP A 230 ? 24.56200 11.90000 -33.77700 1.000 39.55000 C ? A ? 210 1
   ATOM 1629 CH2 . TRP A 230 ? 25.22600 12.69200 -34.73100 1.000 44.60000 C ? A ? 210 1
   ATOM 1630 N . GLN A 231 ? 20.44800 12.88800 -31.66200 1.000 36.63000 N ? A ? 211 1
   ATOM 1631 CA . GLN A 231 ? 19.98100 12.23800 -32.87300 1.000 36.82000 C ? A ? 211 1
   ATOM 1632 C . GLN A 231 ? 18.49300 12.49400 -33.11100 1.000 35.09000 C ? A ? 211 1
   ATOM 1633 O . GLN A 231 ? 18.07600 12.69900 -34.25800 1.000 33.45000 O ? A ? 211 1
   ATOM 1634 CB . GLN A 231 ? 20.26700 10.72900 -32.79200 1.000 31.47000 C ? A ? 211 1
   ATOM 1635 CG . GLN A 231 ? 20.08000 9.95500 -34.06200 1.000 34.05000 C ? A ? 211 1
   ATOM 1636 CD . GLN A 231 ? 20.62000 8.51000 -33.93200 1.000 41.34000 C ? A ? 211 1
   ATOM 1637 OE1 . GLN A 231 ? 21.68900 8.28000 -33.34500 1.000 39.53000 O ? A ? 211 1
   ATOM 1638 NE2 . GLN A 231 ? 19.87200 7.54500 -34.45600 1.000 33.89000 N ? A ? 211 1
   ATOM 1639 N . PHE A 232 ? 17.66700 12.47200 -32.06300 1.000 36.89000 N ? A ? 212 1
   ATOM 1640 CA . PHE A 232 ? 16.22100 12.41200 -32.28300 1.000 42.09000 C ? A ? 212 1
   ATOM 1641 C . PHE A 232 ? 15.43700 13.66100 -31.87100 1.000 40.43000 C ? A ? 212 1
   ATOM 1642 O . PHE A 232 ? 14.21900 13.69400 -32.08400 1.000 38.66000 O ? A ? 212 1
   ATOM 1643 CB . PHE A 232 ? 15.62900 11.17700 -31.58500 1.000 30.62000 C ? A ? 212 1
   ATOM 1644 CG . PHE A 232 ? 15.95900 9.88400 -32.27500 1.000 41.32000 C ? A ? 212 1
   ATOM 1645 CD1 . PHE A 232 ? 15.43100 9.60100 -33.52600 1.000 37.42000 C ? A ? 212 1
   ATOM 1646 CD2 . PHE A 232 ? 16.81900 8.95100 -31.68200 1.000 35.48000 C ? A ? 212 1
   ATOM 1647 CE1 . PHE A 232 ? 15.73600 8.40700 -34.16200 1.000 37.90000 C ? A ? 212 1
   ATOM 1648 CE2 . PHE A 232 ? 17.13500 7.76200 -32.32500 1.000 36.07000 C ? A ? 212 1
   ATOM 1649 CZ . PHE A 232 ? 16.59700 7.48900 -33.55700 1.000 37.25000 C ? A ? 212 1
   ATOM 1650 N . CYS A 233 ? 16.07500 14.69500 -31.32200 1.000 45.00000 N ? A ? 213 1
   ATOM 1651 CA . CYS A 233 ? 15.31900 15.91100 -31.00500 1.000 40.03000 C ? A ? 213 1
   ATOM 1652 C . CYS A 233 ? 14.66800 16.47100 -32.26900 1.000 37.24000 C ? A ? 213 1
   ATOM 1653 O . CYS A 233 ? 15.28900 16.53800 -33.32900 1.000 37.40000 O ? A ? 213 1
   ATOM 1654 CB . CYS A 233 ? 16.22400 16.94600 -30.35200 1.000 42.17000 C ? A ? 213 1
   ATOM 1655 SG . CYS A 233 ? 15.47500 18.58300 -30.09500 1.000 46.94000 S ? A ? 213 1
   ATOM 1656 N . GLY A 234 ? 13.40000 16.82400 -32.17600 1.000 38.90000 N ? A ? 214 1
   ATOM 1657 CA . GLY A 234 ? 12.64300 17.22600 -33.34200 1.000 41.25000 C ? A ? 214 1
   ATOM 1658 C . GLY A 234 ? 11.71400 16.16000 -33.89800 1.000 46.47000 C ? A ? 214 1
   ATOM 1659 O . GLY A 234 ? 10.81600 16.48600 -34.69000 1.000 43.04000 O ? A ? 214 1
   ATOM 1660 N . TYR A 235 ? 11.89100 14.90800 -33.49800 1.000 39.52000 N ? A ? 215 1
   ATOM 1661 CA . TYR A 235 ? 11.12500 13.78200 -34.01700 1.000 43.19000 C ? A ? 215 1
   ATOM 1662 C . TYR A 235 ? 10.38200 13.17000 -32.83700 1.000 43.02000 C ? A ? 215 1
   ATOM 1663 O . TYR A 235 ? 10.94900 12.38400 -32.06700 1.000 42.26000 O ? A ? 215 1
   ATOM 1664 CB . TYR A 235 ? 12.04100 12.79600 -34.70300 1.000 42.59000 C ? A ? 215 1
   ATOM 1665 CG . TYR A 235 ? 12.83400 13.43400 -35.81000 1.000 42.67000 C ? A ? 215 1
   ATOM 1666 CD1 . TYR A 235 ? 12.32100 13.49700 -37.09800 1.000 39.39000 C ? A ? 215 1
   ATOM 1667 CD2 . TYR A 235 ? 14.09600 13.97600 -35.57000 1.000 43.65000 C ? A ? 215 1
   ATOM 1668 CE1 . TYR A 235 ? 13.04200 14.07700 -38.12900 1.000 41.61000 C ? A ? 215 1
   ATOM 1669 CE2 . TYR A 235 ? 14.82900 14.57700 -36.60400 1.000 42.20000 C ? A ? 215 1
   ATOM 1670 CZ . TYR A 235 ? 14.28700 14.62400 -37.87300 1.000 45.11000 C ? A ? 215 1
   ATOM 1671 OH . TYR A 235 ? 14.98800 15.19700 -38.90300 1.000 42.92000 O ? A ? 215 1
   ATOM 1672 N . ASN A 236 ? 9.11000 13.53000 -32.71700 1.000 43.87000 N ? A ? 216 1
   ATOM 1673 CA . ASN A 236 ? 8.38200 13.40200 -31.46600 1.000 47.31000 C ? A ? 216 1
   ATOM 1674 C . ASN A 236 ? 7.43100 12.22000 -31.42100 1.000 41.56000 C ? A ? 216 1
   ATOM 1675 O . ASN A 236 ? 6.88400 11.94300 -30.35000 1.000 45.07000 O ? A ? 216 1
   ATOM 1676 CB . ASN A 236 ? 7.60800 14.70500 -31.17400 1.000 40.27000 C ? A ? 216 1
   ATOM 1677 CG . ASN A 236 ? 8.50300 15.93100 -31.24800 1.000 45.43000 C ? A ? 216 1
   ATOM 1678 OD1 . ASN A 236 ? 9.57500 15.95900 -30.64400 1.000 45.80000 O ? A ? 216 1
   ATOM 1679 ND2 . ASN A 236 ? 8.06900 16.94900 -31.98500 1.000 44.85000 N ? A ? 216 1
   ATOM 1680 N . ASP A 237 ? 7.21600 11.51100 -32.52500 1.000 42.85000 N ? A ? 217 1
   ATOM 1681 CA . ASP A 237 ? 6.46400 10.25900 -32.44800 1.000 47.33000 C ? A ? 217 1
   ATOM 1682 C . ASP A 237 ? 7.43100 9.10100 -32.23400 1.000 46.94000 C ? A ? 217 1
   ATOM 1683 O . ASP A 237 ? 8.40500 8.94900 -32.97800 1.000 44.75000 O ? A ? 217 1
   ATOM 1684 CB . ASP A 237 ? 5.60400 10.02200 -33.69200 1.000 39.75000 C ? A ? 217 1
   ATOM 1685 CG . ASP A 237 ? 6.40900 10.00000 -34.96800 1.000 46.22000 C ? A ? 217 1
   ATOM 1686 OD1 . ASP A 237 ? 7.16300 10.98400 -35.20100 1.000 49.32000 O ? A ? 217 1
   ATOM 1687 OD2 . ASP A 237 ? 6.28000 9.01400 -35.74000 1.000 44.62000 O ? A ? 217 1
   ATOM 1688 N . TYR A 238 ? 7.17700 8.30500 -31.19900 1.000 43.66000 N ? A ? 218 1
   ATOM 1689 CA . TYR A 238 ? 7.98700 7.13300 -30.92200 1.000 44.04000 C ? A ? 218 1
   ATOM 1690 C . TYR A 238 ? 7.19000 5.85500 -31.15700 1.000 48.10000 C ? A ? 218 1
   ATOM 1691 O . TYR A 238 ? 5.95100 5.85200 -31.16000 1.000 42.17000 O ? A ? 218 1
   ATOM 1692 CB . TYR A 238 ? 8.52500 7.15900 -29.49300 1.000 43.74000 C ? A ? 218 1
   ATOM 1693 CG . TYR A 238 ? 7.49600 7.40000 -28.40500 1.000 48.70000 C ? A ? 218 1
   ATOM 1694 CD1 . TYR A 238 ? 7.09400 8.69900 -28.06700 1.000 45.91000 C ? A ? 218 1
   ATOM 1695 CD2 . TYR A 238 ? 6.97600 6.34100 -27.67100 1.000 42.07000 C ? A ? 218 1
   ATOM 1696 CE1 . TYR A 238 ? 6.18300 8.92900 -27.04000 1.000 43.09000 C ? A ? 218 1
   ATOM 1697 CE2 . TYR A 238 ? 6.05600 6.55500 -26.64500 1.000 43.62000 C ? A ? 218 1
   ATOM 1698 CZ . TYR A 238 ? 5.66700 7.85400 -26.33700 1.000 47.16000 C ? A ? 218 1
   ATOM 1699 OH . TYR A 238 ? 4.78600 8.07200 -25.31300 1.000 47.00000 O ? A ? 218 1
   ATOM 1700 N . HIS A 239 ? 7.93500 4.76800 -31.36900 1.000 40.53000 N ? A ? 219 1
   ATOM 1701 CA . HIS A 239 ? 7.37900 3.46800 -31.74000 1.000 38.25000 C ? A ? 219 1
   ATOM 1702 C . HIS A 239 ? 8.31200 2.38100 -31.22600 1.000 44.65000 C ? A ? 219 1
   ATOM 1703 O . HIS A 239 ? 9.51500 2.36900 -31.55200 1.000 37.92000 O ? A ? 219 1
   ATOM 1704 CB . HIS A 239 ? 7.20000 3.37400 -33.25700 1.000 39.16000 C ? A ? 219 1
   ATOM 1705 CG . HIS A 239 ? 6.53300 4.57800 -33.85600 1.000 45.63000 C ? A ? 219 1
   ATOM 1706 ND1 . HIS A 239 ? 5.16600 4.77600 -33.80900 1.000 47.50000 N ? A ? 219 1
   ATOM 1707 CD2 . HIS A 239 ? 7.04700 5.67100 -34.47100 1.000 46.92000 C ? A ? 219 1
   ATOM 1708 CE1 . HIS A 239 ? 4.86400 5.92600 -34.39200 1.000 41.08000 C ? A ? 219 1
   ATOM 1709 NE2 . HIS A 239 ? 5.98500 6.48700 -34.80700 1.000 48.60000 N ? A ? 219 1
   ATOM 1710 N . ARG A 240 ? 7.76500 1.47600 -30.41700 1.000 41.66000 N ? A ? 220 1
   ATOM 1711 CA . ARG A 240 ? 8.55900 0.42900 -29.79800 1.000 48.53000 C ? A ? 220 1
   ATOM 1712 C . ARG A 240 ? 7.75800 -0.86700 -29.73400 1.000 49.67000 C ? A ? 220 1
   ATOM 1713 O . ARG A 240 ? 6.54200 -0.85100 -29.53900 1.000 45.56000 O ? A ? 220 1
   ATOM 1714 CB . ARG A 240 ? 9.00900 0.86200 -28.39800 1.000 47.33000 C ? A ? 220 1
   ATOM 1715 CG . ARG A 240 ? 9.79400 -0.18500 -27.66400 1.000 44.14000 C ? A ? 220 1
   ATOM 1716 CD . ARG A 240 ? 10.42400 0.38000 -26.43200 1.000 47.55000 C ? A ? 220 1
   ATOM 1717 NE . ARG A 240 ? 11.47600 -0.49500 -25.93100 1.000 55.41000 N ? A ? 220 1
   ATOM 1718 CZ . ARG A 240 ? 12.10300 -0.32000 -24.77900 1.000 52.84000 C ? A ? 220 1
   ATOM 1719 NH1 . ARG A 240 ? 11.83700 0.71800 -24.00000 1.000 53.47000 N ? A ? 220 1
   ATOM 1720 NH2 . ARG A 240 ? 13.01800 -1.20500 -24.39800 1.000 51.64000 N ? A ? 220 1
   ATOM 1721 N . ILE A 241 ? 8.45000 -1.99400 -29.89400 1.000 48.64000 N ? A ? 221 1
   ATOM 1722 CA . ILE A 241 ? 7.83500 -3.31500 -29.80400 1.000 50.69000 C ? A ? 221 1
   ATOM 1723 C . ILE A 241 ? 8.68000 -4.19300 -28.88600 1.000 49.95000 C ? A ? 221 1
   ATOM 1724 O . ILE A 241 ? 9.83600 -4.48900 -29.19800 1.000 49.83000 O ? A ? 221 1
   ATOM 1725 CB . ILE A 241 ? 7.66500 -3.97000 -31.18300 1.000 54.11000 C ? A ? 221 1
   ATOM 1726 CG1 . ILE A 241 ? 6.37200 -3.46900 -31.83900 1.000 56.56000 C ? A ? 221 1
   ATOM 1727 CG2 . ILE A 241 ? 7.56800 -5.46400 -31.04700 1.000 55.76000 C ? A ? 221 1
   ATOM 1728 CD1 . ILE A 241 ? 6.33400 -3.63000 -33.35900 1.000 57.98000 C ? A ? 221 1
   ATOM 1729 N . LYS A 242 ? 8.09900 -4.59400 -27.75700 1.000 52.34000 N ? A ? 222 1
   ATOM 1730 CA . LYS A 242 ? 8.74000 -5.42400 -26.74600 1.000 50.18000 C ? A ? 222 1
   ATOM 1731 C . LYS A 242 ? 8.26400 -6.86700 -26.90500 1.000 57.64000 C ? A ? 222 1
   ATOM 1732 O . LYS A 242 ? 7.06200 -7.11100 -27.06500 1.000 55.66000 O ? A ? 222 1
   ATOM 1733 CB . LYS A 242 ? 8.41400 -4.91100 -25.34000 1.000 47.37000 C ? A ? 222 1
   ATOM 1734 CG . LYS A 242 ? 9.04700 -3.56900 -25.00900 1.000 53.47000 C ? A ? 222 1
   ATOM 1735 CD . LYS A 242 ? 8.45600 -2.91100 -23.75200 1.000 54.28000 C ? A ? 222 1
   ATOM 1736 CE . LYS A 242 ? 9.15800 -3.34500 -22.46900 1.000 65.48000 C ? A ? 222 1
   ATOM 1737 NZ . LYS A 242 ? 9.16600 -2.25400 -21.44000 1.000 70.14000 N ? A ? 222 1
   ATOM 1738 N . HIS A 243 ? 9.20100 -7.81200 -26.85000 1.000 53.93000 N ? A ? 223 1
   ATOM 1739 CA . HIS A 243 ? 8.96400 -9.22600 -27.17400 1.000 59.64000 C ? A ? 223 1
   ATOM 1740 C . HIS A 243 ? 9.27900 -10.07500 -25.95100 1.000 63.17000 C ? A ? 223 1
   ATOM 1741 O . HIS A 243 ? 10.27200 -10.79500 -25.95300 1.000 67.96000 O ? A ? 223 1
   ATOM 1742 CB . HIS A 243 ? 9.84000 -9.67400 -28.33900 1.000 52.31000 C ? A ? 223 1
   ATOM 1743 CG . HIS A 243 ? 9.31500 -9.30900 -29.69100 1.000 54.23000 C ? A ? 223 1
   ATOM 1744 ND1 . HIS A 243 ? 8.03600 -9.60800 -30.10400 1.000 56.73000 N ? A ? 223 1
   ATOM 1745 CD2 . HIS A 243 ? 9.91600 -8.70000 -30.74100 1.000 55.00000 C ? A ? 223 1
   ATOM 1746 CE1 . HIS A 243 ? 7.86500 -9.18800 -31.34500 1.000 57.79000 C ? A ? 223 1
   ATOM 1747 NE2 . HIS A 243 ? 8.99200 -8.63200 -31.75400 1.000 61.44000 N ? A ? 223 1
   ATOM 1748 N . VAL A 244 ? 8.45700 -9.99900 -24.91300 1.000 66.75000 N ? A ? 224 1
   ATOM 1749 CA . VAL A 244 ? 8.74100 -10.76500 -23.70400 1.000 72.04000 C ? A ? 224 1
   ATOM 1750 C . VAL A 244 ? 8.37600 -12.22700 -23.95000 1.000 76.94000 C ? A ? 224 1
   ATOM 1751 O . VAL A 244 ? 7.23400 -12.54500 -24.30300 1.000 79.80000 O ? A ? 224 1
   ATOM 1752 CB . VAL A 244 ? 8.01600 -10.17500 -22.48500 1.000 71.44000 C ? A ? 224 1
   ATOM 1753 CG1 . VAL A 244 ? 6.57100 -9.88000 -22.79800 1.000 68.00000 C ? A ? 224 1
   ATOM 1754 CG2 . VAL A 244 ? 8.13200 -11.10800 -21.28700 1.000 77.08000 C ? A ? 224 1
   ATOM 1755 N . ARG A 245 ? 9.36200 -13.11500 -23.78400 1.000 81.31000 N ? A ? 225 1
   ATOM 1756 CA . ARG A 245 ? 9.31200 -14.49200 -24.26300 1.000 85.31000 C ? A ? 225 1
   ATOM 1757 C . ARG A 245 ? 9.19500 -15.47700 -23.10600 1.000 91.65000 C ? A ? 225 1
   ATOM 1758 O . ARG A 245 ? 9.77000 -15.26300 -22.03400 1.000 91.42000 O ? A ? 225 1
   ATOM 1759 CB . ARG A 245 ? 10.56000 -14.82800 -25.09500 1.000 85.78000 C ? A ? 225 1
   ATOM 1760 CG . ARG A 245 ? 10.88100 -13.81500 -26.19700 1.000 82.89000 C ? A ? 225 1
   ATOM 1761 CD . ARG A 245 ? 12.38500 -13.66000 -26.46800 1.000 90.08000 C ? A ? 225 1
   ATOM 1762 NE . ARG A 245 ? 13.20200 -13.58000 -25.25800 1.000 95.94000 N ? A ? 225 1
   ATOM 1763 CZ . ARG A 245 ? 14.52900 -13.65200 -25.23900 1.000 94.71000 C ? A ? 225 1
   ATOM 1764 NH1 . ARG A 245 ? 15.23100 -13.81200 -26.35200 1.000 92.67000 N ? A ? 225 1
   ATOM 1765 NH2 . ARG A 245 ? 15.17000 -13.56500 -24.07400 1.000 91.85000 N ? A ? 225 1
   ATOM 1766 N . SER A 246 ? 8.44700 -16.56100 -23.34300 1.000 99.94000 N ? A ? 226 1
   ATOM 1767 CA . SER A 246 ? 8.29000 -17.66600 -22.39900 1.000 104.27000 C ? A ? 226 1
   ATOM 1768 C . SER A 246 ? 8.54200 -19.00200 -23.09300 1.000 103.34000 C ? A ? 226 1
   ATOM 1769 O . SER A 246 ? 9.01800 -19.03500 -24.23300 1.000 98.74000 O ? A ? 226 1
   ATOM 1770 CB . SER A 246 ? 6.89100 -17.65700 -21.76900 1.000 99.73000 C ? A ? 226 1
   ATOM 1771 OG . SER A 246 ? 6.74800 -16.59400 -20.84200 1.000 99.29000 O ? A ? 226 1
   ATOM 1772 N . GLU A 247 ? 8.21700 -20.10900 -22.41700 1.000 105.58000 N ? A ? 227 1
   ATOM 1773 CA . GLU A 247 ? 8.43100 -21.43500 -22.99400 1.000 104.77000 C ? A ? 227 1
   ATOM 1774 C . GLU A 247 ? 7.36200 -21.77500 -24.02600 1.000 100.37000 C ? A ? 227 1
   ATOM 1775 O . GLU A 247 ? 7.67300 -22.11100 -25.17500 1.000 96.30000 O ? A ? 227 1
   ATOM 1776 CB . GLU A 247 ? 8.45400 -22.50100 -21.89300 1.000 108.58000 C ? A ? 227 1
   ATOM 1777 CG . GLU A 247 ? 8.28700 -23.92600 -22.43000 1.000 115.41000 C ? A ? 227 1
   ATOM 1778 CD . GLU A 247 ? 8.84900 -24.99100 -21.50300 1.000 120.36000 C ? A ? 227 1
   ATOM 1779 OE1 . GLU A 247 ? 8.81300 -24.79000 -20.27100 1.000 123.95000 O ? A ? 227 1
   ATOM 1780 OE2 . GLU A 247 ? 9.31700 -26.03600 -22.01100 1.000 118.01000 O ? A ? 227 1
   ATOM 1781 N . SER A 248 ? 6.09400 -21.70500 -23.62400 1.000 98.32000 N ? A ? 228 1
   ATOM 1782 CA . SER A 248 ? 4.96900 -22.02200 -24.49300 1.000 97.59000 C ? A ? 228 1
   ATOM 1783 C . SER A 248 ? 4.28900 -20.77600 -25.04400 1.000 94.38000 C ? A ? 228 1
   ATOM 1784 O . SER A 248 ? 4.10900 -20.65400 -26.26000 1.000 91.40000 O ? A ? 228 1
   ATOM 1785 CB . SER A 248 ? 3.94400 -22.87800 -23.73300 1.000 89.87000 C ? A ? 228 1
   ATOM 1786 OG . SER A 248 ? 3.71000 -22.36100 -22.43000 1.000 84.27000 O ? A ? 228 1
   ATOM 1787 N . GLY A 249 ? 3.92300 -19.84100 -24.16800 1.000 90.10000 N ? A ? 229 1
   ATOM 1788 CA . GLY A 249 ? 3.09600 -18.71600 -24.54200 1.000 81.23000 C ? A ? 229 1
   ATOM 1789 C . GLY A 249 ? 3.85600 -17.61500 -25.26100 1.000 84.77000 C ? A ? 229 1
   ATOM 1790 O . GLY A 249 ? 5.03300 -17.73500 -25.60900 1.000 89.28000 O ? A ? 229 1
   ATOM 1791 N . VAL A 250 ? 3.14400 -16.50700 -25.47300 1.000 76.36000 N ? A ? 230 1
   ATOM 1792 CA . VAL A 250 ? 3.65200 -15.32600 -26.16400 1.000 68.63000 C ? A ? 230 1
   ATOM 1793 C . VAL A 250 ? 3.04300 -14.09300 -25.50300 1.000 70.91000 C ? A ? 230 1
   ATOM 1794 O . VAL A 250 ? 1.88800 -14.12400 -25.06400 1.000 68.98000 O ? A ? 230 1
   ATOM 1795 CB . VAL A 250 ? 3.32200 -15.38400 -27.67600 1.000 65.95000 C ? A ? 230 1
   ATOM 1796 CG1 . VAL A 250 ? 3.03000 -14.00900 -28.24800 1.000 67.08000 C ? A ? 230 1
   ATOM 1797 CG2 . VAL A 250 ? 4.45200 -16.02800 -28.44000 1.000 72.89000 C ? A ? 230 1
   ATOM 1798 N . LYS A 251 ? 3.82900 -13.01600 -25.40100 1.000 72.28000 N ? A ? 231 1
   ATOM 1799 CA . LYS A 251 ? 3.32200 -11.71100 -24.97800 1.000 62.76000 C ? A ? 231 1
   ATOM 1800 C . LYS A 251 ? 4.06400 -10.62700 -25.75000 1.000 59.99000 C ? A ? 231 1
   ATOM 1801 O . LYS A 251 ? 5.27100 -10.44500 -25.57400 1.000 58.95000 O ? A ? 231 1
   ATOM 1802 CB . LYS A 251 ? 3.46100 -11.50500 -23.46700 1.000 63.25000 C ? A ? 231 1
   ATOM 1803 CG . LYS A 251 ? 2.96600 -10.13300 -23.01100 1.000 61.89000 C ? A ? 231 1
   ATOM 1804 CD . LYS A 251 ? 3.06400 -9.92000 -21.50300 1.000 63.13000 C ? A ? 231 1
   ATOM 1805 CE . LYS A 251 ? 1.69500 -9.85700 -20.85900 1.000 68.09000 C ? A ? 231 1
   ATOM 1806 NZ . LYS A 251 ? 1.76000 -9.17900 -19.53700 1.000 72.83000 N ? A ? 231 1
   ATOM 1807 N . ASN A 252 ? 3.33900 -9.91300 -26.60400 1.000 56.94000 N ? A ? 232 1
   ATOM 1808 CA . ASN A 252 ? 3.86300 -8.81200 -27.39700 1.000 50.64000 C ? A ? 232 1
   ATOM 1809 C . ASN A 252 ? 3.31100 -7.49300 -26.88000 1.000 56.43000 C ? A ? 232 1
   ATOM 1810 O . ASN A 252 ? 2.11600 -7.39100 -26.57900 1.000 49.54000 O ? A ? 232 1
   ATOM 1811 CB . ASN A 252 ? 3.50000 -8.98100 -28.86900 1.000 47.36000 C ? A ? 232 1
   ATOM 1812 CG . ASN A 252 ? 4.37900 -9.99700 -29.55900 1.000 58.87000 C ? A ? 232 1
   ATOM 1813 OD1 . ASN A 252 ? 5.43000 -10.37400 -29.03700 1.000 56.74000 O ? A ? 232 1
   ATOM 1814 ND2 . ASN A 252 ? 3.96400 -10.44400 -30.73200 1.000 61.16000 N ? A ? 232 1
   ATOM 1815 N . ILE A 253 ? 4.19100 -6.49300 -26.77900 1.000 49.33000 N ? A ? 233 1
   ATOM 1816 CA . ILE A 253 ? 3.85600 -5.15000 -26.31100 1.000 48.00000 C ? A ? 233 1
   ATOM 1817 C . ILE A 253 ? 4.29400 -4.15500 -27.37200 1.000 48.98000 C ? A ? 233 1
   ATOM 1818 O . ILE A 253 ? 5.47700 -4.09600 -27.72500 1.000 53.35000 O ? A ? 233 1
   ATOM 1819 CB . ILE A 253 ? 4.53100 -4.82300 -24.97200 1.000 47.52000 C ? A ? 233 1
   ATOM 1820 CG1 . ILE A 253 ? 4.38700 -5.98000 -23.98600 1.000 43.04000 C ? A ? 233 1
   ATOM 1821 CG2 . ILE A 253 ? 4.00400 -3.50300 -24.41700 1.000 47.54000 C ? A ? 233 1
   ATOM 1822 CD1 . ILE A 253 ? 4.79200 -5.61300 -22.57300 1.000 43.21000 C ? A ? 233 1
   ATOM 1823 N . GLN A 254 ? 3.36300 -3.35900 -27.87200 1.000 45.78000 N ? A ? 234 1
   ATOM 1824 CA . GLN A 254 ? 3.70400 -2.36600 -28.87300 1.000 49.26000 C ? A ? 234 1
   ATOM 1825 C . GLN A 254 ? 3.25500 -0.99400 -28.37900 1.000 51.57000 C ? A ? 234 1
   ATOM 1826 O . GLN A 254 ? 2.08400 -0.80700 -28.03100 1.000 53.32000 O ? A ? 234 1
   ATOM 1827 CB . GLN A 254 ? 3.09200 -2.72800 -30.21800 1.000 41.09000 C ? A ? 234 1
   ATOM 1828 CG . GLN A 254 ? 3.10400 -1.60400 -31.20100 1.000 50.85000 C ? A ? 234 1
   ATOM 1829 CD . GLN A 254 ? 2.60500 -2.04600 -32.55000 1.000 64.11000 C ? A ? 234 1
   ATOM 1830 OE1 . GLN A 254 ? 2.21300 -3.20600 -32.73200 1.000 72.78000 O ? A ? 234 1
   ATOM 1831 NE2 . GLN A 254 ? 2.58300 -1.12300 -33.50300 1.000 65.73000 N ? A ? 234 1
   ATOM 1832 N . ILE A 255 ? 4.20100 -0.05800 -28.31000 1.000 46.33000 N ? A ? 235 1
   ATOM 1833 CA . ILE A 255 ? 3.99200 1.28900 -27.79300 1.000 44.70000 C ? A ? 235 1
   ATOM 1834 C . ILE A 255 ? 4.08200 2.25800 -28.95900 1.000 47.92000 C ? A ? 235 1
   ATOM 1835 O . ILE A 255 ? 5.05400 2.21900 -29.71900 1.000 48.33000 O ? A ? 235 1
   ATOM 1836 CB . ILE A 255 ? 5.04300 1.66200 -26.73300 1.000 46.40000 C ? A ? 235 1
   ATOM 1837 CG1 . ILE A 255 ? 5.34600 0.49800 -25.79400 1.000 47.28000 C ? A ? 235 1
   ATOM 1838 CG2 . ILE A 255 ? 4.62000 2.92400 -25.96500 1.000 46.83000 C ? A ? 235 1
   ATOM 1839 CD1 . ILE A 255 ? 4.38500 0.40100 -24.64500 1.000 58.26000 C ? A ? 235 1
   ATOM 1840 N . ASP A 256 ? 3.08000 3.13400 -29.09500 1.000 47.93000 N ? A ? 236 1
   ATOM 1841 CA . ASP A 256 ? 3.10000 4.23500 -30.05400 1.000 44.92000 C ? A ? 236 1
   ATOM 1842 C . ASP A 256 ? 2.68500 5.50700 -29.33000 1.000 47.74000 C ? A ? 236 1
   ATOM 1843 O . ASP A 256 ? 1.82700 5.47100 -28.44300 1.000 51.27000 O ? A ? 236 1
   ATOM 1844 CB . ASP A 256 ? 2.17900 3.97100 -31.25200 1.000 41.17000 C ? A ? 236 1
   ATOM 1845 CG . ASP A 256 ? 2.53500 2.67300 -31.99900 1.000 52.84000 C ? A ? 236 1
   ATOM 1846 OD1 . ASP A 256 ? 3.45300 2.69400 -32.84800 1.000 53.81000 O ? A ? 236 1
   ATOM 1847 OD2 . ASP A 256 ? 1.89600 1.62700 -31.74300 1.000 59.00000 O ? A ? 236 1
   ATOM 1848 N . GLY A 257 ? 3.30100 6.62900 -29.68200 1.000 43.84000 N ? A ? 237 1
   ATOM 1849 CA . GLY A 257 ? 3.04500 7.80900 -28.87800 1.000 42.62000 C ? A ? 237 1
   ATOM 1850 C . GLY A 257 ? 3.69600 9.05600 -29.42900 1.000 46.57000 C ? A ? 237 1
   ATOM 1851 O . GLY A 257 ? 4.41500 9.02700 -30.43200 1.000 44.31000 O ? A ? 237 1
   ATOM 1852 N . ILE A 258 ? 3.41300 10.16700 -28.74400 1.000 45.45000 N ? A ? 238 1
   ATOM 1853 CA . ILE A 258 ? 3.95500 11.48100 -29.05900 1.000 41.46000 C ? A ? 238 1
   ATOM 1854 C . ILE A 258 ? 4.50100 12.06200 -27.76800 1.000 49.70000 C ? A ? 238 1
   ATOM 1855 O . ILE A 258 ? 3.86400 11.94300 -26.71400 1.000 41.57000 O ? A ? 238 1
   ATOM 1856 CB . ILE A 258 ? 2.90100 12.44100 -29.64300 1.000 47.99000 C ? A ? 238 1
   ATOM 1857 CG1 . ILE A 258 ? 2.04300 11.75100 -30.71300 1.000 47.46000 C ? A ? 238 1
   ATOM 1858 CG2 . ILE A 258 ? 3.57500 13.71500 -30.15000 1.000 45.99000 C ? A ? 238 1
   ATOM 1859 CD1 . ILE A 258 ? 2.59900 11.83100 -32.10100 1.000 53.02000 C ? A ? 238 1
   ATOM 1860 N . LEU A 259 ? 5.68900 12.67400 -27.84800 1.000 45.83000 N ? A ? 239 1
   ATOM 1861 CA . LEU A 259 ? 6.27100 13.33500 -26.69000 1.000 43.28000 C ? A ? 239 1
   ATOM 1862 C . LEU A 259 ? 5.31000 14.39800 -26.17100 1.000 44.49000 C ? A ? 239 1
   ATOM 1863 O . LEU A 259 ? 4.60900 15.05400 -26.94500 1.000 38.20000 O ? A ? 239 1
   ATOM 1864 CB . LEU A 259 ? 7.61300 13.98200 -27.06100 1.000 44.09000 C ? A ? 239 1
   ATOM 1865 CG . LEU A 259 ? 8.79000 13.03400 -27.34800 1.000 45.47000 C ? A ? 239 1
   ATOM 1866 CD1 . LEU A 259 ? 10.06000 13.84000 -27.60800 1.000 39.43000 C ? A ? 239 1
   ATOM 1867 CD2 . LEU A 259 ? 8.98000 11.98500 -26.22400 1.000 35.01000 C ? A ? 239 1
   ATOM 1868 N . THR A 260 ? 5.26200 14.54000 -24.85400 1.000 46.24000 N ? A ? 240 1
   ATOM 1869 CA . THR A 260 ? 4.50400 15.60900 -24.24600 1.000 42.34000 C ? A ? 240 1
   ATOM 1870 C . THR A 260 ? 5.25200 16.92200 -24.39000 1.000 52.01000 C ? A ? 240 1
   ATOM 1871 O . THR A 260 ? 6.42200 16.97500 -24.79200 1.000 52.26000 O ? A ? 240 1
   ATOM 1872 CB . THR A 260 ? 4.25200 15.33200 -22.76900 1.000 44.68000 C ? A ? 240 1
   ATOM 1873 OG1 . THR A 260 ? 5.50300 15.32600 -22.07400 1.000 43.60000 O ? A ? 240 1
   ATOM 1874 CG2 . THR A 260 ? 3.52600 13.99700 -22.57300 1.000 46.03000 C ? A ? 240 1
   ATOM 1875 N . GLU A 261 ? 4.55000 17.99600 -24.03700 1.000 50.94000 N ? A ? 241 1
   ATOM 1876 CA . GLU A 261 ? 5.16600 19.31100 -23.99800 1.000 49.30000 C ? A ? 241 1
   ATOM 1877 C . GLU A 261 ? 6.40400 19.30400 -23.11200 1.000 48.58000 C ? A ? 241 1
   ATOM 1878 O . GLU A 261 ? 7.43900 19.88100 -23.46600 1.000 46.43000 O ? A ? 241 1
   ATOM 1879 CB . GLU A 261 ? 4.14800 20.33600 -23.50000 1.000 50.84000 C ? A ? 241 1
   ATOM 1880 CG . GLU A 261 ? 3.30100 20.94100 -24.60600 1.000 64.05000 C ? A ? 241 1
   ATOM 1881 CD . GLU A 261 ? 3.95800 20.83300 -25.98500 1.000 69.52000 C ? A ? 241 1
   ATOM 1882 OE1 . GLU A 261 ? 4.98500 21.53100 -26.21500 1.000 69.80000 O ? A ? 241 1
   ATOM 1883 OE2 . GLU A 261 ? 3.44900 20.04900 -26.83400 1.000 62.14000 O ? A ? 241 1
   ATOM 1884 N . LYS A 262 ? 6.31700 18.65400 -21.95400 1.000 42.01000 N ? A ? 242 1
   ATOM 1885 CA . LYS A 262 ? 7.46300 18.61000 -21.06600 1.000 43.48000 C ? A ? 242 1
   ATOM 1886 C . LYS A 262 ? 8.58800 17.77200 -21.67300 1.000 48.02000 C ? A ? 242 1
   ATOM 1887 O . LYS A 262 ? 9.77100 18.13400 -21.57800 1.000 44.62000 O ? A ? 242 1
   ATOM 1888 CB . LYS A 262 ? 7.04400 18.06400 -19.70600 1.000 41.92000 C ? A ? 242 1
   ATOM 1889 CG . LYS A 262 ? 8.20200 18.03700 -18.71800 1.000 49.37000 C ? A ? 242 1
   ATOM 1890 CD . LYS A 262 ? 7.87400 17.22900 -17.47200 1.000 48.36000 C ? A ? 242 1
   ATOM 1891 CE . LYS A 262 ? 8.98400 17.34300 -16.43900 1.000 56.61000 C ? A ? 242 1
   ATOM 1892 NZ . LYS A 262 ? 8.53400 16.87100 -15.10000 1.000 60.89000 N ? A ? 242 1
   ATOM 1893 N . GLN A 263 ? 8.23400 16.66400 -22.32700 1.000 47.00000 N ? A ? 243 1
   ATOM 1894 CA . GLN A 263 ? 9.25100 15.81900 -22.92900 1.000 46.64000 C ? A ? 243 1
   ATOM 1895 C . GLN A 263 ? 9.88300 16.48900 -24.14200 1.000 47.88000 C ? A ? 243 1
   ATOM 1896 O . GLN A 263 ? 11.06000 16.23100 -24.45100 1.000 43.92000 O ? A ? 243 1
   ATOM 1897 CB . GLN A 263 ? 8.65300 14.46500 -23.29200 1.000 39.98000 C ? A ? 243 1
   ATOM 1898 CG . GLN A 263 ? 8.45800 13.55800 -22.09200 1.000 42.69000 C ? A ? 243 1
   ATOM 1899 CD . GLN A 263 ? 7.61600 12.33000 -22.42200 1.000 47.63000 C ? A ? 243 1
   ATOM 1900 OE1 . GLN A 263 ? 6.90200 12.30200 -23.43400 1.000 46.39000 O ? A ? 243 1
   ATOM 1901 NE2 . GLN A 263 ? 7.67700 11.31900 -21.55700 1.000 46.15000 N ? A ? 243 1
   ATOM 1902 N . ILE A 264 ? 9.13900 17.35900 -24.83300 1.000 44.02000 N ? A ? 244 1
   ATOM 1903 CA . ILE A 264 ? 9.75300 18.06500 -25.95400 1.000 47.37000 C ? A ? 244 1
   ATOM 1904 C . ILE A 264 ? 10.77600 19.07000 -25.44500 1.000 48.84000 C ? A ? 244 1
   ATOM 1905 O . ILE A 264 ? 11.84100 19.24700 -26.04600 1.000 50.10000 O ? A ? 244 1
   ATOM 1906 CB . ILE A 264 ? 8.70200 18.73400 -26.84700 1.000 44.07000 C ? A ? 244 1
   ATOM 1907 CG1 . ILE A 264 ? 7.92400 17.69200 -27.63700 1.000 42.08000 C ? A ? 244 1
   ATOM 1908 CG2 . ILE A 264 ? 9.37900 19.67500 -27.81700 1.000 44.74000 C ? A ? 244 1
   ATOM 1909 CD1 . ILE A 264 ? 6.64900 18.23100 -28.26600 1.000 42.17000 C ? A ? 244 1
   ATOM 1910 N . LYS A 265 ? 10.50600 19.70000 -24.30000 1.000 46.42000 N ? A ? 245 1
   ATOM 1911 CA . LYS A 265 ? 11.51400 20.59100 -23.73600 1.000 48.35000 C ? A ? 245 1
   ATOM 1912 C . LYS A 265 ? 12.70800 19.81000 -23.18300 1.000 44.78000 C ? A ? 245 1
   ATOM 1913 O . LYS A 265 ? 13.85800 20.23400 -23.34900 1.000 43.32000 O ? A ? 245 1
   ATOM 1914 CB . LYS A 265 ? 10.89600 21.48200 -22.66100 1.000 47.97000 C ? A ? 245 1
   ATOM 1915 CG . LYS A 265 ? 10.47200 22.88300 -23.18300 1.000 57.68000 C ? A ? 245 1
   ATOM 1916 CD . LYS A 265 ? 11.64400 23.69200 -23.81000 1.000 64.46000 C ? A ? 245 1
   ATOM 1917 CE . LYS A 265 ? 12.88300 23.82000 -22.89800 1.000 65.70000 C ? A ? 245 1
   ATOM 1918 NZ . LYS A 265 ? 14.11100 24.26200 -23.64200 1.000 58.06000 N ? A ? 245 1
   ATOM 1919 N . ILE A 266 ? 12.45900 18.68000 -22.51000 1.000 43.63000 N ? A ? 246 1
   ATOM 1920 CA . ILE A 266 ? 13.56200 17.85300 -22.02200 1.000 45.49000 C ? A ? 246 1
   ATOM 1921 C . ILE A 266 ? 14.44600 17.40900 -23.17700 1.000 41.43000 C ? A ? 246 1
   ATOM 1922 O . ILE A 266 ? 15.67900 17.50100 -23.10900 1.000 43.03000 O ? A ? 246 1
   ATOM 1923 CB . ILE A 266 ? 13.02700 16.64900 -21.23800 1.000 46.54000 C ? A ? 246 1
   ATOM 1924 CG1 . ILE A 266 ? 12.34400 17.12000 -19.95800 1.000 45.59000 C ? A ? 246 1
   ATOM 1925 CG2 . ILE A 266 ? 14.16400 15.69900 -20.92300 1.000 44.88000 C ? A ? 246 1
   ATOM 1926 CD1 . ILE A 266 ? 11.42700 16.11500 -19.37500 1.000 43.48000 C ? A ? 246 1
   ATOM 1927 N . SER A 267 ? 13.82400 16.96300 -24.26900 1.000 42.32000 N ? A ? 247 1
   ATOM 1928 CA . SER A 267 ? 14.54500 16.58300 -25.47900 1.000 40.50000 C ? A ? 247 1
   ATOM 1929 C . SER A 267 ? 15.51200 17.68400 -25.93400 1.000 45.04000 C ? A ? 247 1
   ATOM 1930 O . SER A 267 ? 16.71300 17.44300 -26.12000 1.000 38.00000 O ? A ? 247 1
   ATOM 1931 CB . SER A 267 ? 13.52000 16.23800 -26.56400 1.000 38.01000 C ? A ? 247 1
   ATOM 1932 OG . SER A 267 ? 14.08100 16.14500 -27.85600 1.000 42.37000 O ? A ? 247 1
   ATOM 1933 N . GLU A 268 ? 15.00200 18.90400 -26.10100 1.000 45.73000 N ? A ? 248 1
   ATOM 1934 CA . GLU A 268 ? 15.82900 20.00900 -26.58000 1.000 43.09000 C ? A ? 248 1
   ATOM 1935 C . GLU A 268 ? 16.95700 20.33000 -25.61100 1.000 43.92000 C ? A ? 248 1
   ATOM 1936 O . GLU A 268 ? 18.04300 20.74300 -26.03300 1.000 43.17000 O ? A ? 248 1
   ATOM 1937 CB . GLU A 268 ? 14.97500 21.25600 -26.79100 1.000 41.69000 C ? A ? 248 1
   ATOM 1938 CG . GLU A 268 ? 14.12600 21.27600 -28.04100 1.000 44.68000 C ? A ? 248 1
   ATOM 1939 CD . GLU A 268 ? 12.93900 22.23400 -27.89100 1.000 53.34000 C ? A ? 248 1
   ATOM 1940 OE1 . GLU A 268 ? 12.82200 22.86300 -26.81000 1.000 49.91000 O ? A ? 248 1
   ATOM 1941 OE2 . GLU A 268 ? 12.14600 22.36700 -28.85300 1.000 49.98000 O ? A ? 248 1
   ATOM 1942 N . GLU A 269 ? 16.71000 20.18500 -24.30400 1.000 39.47000 N ? A ? 249 1
   ATOM 1943 CA . GLU A 269 ? 17.76400 20.48600 -23.34200 1.000 41.20000 C ? A ? 249 1
   ATOM 1944 C . GLU A 269 ? 18.84500 19.41500 -23.36400 1.000 45.77000 C ? A ? 249 1
   ATOM 1945 O . GLU A 269 ? 20.04400 19.73300 -23.33200 1.000 41.80000 O ? A ? 249 1
   ATOM 1946 CB . GLU A 269 ? 17.18500 20.64000 -21.93400 1.000 45.53000 C ? A ? 249 1
   ATOM 1947 CG . GLU A 269 ? 16.63500 22.06200 -21.68300 1.000 53.51000 C ? A ? 249 1
   ATOM 1948 CD . GLU A 269 ? 15.76000 22.19800 -20.43400 1.000 56.48000 C ? A ? 249 1
   ATOM 1949 OE1 . GLU A 269 ? 15.71500 21.27400 -19.59200 1.000 56.12000 O ? A ? 249 1
   ATOM 1950 OE2 . GLU A 269 ? 15.08400 23.24200 -20.31000 1.000 69.36000 O ? A ? 249 1
   ATOM 1951 N . LEU A 270 ? 18.44400 18.13800 -23.41700 1.000 43.40000 N ? A ? 250 1
   ATOM 1952 CA . LEU A 270 ? 19.43900 17.07300 -23.46700 1.000 38.15000 C ? A ? 250 1
   ATOM 1953 C . LEU A 270 ? 20.30700 17.21800 -24.70100 1.000 40.23000 C ? A ? 250 1
   ATOM 1954 O . LEU A 270 ? 21.53300 17.06300 -24.62200 1.000 37.37000 O ? A ? 250 1
   ATOM 1955 CB . LEU A 270 ? 18.77000 15.70400 -23.43800 1.000 41.18000 C ? A ? 250 1
   ATOM 1956 CG . LEU A 270 ? 18.22400 15.29900 -22.07100 1.000 43.70000 C ? A ? 250 1
   ATOM 1957 CD1 . LEU A 270 ? 17.34900 14.03300 -22.15800 1.000 37.29000 C ? A ? 250 1
   ATOM 1958 CD2 . LEU A 270 ? 19.37900 15.14200 -21.08200 1.000 44.82000 C ? A ? 250 1
   ATOM 1959 N . LYS A 271 ? 19.69600 17.57300 -25.83900 1.000 35.75000 N ? A ? 251 1
   ATOM 1960 CA . LYS A 271 ? 20.46000 17.65100 -27.07600 1.000 36.94000 C ? A ? 251 1
   ATOM 1961 C . LYS A 271 ? 21.60700 18.64100 -26.95400 1.000 39.99000 C ? A ? 251 1
   ATOM 1962 O . LYS A 271 ? 22.68500 18.42800 -27.53000 1.000 43.70000 O ? A ? 251 1
   ATOM 1963 CB . LYS A 271 ? 19.54800 18.03200 -28.24100 1.000 35.11000 C ? A ? 251 1
   ATOM 1964 CG . LYS A 271 ? 20.34800 18.36500 -29.49900 1.000 39.48000 C ? A ? 251 1
   ATOM 1965 CD . LYS A 271 ? 19.46800 18.56900 -30.71700 1.000 38.70000 C ? A ? 251 1
   ATOM 1966 CE . LYS A 271 ? 20.33400 18.93500 -31.90900 1.000 36.56000 C ? A ? 251 1
   ATOM 1967 NZ . LYS A 271 ? 19.56300 19.01600 -33.18700 1.000 41.38000 N ? A ? 251 1
   ATOM 1968 N . ARG A 272 ? 21.41400 19.70500 -26.17400 1.000 42.62000 N ? A ? 252 1
   ATOM 1969 CA . ARG A 272 ? 22.40800 20.76900 -26.10200 1.000 45.82000 C ? A ? 252 1
   ATOM 1970 C . ARG A 272 ? 23.57100 20.39700 -25.20100 1.000 43.92000 C ? A ? 252 1
   ATOM 1971 O . ARG A 272 ? 24.61500 21.05200 -25.25100 1.000 41.24000 O ? A ? 252 1
   ATOM 1972 CB . ARG A 272 ? 21.75700 22.06400 -25.60600 1.000 48.24000 C ? A ? 252 1
   ATOM 1973 CG . ARG A 272 ? 21.16600 22.91700 -26.71300 1.000 52.24000 C ? A ? 252 1
   ATOM 1974 CD . ARG A 272 ? 20.33000 24.05600 -26.11800 1.000 59.16000 C ? A ? 252 1
   ATOM 1975 NE . ARG A 272 ? 21.21000 25.12800 -25.66000 1.000 67.37000 N ? A ? 252 1
   ATOM 1976 CZ . ARG A 272 ? 22.03100 25.83800 -26.43000 1.000 70.61000 C ? A ? 252 1
   ATOM 1977 NH1 . ARG A 272 ? 21.97800 25.77200 -27.75600 1.000 66.18000 N ? A ? 252 1
   ATOM 1978 NH2 . ARG A 272 ? 22.92800 26.63700 -25.85400 1.000 60.48000 N ? A ? 252 1
   ATOM 1979 N . LEU A 273 ? 23.41500 19.35200 -24.38200 1.000 46.98000 N ? A ? 253 1
   ATOM 1980 CA . LEU A 273 ? 24.54000 18.86300 -23.59700 1.000 45.50000 C ? A ? 253 1
   ATOM 1981 C . LEU A 273 ? 25.50500 18.02300 -24.41300 1.000 42.69000 C ? A ? 253 1
   ATOM 1982 O . LEU A 273 ? 26.64200 17.83000 -23.97400 1.000 45.28000 O ? A ? 253 1
   ATOM 1983 CB . LEU A 273 ? 24.04200 18.05100 -22.40300 1.000 40.34000 C ? A ? 253 1
   ATOM 1984 CG . LEU A 273 ? 23.12500 18.87600 -21.49000 1.000 41.52000 C ? A ? 253 1
   ATOM 1985 CD1 . LEU A 273 ? 22.60900 18.01200 -20.36800 1.000 39.33000 C ? A ? 253 1
   ATOM 1986 CD2 . LEU A 273 ? 23.85100 20.11100 -20.93000 1.000 35.61000 C ? A ? 253 1
   ATOM 1987 N . PHE A 274 ? 25.08900 17.51200 -25.58100 1.000 43.04000 N ? A ? 254 1
   ATOM 1988 CA . PHE A 274 ? 25.94700 16.53700 -26.25700 1.000 41.99000 C ? A ? 254 1
   ATOM 1989 C . PHE A 274 ? 27.23200 17.15700 -26.78900 1.000 39.38000 C ? A ? 254 1
   ATOM 1990 O . PHE A 274 ? 28.30000 16.56100 -26.57400 1.000 36.48000 O ? A ? 254 1
   ATOM 1991 CB . PHE A 274 ? 25.18400 15.79500 -27.36400 1.000 39.65000 C ? A ? 254 1
   ATOM 1992 CG . PHE A 274 ? 25.96700 14.60200 -27.94900 1.000 36.48000 C ? A ? 254 1
   ATOM 1993 CD1 . PHE A 274 ? 26.46800 13.61000 -27.11700 1.000 37.54000 C ? A ? 254 1
   ATOM 1994 CD2 . PHE A 274 ? 26.22400 14.51100 -29.31300 1.000 34.43000 C ? A ? 254 1
   ATOM 1995 CE1 . PHE A 274 ? 27.19500 12.52200 -27.63600 1.000 38.77000 C ? A ? 254 1
   ATOM 1996 CE2 . PHE A 274 ? 26.95400 13.46100 -29.83700 1.000 39.05000 C ? A ? 254 1
   ATOM 1997 CZ . PHE A 274 ? 27.44400 12.45300 -28.99800 1.000 35.74000 C ? A ? 254 1
   ATOM 1998 N . PRO A 275 ? 27.22500 18.31900 -27.47100 1.000 42.45000 N ? A ? 255 1
   ATOM 1999 CA . PRO A 275 ? 28.47500 18.81100 -28.08400 1.000 41.91000 C ? A ? 255 1
   ATOM 2000 C . PRO A 275 ? 29.64800 18.93400 -27.12400 1.000 41.95000 C ? A ? 255 1
   ATOM 2001 O . PRO A 275 ? 30.75600 18.50200 -27.45700 1.000 39.01000 O ? A ? 255 1
   ATOM 2002 CB . PRO A 275 ? 28.06300 20.17300 -28.65000 1.000 40.30000 C ? A ? 255 1
   ATOM 2003 CG . PRO A 275 ? 26.62200 20.02900 -28.92600 1.000 40.15000 C ? A ? 255 1
   ATOM 2004 CD . PRO A 275 ? 26.09400 19.21000 -27.79700 1.000 42.09000 C ? A ? 255 1
   ATOM 2005 N . LYS A 276 ? 29.43600 19.51800 -25.94500 1.000 38.30000 N ? A ? 256 1
   ATOM 2006 CA . LYS A 276 ? 30.51600 19.63300 -24.98200 1.000 42.41000 C ? A ? 256 1
   ATOM 2007 C . LYS A 276 ? 31.18800 18.28100 -24.77100 1.000 43.52000 C ? A ? 256 1
   ATOM 2008 O . LYS A 276 ? 32.42100 18.17900 -24.77700 1.000 47.86000 O ? A ? 256 1
   ATOM 2009 CB . LYS A 276 ? 29.97400 20.20700 -23.66400 1.000 44.08000 C ? A ? 256 1
   ATOM 2010 CG . LYS A 276 ? 31.00900 20.58300 -22.56100 1.000 44.22000 C ? A ? 256 1
   ATOM 2011 CD . LYS A 276 ? 31.71000 19.34500 -21.93600 1.000 63.34000 C ? A ? 256 1
   ATOM 2012 CE . LYS A 276 ? 31.01400 18.82400 -20.66600 1.000 70.31000 C ? A ? 256 1
   ATOM 2013 NZ . LYS A 276 ? 31.46300 17.43300 -20.31200 1.000 59.87000 N ? A ? 256 1
   ATOM 2014 N . TYR A 277 ? 30.39400 17.22800 -24.57100 1.000 40.19000 N ? A ? 257 1
   ATOM 2015 CA . TYR A 277 ? 30.98200 15.94100 -24.21600 1.000 39.32000 C ? A ? 257 1
   ATOM 2016 C . TYR A 277 ? 31.73100 15.35100 -25.40200 1.000 38.20000 C ? A ? 257 1
   ATOM 2017 O . TYR A 277 ? 32.89900 14.95100 -25.28500 1.000 39.28000 O ? A ? 257 1
   ATOM 2018 CB . TYR A 277 ? 29.90400 14.97800 -23.71600 1.000 42.31000 C ? A ? 257 1
   ATOM 2019 CG . TYR A 277 ? 30.37800 13.53900 -23.70600 1.000 36.09000 C ? A ? 257 1
   ATOM 2020 CD1 . TYR A 277 ? 31.28400 13.09200 -22.74300 1.000 37.95000 C ? A ? 257 1
   ATOM 2021 CD2 . TYR A 277 ? 29.95100 12.63700 -24.67300 1.000 34.86000 C ? A ? 257 1
   ATOM 2022 CE1 . TYR A 277 ? 31.74600 11.77500 -22.73500 1.000 32.89000 C ? A ? 257 1
   ATOM 2023 CE2 . TYR A 277 ? 30.39800 11.31900 -24.66700 1.000 40.42000 C ? A ? 257 1
   ATOM 2024 CZ . TYR A 277 ? 31.30100 10.89600 -23.70000 1.000 39.39000 C ? A ? 257 1
   ATOM 2025 OH . TYR A 277 ? 31.74700 9.59200 -23.69100 1.000 40.33000 O ? A ? 257 1
   ATOM 2026 N . LEU A 278 ? 31.08300 15.33500 -26.56300 1.000 35.18000 N ? A ? 258 1
   ATOM 2027 CA . LEU A 278 ? 31.71500 14.81600 -27.76800 1.000 36.97000 C ? A ? 258 1
   ATOM 2028 C . LEU A 278 ? 33.07600 15.47300 -28.00600 1.000 37.51000 C ? A ? 258 1
   ATOM 2029 O . LEU A 278 ? 34.08500 14.78900 -28.22900 1.000 36.08000 O ? A ? 258 1
   ATOM 2030 CB . LEU A 278 ? 30.76400 15.02700 -28.95200 1.000 35.03000 C ? A ? 258 1
   ATOM 2031 CG . LEU A 278 ? 31.01600 14.30000 -30.26700 1.000 35.17000 C ? A ? 258 1
   ATOM 2032 CD1 . LEU A 278 ? 32.02900 15.11600 -31.12200 1.000 41.01000 C ? A ? 258 1
   ATOM 2033 CD2 . LEU A 278 ? 31.53100 12.88200 -30.01900 1.000 37.90000 C ? A ? 258 1
   ATOM 2034 N . ASN A 279 ? 33.12800 16.80600 -27.92100 1.000 36.16000 N ? A ? 259 1
   ATOM 2035 CA . ASN A 279 ? 34.37000 17.51800 -28.20000 1.000 37.29000 C ? A ? 259 1
   ATOM 2036 C . ASN A 279 ? 35.47200 17.15700 -27.20100 1.000 35.97000 C ? A ? 259 1
   ATOM 2037 O . ASN A 279 ? 36.64600 17.06100 -27.57900 1.000 39.00000 O ? A ? 259 1
   ATOM 2038 CB . ASN A 279 ? 34.11200 19.02800 -28.21900 1.000 35.71000 C ? A ? 259 1
   ATOM 2039 CG . ASN A 279 ? 33.26900 19.46100 -29.42000 1.000 41.53000 C ? A ? 259 1
   ATOM 2040 OD1 . ASN A 279 ? 33.01600 18.67900 -30.34000 1.000 36.96000 O ? A ? 259 1
   ATOM 2041 ND2 . ASN A 279 ? 32.86600 20.73200 -29.43300 1.000 46.24000 N ? A ? 259 1
   ATOM 2042 N . SER A 280 ? 35.11600 16.91500 -25.94000 1.000 33.12000 N ? A ? 260 1
   ATOM 2043 CA . SER A 280 ? 36.11400 16.54000 -24.94200 1.000 35.93000 C ? A ? 260 1
   ATOM 2044 C . SER A 280 ? 36.81100 15.20900 -25.24400 1.000 46.07000 C ? A ? 260 1
   ATOM 2045 O . SER A 280 ? 37.86000 14.94500 -24.66000 1.000 46.34000 O ? A ? 260 1
   ATOM 2046 CB . SER A 280 ? 35.46400 16.45300 -23.55900 1.000 36.69000 C ? A ? 260 1
   ATOM 2047 OG . SER A 280 ? 34.60300 15.31500 -23.46000 1.000 39.29000 O ? A ? 260 1
   ATOM 2048 N . LEU A 281 ? 36.25000 14.34600 -26.10300 1.000 42.57000 N ? A ? 261 1
   ATOM 2049 CA . LEU A 281 ? 36.89600 13.06500 -26.38200 1.000 43.62000 C ? A ? 261 1
   ATOM 2050 C . LEU A 281 ? 38.01000 13.17200 -27.41800 1.000 43.81000 C ? A ? 261 1
   ATOM 2051 O . LEU A 281 ? 38.74100 12.19600 -27.61700 1.000 47.02000 O ? A ? 261 1
   ATOM 2052 CB . LEU A 281 ? 35.87600 12.01800 -26.87000 1.000 36.90000 C ? A ? 261 1
   ATOM 2053 CG . LEU A 281 ? 34.70600 11.63900 -25.95100 1.000 37.71000 C ? A ? 261 1
   ATOM 2054 CD1 . LEU A 281 ? 33.66400 10.87100 -26.73800 1.000 35.06000 C ? A ? 261 1
   ATOM 2055 CD2 . LEU A 281 ? 35.17400 10.85400 -24.70500 1.000 32.92000 C ? A ? 261 1
   ATOM 2056 N . LYS A 282 ? 38.10100 14.28800 -28.12600 1.000 35.57000 N ? A ? 262 1
   ATOM 2057 CA . LYS A 282 ? 39.22900 14.58300 -29.01000 1.000 45.09000 C ? A ? 262 1
   ATOM 2058 C . LYS A 282 ? 39.44000 13.49600 -30.06500 1.000 45.68000 C ? A ? 262 1
   ATOM 2059 O . LYS A 282 ? 40.56500 13.07700 -30.34600 1.000 44.32000 O ? A ? 262 1
   ATOM 2060 CB . LYS A 282 ? 40.49100 14.82000 -28.18600 1.000 39.15000 C ? A ? 262 1
   ATOM 2061 CG . LYS A 282 ? 40.26700 15.87200 -27.08700 1.000 43.90000 C ? A ? 262 1
   ATOM 2062 CD . LYS A 282 ? 41.49300 16.74300 -26.85200 1.000 57.20000 C ? A ? 262 1
   ATOM 2063 CE . LYS A 282 ? 42.28500 16.29400 -25.63000 1.000 65.63000 C ? A ? 262 1
   ATOM 2064 NZ . LYS A 282 ? 41.93000 17.05100 -24.39900 1.000 69.57000 N ? A ? 262 1
   ATOM 2065 N . LEU A 283 ? 38.34100 13.07200 -30.68500 1.000 38.64000 N ? A ? 263 1
   ATOM 2066 CA . LEU A 283 ? 38.36700 12.02700 -31.69400 1.000 39.93000 C ? A ? 263 1
   ATOM 2067 C . LEU A 283 ? 38.81300 12.55600 -33.05500 1.000 37.48000 C ? A ? 263 1
   ATOM 2068 O . LEU A 283 ? 38.66100 13.73200 -33.38700 1.000 40.32000 O ? A ? 263 1
   ATOM 2069 CB . LEU A 283 ? 36.98200 11.38000 -31.83900 1.000 38.72000 C ? A ? 263 1
   ATOM 2070 CG . LEU A 283 ? 36.42900 10.72300 -30.58400 1.000 37.07000 C ? A ? 263 1
   ATOM 2071 CD1 . LEU A 283 ? 35.04000 10.17100 -30.84100 1.000 41.66000 C ? A ? 263 1
   ATOM 2072 CD2 . LEU A 283 ? 37.38300 9.63200 -30.12700 1.000 39.78000 C ? A ? 263 1
   ATOM 2073 N . LYS A 284 ? 39.32400 11.63800 -33.87100 1.000 36.44000 N ? A ? 264 1
   ATOM 2074 CA . LYS A 284 ? 39.78700 11.94500 -35.20800 1.000 37.26000 C ? A ? 264 1
   ATOM 2075 C . LYS A 284 ? 39.38000 10.82200 -36.15300 1.000 39.20000 C ? A ? 264 1
   ATOM 2076 O . LYS A 284 ? 39.31700 9.64900 -35.76600 1.000 33.36000 O ? A ? 264 1
   ATOM 2077 CB . LYS A 284 ? 41.31700 12.14100 -35.23900 1.000 38.07000 C ? A ? 264 1
   ATOM 2078 CG . LYS A 284 ? 41.84200 13.24400 -34.31300 1.000 37.44000 C ? A ? 264 1
   ATOM 2079 CD . LYS A 284 ? 43.36000 13.43400 -34.41700 1.000 47.54000 C ? A ? 264 1
   ATOM 2080 CE . LYS A 284 ? 43.83500 14.55800 -33.49500 1.000 47.92000 C ? A ? 264 1
   ATOM 2081 NZ . LYS A 284 ? 43.01400 14.61100 -32.21700 1.000 49.35000 N ? A ? 264 1
   ATOM 2082 N . ASP A 285 ? 39.11100 11.18600 -37.40400 1.000 39.04000 N ? A ? 265 1
   ATOM 2083 CA . ASP A 285 ? 38.84400 10.18900 -38.43100 1.000 43.04000 C ? A ? 265 1
   ATOM 2084 C . ASP A 285 ? 40.17600 9.61100 -38.90400 1.000 45.33000 C ? A ? 265 1
   ATOM 2085 O . ASP A 285 ? 41.24900 9.93800 -38.38000 1.000 41.57000 O ? A ? 265 1
   ATOM 2086 CB . ASP A 285 ? 38.01100 10.79700 -39.56400 1.000 43.24000 C ? A ? 265 1
   ATOM 2087 CG . ASP A 285 ? 38.74800 11.91300 -40.33000 1.000 47.50000 C ? A ? 265 1
   ATOM 2088 OD1 . ASP A 285 ? 39.97400 12.06200 -40.15100 1.000 47.46000 O ? A ? 265 1
   ATOM 2089 OD2 . ASP A 285 ? 38.09000 12.68100 -41.09000 1.000 48.42000 O ? A ? 265 1
   ATOM 2090 N . SER A 286 ? 40.12600 8.77800 -39.94200 1.000 43.32000 N ? A ? 266 1
   ATOM 2091 CA . SER A 286 ? 41.34800 8.14800 -40.42500 1.000 51.97000 C ? A ? 266 1
   ATOM 2092 C . SER A 286 ? 42.27000 9.12600 -41.14600 1.000 50.07000 C ? A ? 266 1
   ATOM 2093 O . SER A 286 ? 43.41700 8.77300 -41.42200 1.000 52.92000 O ? A ? 266 1
   ATOM 2094 CB . SER A 286 ? 41.01000 6.98000 -41.35100 1.000 48.33000 C ? A ? 266 1
   ATOM 2095 OG . SER A 286 ? 40.70100 7.46800 -42.64400 1.000 57.93000 O ? A ? 266 1
   ATOM 2096 N . SER A 287 ? 41.79500 10.32600 -41.46700 1.000 51.44000 N ? A ? 267 1
   ATOM 2097 CA . SER A 287 ? 42.59700 11.36600 -42.09200 1.000 48.70000 C ? A ? 267 1
   ATOM 2098 C . SER A 287 ? 43.10700 12.37900 -41.08200 1.000 46.69000 C ? A ? 267 1
   ATOM 2099 O . SER A 287 ? 43.52600 13.47300 -41.47700 1.000 42.28000 O ? A ? 267 1
   ATOM 2100 CB . SER A 287 ? 41.78500 12.08600 -43.17300 1.000 49.81000 C ? A ? 267 1
   ATOM 2101 OG . SER A 287 ? 41.53100 11.26100 -44.29500 1.000 54.54000 O ? A ? 267 1
   ATOM 2102 N . ASN A 288 ? 43.03600 12.06100 -39.78900 1.000 46.07000 N ? A ? 268 1
   ATOM 2103 CA . ASN A 288 ? 43.47300 12.95000 -38.71200 1.000 46.04000 C ? A ? 268 1
   ATOM 2104 C . ASN A 288 ? 42.68500 14.26400 -38.65200 1.000 45.89000 C ? A ? 268 1
   ATOM 2105 O . ASN A 288 ? 43.15600 15.24600 -38.06700 1.000 42.45000 O ? A ? 268 1
   ATOM 2106 CB . ASN A 288 ? 44.97900 13.22700 -38.81200 1.000 40.87000 C ? A ? 268 1
   ATOM 2107 CG . ASN A 288 ? 45.79200 11.94500 -38.92700 1.000 47.23000 C ? A ? 268 1
   ATOM 2108 OD1 . ASN A 288 ? 45.92700 11.20100 -37.94600 1.000 43.63000 O ? A ? 268 1
   ATOM 2109 ND2 . ASN A 288 ? 46.32500 11.67300 -40.12700 1.000 43.51000 N ? A ? 268 1
   ATOM 2110 N . ASN A 289 ? 41.47700 14.30700 -39.21200 1.000 45.90000 N ? A ? 269 1
   ATOM 2111 CA . ASN A 289 ? 40.57600 15.43100 -38.97000 1.000 45.74000 C ? A ? 269 1
   ATOM 2112 C . ASN A 289 ? 39.96400 15.31900 -37.58700 1.000 44.64000 C ? A ? 269 1
   ATOM 2113 O . ASN A 289 ? 39.54600 14.23600 -37.16300 1.000 41.50000 O ? A ? 269 1
   ATOM 2114 CB . ASN A 289 ? 39.43800 15.47400 -39.99000 1.000 42.60000 C ? A ? 269 1
   ATOM 2115 CG . ASN A 289 ? 39.92200 15.67800 -41.39100 1.000 48.60000 C ? A ? 269 1
   ATOM 2116 OD1 . ASN A 289 ? 40.61100 16.66400 -41.68700 1.000 48.20000 O ? A ? 269 1
   ATOM 2117 ND2 . ASN A 289 ? 39.55100 14.75700 -42.28200 1.000 47.09000 N ? A ? 269 1
   ATOM 2118 N . GLU A 290 ? 39.86100 16.44700 -36.90300 1.000 38.77000 N ? A ? 270 1
   ATOM 2119 CA . GLU A 290 ? 39.18700 16.43600 -35.61900 1.000 39.69000 C ? A ? 270 1
   ATOM 2120 C . GLU A 290 ? 37.66900 16.35300 -35.82100 1.000 36.94000 C ? A ? 270 1
   ATOM 2121 O . GLU A 290 ? 37.11400 16.95100 -36.74200 1.000 36.08000 O ? A ? 270 1
   ATOM 2122 CB . GLU A 290 ? 39.58700 17.66700 -34.81300 1.000 33.24000 C ? A ? 270 1
   ATOM 2123 CG . GLU A 290 ? 41.09100 17.80400 -34.62300 1.000 41.21000 C ? A ? 270 1
   ATOM 2124 CD . GLU A 290 ? 41.43200 19.03000 -33.81000 1.000 47.61000 C ? A ? 270 1
   ATOM 2125 OE1 . GLU A 290 ? 40.65100 20.00100 -33.90200 1.000 45.21000 O ? A ? 270 1
   ATOM 2126 OE2 . GLU A 290 ? 42.46100 19.02900 -33.08600 1.000 48.54000 O ? A ? 270 1
   ATOM 2127 N . LEU A 291 ? 37.01000 15.55900 -34.98400 1.000 34.53000 N ? A ? 271 1
   ATOM 2128 CA . LEU A 291 ? 35.58000 15.28700 -35.10900 1.000 41.38000 C ? A ? 271 1
   ATOM 2129 C . LEU A 291 ? 34.86200 16.06400 -34.01400 1.000 40.61000 C ? A ? 271 1
   ATOM 2130 O . LEU A 291 ? 35.00000 15.74500 -32.82800 1.000 46.39000 O ? A ? 271 1
   ATOM 2131 CB . LEU A 291 ? 35.30500 13.79100 -35.01400 1.000 35.57000 C ? A ? 271 1
   ATOM 2132 CG . LEU A 291 ? 35.94700 13.01600 -36.14500 1.000 35.76000 C ? A ? 271 1
   ATOM 2133 CD1 . LEU A 291 ? 35.88600 11.51500 -35.90000 1.000 36.70000 C ? A ? 271 1
   ATOM 2134 CD2 . LEU A 291 ? 35.30500 13.38800 -37.46700 1.000 30.23000 C ? A ? 271 1
   ATOM 2135 N . LEU A 292 ? 34.12500 17.09700 -34.40800 1.000 34.92000 N ? A ? 272 1
   ATOM 2136 CA . LEU A 292 ? 33.60200 18.08400 -33.47300 1.000 41.52000 C ? A ? 272 1
   ATOM 2137 C . LEU A 292 ? 32.14400 18.39500 -33.77300 1.000 35.71000 C ? A ? 272 1
   ATOM 2138 O . LEU A 292 ? 31.65200 18.16500 -34.88100 1.000 37.62000 O ? A ? 272 1
   ATOM 2139 CB . LEU A 292 ? 34.41900 19.39900 -33.53300 1.000 37.81000 C ? A ? 272 1
   ATOM 2140 CG . LEU A 292 ? 35.91400 19.27800 -33.26000 1.000 41.57000 C ? A ? 272 1
   ATOM 2141 CD1 . LEU A 292 ? 36.73200 20.45200 -33.86300 1.000 36.71000 C ? A ? 272 1
   ATOM 2142 CD2 . LEU A 292 ? 36.14400 19.13800 -31.76400 1.000 39.62000 C ? A ? 272 1
   ATOM 2143 N . LEU A 293 ? 31.46200 18.94900 -32.77200 1.000 36.49000 N ? A ? 273 1
   ATOM 2144 CA . LEU A 293 ? 30.13200 19.52500 -32.96600 1.000 40.05000 C ? A ? 273 1
   ATOM 2145 C . LEU A 293 ? 30.10300 20.95400 -32.43800 1.000 42.39000 C ? A ? 273 1
   ATOM 2146 O . LEU A 293 ? 30.71900 21.25900 -31.40700 1.000 39.60000 O ? A ? 273 1
   ATOM 2147 CB . LEU A 293 ? 29.03200 18.72000 -32.26400 1.000 34.05000 C ? A ? 273 1
   ATOM 2148 CG . LEU A 293 ? 28.89400 17.23500 -32.62600 1.000 40.69000 C ? A ? 273 1
   ATOM 2149 CD1 . LEU A 293 ? 27.98700 16.53600 -31.63800 1.000 32.08000 C ? A ? 273 1
   ATOM 2150 CD2 . LEU A 293 ? 28.39600 17.04400 -34.05500 1.000 36.96000 C ? A ? 273 1
   ATOM 2151 N . ASP A 294 ? 29.37600 21.82300 -33.14200 1.000 44.29000 N ? A ? 274 1
   ATOM 2152 CA . ASP A 294 ? 29.06700 23.13500 -32.59200 1.000 47.80000 C ? A ? 274 1
   ATOM 2153 C . ASP A 294 ? 27.84900 23.01000 -31.67100 1.000 49.44000 C ? A ? 274 1
   ATOM 2154 O . ASP A 294 ? 27.30200 21.91900 -31.46300 1.000 49.55000 O ? A ? 274 1
   ATOM 2155 CB . ASP A 294 ? 28.85300 24.15900 -33.71000 1.000 45.69000 C ? A ? 274 1
   ATOM 2156 CG . ASP A 294 ? 27.59200 23.90400 -34.53900 1.000 50.64000 C ? A ? 274 1
   ATOM 2157 OD1 . ASP A 294 ? 26.78100 23.03200 -34.18900 1.000 52.26000 O ? A ? 274 1
   ATOM 2158 OD2 . ASP A 294 ? 27.39600 24.60000 -35.55900 1.000 55.44000 O ? A ? 274 1
   ATOM 2159 N . GLU A 295 ? 27.39500 24.13400 -31.12200 1.000 50.99000 N ? A ? 275 1
   ATOM 2160 CA . GLU A 295 ? 26.37100 24.05800 -30.08900 1.000 47.34000 C ? A ? 275 1
   ATOM 2161 C . GLU A 295 ? 24.98500 23.76700 -30.64700 1.000 44.08000 C ? A ? 275 1
   ATOM 2162 O . GLU A 295 ? 24.05300 23.60100 -29.86000 1.000 53.01000 O ? A ? 275 1
   ATOM 2163 CB . GLU A 295 ? 26.38000 25.33500 -29.22900 1.000 50.76000 C ? A ? 275 1
   ATOM 2164 CG . GLU A 295 ? 25.71900 26.57500 -29.79400 1.000 53.99000 C ? A ? 275 1
   ATOM 2165 CD . GLU A 295 ? 25.72900 27.73700 -28.78100 1.000 53.42000 C ? A ? 275 1
   ATOM 2166 OE1 . GLU A 295 ? 26.72700 28.46900 -28.72400 1.000 56.98000 O ? A ? 275 1
   ATOM 2167 OE2 . GLU A 295 ? 24.75100 27.91200 -28.02100 1.000 56.62000 O ? A ? 275 1
   ATOM 2168 N . ASN A 296 ? 24.83700 23.65800 -31.96700 1.000 43.71000 N ? A ? 276 1
   ATOM 2169 CA . ASN A 296 ? 23.63300 23.13300 -32.60100 1.000 45.52000 C ? A ? 276 1
   ATOM 2170 C . ASN A 296 ? 23.78400 21.68400 -33.06400 1.000 48.31000 C ? A ? 276 1
   ATOM 2171 O . ASN A 296 ? 22.94200 21.19900 -33.83200 1.000 47.24000 O ? A ? 276 1
   ATOM 2172 CB . ASN A 296 ? 23.24300 24.00500 -33.79700 1.000 50.87000 C ? A ? 276 1
   ATOM 2173 CG . ASN A 296 ? 23.64400 25.46400 -33.61300 1.000 59.87000 C ? A ? 276 1
   ATOM 2174 OD1 . ASN A 296 ? 23.08800 26.17300 -32.76200 1.000 53.34000 O ? A ? 276 1
   ATOM 2175 ND2 . ASN A 296 ? 24.63900 25.91100 -34.38800 1.000 56.54000 N ? A ? 276 1
   ATOM 2176 N . GLY A 297 ? 24.84800 20.99000 -32.65400 1.000 46.79000 N ? A ? 277 1
   ATOM 2177 CA . GLY A 297 ? 24.95300 19.59000 -33.01000 1.000 40.86000 C ? A ? 277 1
   ATOM 2178 C . GLY A 297 ? 25.28600 19.30600 -34.45600 1.000 43.01000 C ? A ? 277 1
   ATOM 2179 O . GLY A 297 ? 25.05400 18.18000 -34.92600 1.000 41.45000 O ? A ? 277 1
   ATOM 2180 N . GLU A 298 ? 25.84200 20.28300 -35.17700 1.000 45.61000 N ? A ? 278 1
   ATOM 2181 CA . GLU A 298 ? 26.31600 20.08700 -36.54100 1.000 46.23000 C ? A ? 278 1
   ATOM 2182 C . GLU A 298 ? 27.84400 20.16200 -36.57400 1.000 42.90000 C ? A ? 278 1
   ATOM 2183 O . GLU A 298 ? 28.48600 20.66100 -35.64200 1.000 41.61000 O ? A ? 278 1
   ATOM 2184 CB . GLU A 298 ? 25.69200 21.12400 -37.50400 1.000 47.87000 C ? A ? 278 1
   ATOM 2185 CG . GLU A 298 ? 24.12600 21.21600 -37.50700 1.000 50.14000 C ? A ? 278 1
   ATOM 2186 CD . GLU A 298 ? 23.41500 20.03900 -38.23000 1.000 62.18000 C ? A ? 278 1
   ATOM 2187 OE1 . GLU A 298 ? 23.92700 19.52900 -39.25300 1.000 52.77000 O ? A ? 278 1
   ATOM 2188 OE2 . GLU A 298 ? 22.32500 19.61600 -37.76500 1.000 68.35000 O ? A ? 278 1
   ATOM 2189 N . GLY A 299 ? 28.43200 19.65600 -37.66300 1.000 38.56000 N ? A ? 279 1
   ATOM 2190 CA . GLY A 299 ? 29.86700 19.72900 -37.82300 1.000 34.88000 C ? A ? 279 1
   ATOM 2191 C . GLY A 299 ? 30.48300 18.38900 -38.20700 1.000 43.54000 C ? A ? 279 1
   ATOM 2192 O . GLY A 299 ? 29.78600 17.44700 -38.61900 1.000 39.04000 O ? A ? 279 1
   ATOM 2193 N . SER A 300 ? 31.81400 18.31500 -38.04900 1.000 34.83000 N ? A ? 280 1
   ATOM 2194 CA . SER A 300 ? 32.58300 17.23100 -38.66400 1.000 38.68000 C ? A ? 280 1
   ATOM 2195 C . SER A 300 ? 32.22500 15.86300 -38.08800 1.000 38.01000 C ? A ? 280 1
   ATOM 2196 O . SER A 300 ? 32.25700 14.86700 -38.81000 1.000 35.46000 O ? A ? 280 1
   ATOM 2197 CB . SER A 300 ? 34.08600 17.49400 -38.50200 1.000 35.20000 C ? A ? 280 1
   ATOM 2198 OG . SER A 300 ? 34.44900 17.45700 -37.12700 1.000 33.99000 O ? A ? 280 1
   ATOM 2199 N . PHE A 301 ? 31.88700 15.78200 -36.80200 1.000 35.75000 N ? A ? 281 1
   ATOM 2200 CA . PHE A 301 ? 31.44100 14.49900 -36.28200 1.000 39.00000 C ? A ? 281 1
   ATOM 2201 C . PHE A 301 ? 30.08300 14.10200 -36.85500 1.000 39.50000 C ? A ? 281 1
   ATOM 2202 O . PHE A 301 ? 29.79300 12.90600 -36.98500 1.000 37.89000 O ? A ? 281 1
   ATOM 2203 CB . PHE A 301 ? 31.37700 14.52100 -34.76000 1.000 37.27000 C ? A ? 281 1
   ATOM 2204 CG . PHE A 301 ? 30.88000 13.23200 -34.17400 1.000 39.16000 C ? A ? 281 1
   ATOM 2205 CD1 . PHE A 301 ? 31.72800 12.12800 -34.06300 1.000 34.19000 C ? A ? 281 1
   ATOM 2206 CD2 . PHE A 301 ? 29.57400 13.11400 -33.74100 1.000 38.17000 C ? A ? 281 1
   ATOM 2207 CE1 . PHE A 301 ? 31.26500 10.91600 -33.52400 1.000 39.15000 C ? A ? 281 1
   ATOM 2208 CE2 . PHE A 301 ? 29.09500 11.89800 -33.19500 1.000 37.98000 C ? A ? 281 1
   ATOM 2209 CZ . PHE A 301 ? 29.94100 10.80400 -33.08200 1.000 34.50000 C ? A ? 281 1
   ATOM 2210 N . LYS A 302 ? 29.23800 15.08000 -37.19600 1.000 42.77000 N ? A ? 282 1
   ATOM 2211 CA . LYS A 302 ? 27.97900 14.73300 -37.84000 1.000 42.19000 C ? A ? 282 1
   ATOM 2212 C . LYS A 302 ? 28.22000 14.27200 -39.26500 1.000 41.55000 C ? A ? 282 1
   ATOM 2213 O . LYS A 302 ? 27.61200 13.29700 -39.71500 1.000 44.16000 O ? A ? 282 1
   ATOM 2214 CB . LYS A 302 ? 26.99500 15.90800 -37.79700 1.000 44.27000 C ? A ? 282 1
   ATOM 2215 CG . LYS A 302 ? 25.51100 15.49200 -37.92800 1.000 48.34000 C ? A ? 282 1
   ATOM 2216 CD . LYS A 302 ? 24.93800 15.85200 -39.29500 1.000 57.46000 C ? A ? 282 1
   ATOM 2217 CE . LYS A 302 ? 23.39600 15.66400 -39.37800 1.000 55.05000 C ? A ? 282 1
   ATOM 2218 NZ . LYS A 302 ? 22.58300 16.82500 -38.87200 1.000 54.78000 N ? A ? 282 1
   ATOM 2219 N . GLU A 303 ? 29.12600 14.93600 -39.98200 1.000 40.10000 N ? A ? 283 1
   ATOM 2220 CA . GLU A 303 ? 29.47800 14.44600 -41.31000 1.000 47.68000 C ? A ? 283 1
   ATOM 2221 C . GLU A 303 ? 29.95100 12.99600 -41.26100 1.000 45.63000 C ? A ? 283 1
   ATOM 2222 O . GLU A 303 ? 29.68800 12.22300 -42.19000 1.000 43.57000 O ? A ? 283 1
   ATOM 2223 CB . GLU A 303 ? 30.55100 15.34000 -41.93200 1.000 51.98000 C ? A ? 283 1
   ATOM 2224 CG . GLU A 303 ? 30.62200 15.27300 -43.45700 1.000 63.18000 C ? A ? 283 1
   ATOM 2225 CD . GLU A 303 ? 31.72400 16.16800 -44.04700 1.000 78.64000 C ? A ? 283 1
   ATOM 2226 OE1 . GLU A 303 ? 32.02500 17.24300 -43.46400 1.000 76.53000 O ? A ? 283 1
   ATOM 2227 OE2 . GLU A 303 ? 32.30100 15.78500 -45.09500 1.000 83.91000 O ? A ? 283 1
   ATOM 2228 N . TYR A 304 ? 30.61500 12.60500 -40.17200 1.000 40.92000 N ? A ? 284 1
   ATOM 2229 CA . TYR A 304 ? 31.20600 11.27700 -40.08700 1.000 47.55000 C ? A ? 284 1
   ATOM 2230 C . TYR A 304 ? 30.12200 10.21400 -39.93500 1.000 42.34000 C ? A ? 284 1
   ATOM 2231 O . TYR A 304 ? 30.12000 9.20800 -40.65200 1.000 41.25000 O ? A ? 284 1
   ATOM 2232 CB . TYR A 304 ? 32.19900 11.22600 -38.92100 1.000 38.14000 C ? A ? 284 1
   ATOM 2233 CG . TYR A 304 ? 32.70300 9.83400 -38.61100 1.000 44.58000 C ? A ? 284 1
   ATOM 2234 CD1 . TYR A 304 ? 33.81300 9.31100 -39.27400 1.000 44.23000 C ? A ? 284 1
   ATOM 2235 CD2 . TYR A 304 ? 32.06300 9.03200 -37.67000 1.000 40.79000 C ? A ? 284 1
   ATOM 2236 CE1 . TYR A 304 ? 34.28100 8.05100 -39.00100 1.000 40.31000 C ? A ? 284 1
   ATOM 2237 CE2 . TYR A 304 ? 32.52200 7.76500 -37.39600 1.000 47.37000 C ? A ? 284 1
   ATOM 2238 CZ . TYR A 304 ? 33.64300 7.28900 -38.05600 1.000 45.61000 C ? A ? 284 1
   ATOM 2239 OH . TYR A 304 ? 34.10100 6.02000 -37.79400 1.000 65.02000 O ? A ? 284 1
   ATOM 2240 N . ILE A 305 ? 29.19200 10.43800 -39.00400 1.000 45.20000 N ? A ? 285 1
   ATOM 2241 CA . ILE A 305 ? 28.02800 9.56900 -38.84400 1.000 42.26000 C ? A ? 285 1
   ATOM 2242 C . ILE A 305 ? 27.27200 9.45600 -40.15700 1.000 43.86000 C ? A ? 285 1
   ATOM 2243 O . ILE A 305 ? 26.93900 8.35600 -40.61800 1.000 46.83000 O ? A ? 285 1
   ATOM 2244 CB . ILE A 305 ? 27.12100 10.10900 -37.72800 1.000 40.54000 C ? A ? 285 1
   ATOM 2245 CG1 . ILE A 305 ? 27.87200 10.09700 -36.39300 1.000 40.91000 C ? A ? 285 1
   ATOM 2246 CG2 . ILE A 305 ? 25.83600 9.29400 -37.62900 1.000 42.40000 C ? A ? 285 1
   ATOM 2247 CD1 . ILE A 305 ? 28.11800 8.70400 -35.81400 1.000 33.89000 C ? A ? 285 1
   ATOM 2248 N . LYS A 306 ? 27.00000 10.59400 -40.78100 1.000 41.34000 N ? A ? 286 1
   ATOM 2249 CA . LYS A 306 ? 26.29800 10.58400 -42.05400 1.000 45.93000 C ? A ? 286 1
   ATOM 2250 C . LYS A 306 ? 27.00900 9.69500 -43.05900 1.000 45.66000 C ? A ? 286 1
   ATOM 2251 O . LYS A 306 ? 26.37100 8.91600 -43.78100 1.000 49.09000 O ? A ? 286 1
   ATOM 2252 CB . LYS A 306 ? 26.16700 12.02100 -42.57100 1.000 52.90000 C ? A ? 286 1
   ATOM 2253 CG . LYS A 306 ? 25.90200 12.16000 -44.05400 1.000 54.19000 C ? A ? 286 1
   ATOM 2254 CD . LYS A 306 ? 25.52500 13.59200 -44.38200 1.000 57.07000 C ? A ? 286 1
   ATOM 2255 CE . LYS A 306 ? 26.11900 14.02200 -45.71500 1.000 65.03000 C ? A ? 286 1
   ATOM 2256 NZ . LYS A 306 ? 26.10600 15.50000 -45.86400 1.000 64.34000 N ? A ? 286 1
   ATOM 2257 N . LYS A 307 ? 28.34100 9.75500 -43.07800 1.000 50.30000 N ? A ? 287 1
   ATOM 2258 CA . LYS A 307 ? 29.11100 8.96700 -44.03100 1.000 42.42000 C ? A ? 287 1
   ATOM 2259 C . LYS A 307 ? 29.10800 7.48300 -43.68000 1.000 42.99000 C ? A ? 287 1
   ATOM 2260 O . LYS A 307 ? 29.20000 6.64200 -44.57900 1.000 42.60000 O ? A ? 287 1
   ATOM 2261 CB . LYS A 307 ? 30.53400 9.50800 -44.10700 1.000 47.14000 C ? A ? 287 1
   ATOM 2262 CG . LYS A 307 ? 30.63600 10.79600 -44.91700 1.000 56.29000 C ? A ? 287 1
   ATOM 2263 CD . LYS A 307 ? 31.85400 11.62800 -44.50500 1.000 61.96000 C ? A ? 287 1
   ATOM 2264 CE . LYS A 307 ? 32.48800 12.34500 -45.69700 1.000 70.39000 C ? A ? 287 1
   ATOM 2265 NZ . LYS A 307 ? 33.74800 13.06600 -45.31700 1.000 76.01000 N ? A ? 287 1
   ATOM 2266 N . LEU A 308 ? 29.02300 7.14000 -42.39000 1.000 46.33000 N ? A ? 288 1
   ATOM 2267 CA . LEU A 308 ? 28.81900 5.74500 -42.01000 1.000 41.08000 C ? A ? 288 1
   ATOM 2268 C . LEU A 308 ? 27.52600 5.20900 -42.60200 1.000 47.04000 C ? A ? 288 1
   ATOM 2269 O . LEU A 308 ? 27.49100 4.09300 -43.12300 1.000 46.63000 O ? A ? 288 1
   ATOM 2270 CB . LEU A 308 ? 28.76200 5.60300 -40.49700 1.000 41.89000 C ? A ? 288 1
   ATOM 2271 CG . LEU A 308 ? 30.03800 5.50200 -39.69400 1.000 52.90000 C ? A ? 288 1
   ATOM 2272 CD1 . LEU A 308 ? 29.63200 5.54500 -38.22600 1.000 48.42000 C ? A ? 288 1
   ATOM 2273 CD2 . LEU A 308 ? 30.78500 4.22200 -40.03900 1.000 53.30000 C ? A ? 288 1
   ATOM 2274 N . VAL A 309 ? 26.44400 5.99200 -42.52000 1.000 49.35000 N ? A ? 289 1
   ATOM 2275 CA . VAL A 309 ? 25.15800 5.52500 -43.02700 1.000 43.06000 C ? A ? 289 1
   ATOM 2276 C . VAL A 309 ? 25.21800 5.37000 -44.54100 1.000 46.18000 C ? A ? 289 1
   ATOM 2277 O . VAL A 309 ? 24.79600 4.34100 -45.09300 1.000 47.50000 O ? A ? 289 1
   ATOM 2278 CB . VAL A 309 ? 24.02700 6.47100 -42.57800 1.000 42.23000 C ? A ? 289 1
   ATOM 2279 CG1 . VAL A 309 ? 22.71100 6.13000 -43.27800 1.000 40.93000 C ? A ? 289 1
   ATOM 2280 CG2 . VAL A 309 ? 23.83400 6.36100 -41.08000 1.000 41.07000 C ? A ? 289 1
   ATOM 2281 N . ILE A 310 ? 25.76500 6.37700 -45.23100 1.000 49.07000 N ? A ? 290 1
   ATOM 2282 CA . ILE A 310 ? 25.95700 6.27900 -46.67800 1.000 51.88000 C ? A ? 290 1
   ATOM 2283 C . ILE A 310 ? 26.73200 5.01400 -47.02500 1.000 52.43000 C ? A ? 290 1
   ATOM 2284 O . ILE A 310 ? 26.37000 4.26500 -47.94100 1.000 54.03000 O ? A ? 290 1
   ATOM 2285 CB . ILE A 310 ? 26.67300 7.52900 -47.21700 1.000 51.70000 C ? A ? 290 1
   ATOM 2286 CG1 . ILE A 310 ? 25.74400 8.74700 -47.16000 1.000 55.39000 C ? A ? 290 1
   ATOM 2287 CG2 . ILE A 310 ? 27.18700 7.27100 -48.63900 1.000 46.72000 C ? A ? 290 1
   ATOM 2288 CD1 . ILE A 310 ? 26.31800 9.99000 -47.79900 1.000 56.03000 C ? A ? 290 1
   ATOM 2289 N . ASN A 311 ? 27.80500 4.74600 -46.28700 1.000 51.70000 N ? A ? 291 1
   ATOM 2290 CA . ASN A 311 ? 28.60900 3.58200 -46.63300 1.000 51.70000 C ? A ? 291 1
   ATOM 2291 C . ASN A 311 ? 27.86200 2.28400 -46.33600 1.000 54.34000 C ? A ? 291 1
   ATOM 2292 O . ASN A 311 ? 28.00900 1.30100 -47.07400 1.000 54.36000 O ? A ? 291 1
   ATOM 2293 CB . ASN A 311 ? 29.95400 3.63700 -45.90700 1.000 50.06000 C ? A ? 291 1
   ATOM 2294 CG . ASN A 311 ? 30.87500 2.50100 -46.32100 1.000 65.54000 C ? A ? 291 1
   ATOM 2295 OD1 . ASN A 311 ? 31.22800 2.35900 -47.49800 1.000 66.08000 O ? A ? 291 1
   ATOM 2296 ND2 . ASN A 311 ? 31.24000 1.66400 -45.35700 1.000 71.98000 N ? A ? 291 1
   ATOM 2297 N . SER A 312 ? 27.04400 2.26800 -45.27800 1.000 50.35000 N ? A ? 292 1
   ATOM 2298 CA . SER A 312 ? 26.17700 1.12300 -45.02300 1.000 51.53000 C ? A ? 292 1
   ATOM 2299 C . SER A 312 ? 25.23000 0.87600 -46.19400 1.000 51.58000 C ? A ? 292 1
   ATOM 2300 O . SER A 312 ? 25.06500 -0.26300 -46.65300 1.000 50.23000 O ? A ? 292 1
   ATOM 2301 CB . SER A 312 ? 25.37700 1.35200 -43.74500 1.000 50.34000 C ? A ? 292 1
   ATOM 2302 OG . SER A 312 ? 24.49400 0.26700 -43.51700 1.000 43.07000 O ? A ? 292 1
   ATOM 2303 N . ALA A 313 ? 24.57700 1.93800 -46.67100 1.000 53.35000 N ? A ? 293 1
   ATOM 2304 CA . ALA A 313 ? 23.66300 1.80600 -47.80100 1.000 54.59000 C ? A ? 293 1
   ATOM 2305 C . ALA A 313 ? 24.41200 1.42500 -49.06700 1.000 57.89000 C ? A ? 293 1
   ATOM 2306 O . ALA A 313 ? 23.92500 0.61000 -49.86400 1.000 58.91000 O ? A ? 293 1
   ATOM 2307 CB . ALA A 313 ? 22.89700 3.11100 -48.00900 1.000 50.89000 C ? A ? 293 1
   ATOM 2308 N . GLN A 314 ? 25.60200 2.00000 -49.26200 1.000 53.15000 N ? A ? 294 1
   ATOM 2309 CA . GLN A 314 ? 26.39700 1.68500 -50.44400 1.000 58.15000 C ? A ? 294 1
   ATOM 2310 C . GLN A 314 ? 26.72400 0.20000 -50.51100 1.000 60.91000 C ? A ? 294 1
   ATOM 2311 O . GLN A 314 ? 26.69500 -0.39800 -51.59200 1.000 63.91000 O ? A ? 294 1
   ATOM 2312 CB . GLN A 314 ? 27.67900 2.52100 -50.45500 1.000 59.23000 C ? A ? 294 1
   ATOM 2313 CG . GLN A 314 ? 28.57200 2.30500 -51.67500 1.000 59.55000 C ? A ? 294 1
   ATOM 2314 CD . GLN A 314 ? 28.00300 2.92200 -52.93600 1.000 61.59000 C ? A ? 294 1
   ATOM 2315 OE1 . GLN A 314 ? 27.93500 4.14600 -53.06800 1.000 66.77000 O ? A ? 294 1
   ATOM 2316 NE2 . GLN A 314 ? 27.57400 2.07300 -53.86800 1.000 60.91000 N ? A ? 294 1
   ATOM 2317 N . LYS A 315 ? 27.03400 -0.41300 -49.36700 1.000 60.19000 N ? A ? 295 1
   ATOM 2318 CA . LYS A 315 ? 27.30400 -1.84900 -49.35400 1.000 64.06000 C ? A ? 295 1
   ATOM 2319 C . LYS A 315 ? 26.06500 -2.64000 -49.75100 1.000 66.28000 C ? A ? 295 1
   ATOM 2320 O . LYS A 315 ? 26.14900 -3.59300 -50.53400 1.000 67.99000 O ? A ? 295 1
   ATOM 2321 CB . LYS A 315 ? 27.79400 -2.28500 -47.96900 1.000 63.41000 C ? A ? 295 1
   ATOM 2322 CG . LYS A 315 ? 29.24200 -2.74800 -47.90900 1.000 67.23000 C ? A ? 295 1
   ATOM 2323 CD . LYS A 315 ? 30.22200 -1.59700 -48.14200 1.000 67.78000 C ? A ? 295 1
   ATOM 2324 CE . LYS A 315 ? 31.51800 -2.08600 -48.79900 1.000 79.35000 C ? A ? 295 1
   ATOM 2325 NZ . LYS A 315 ? 32.31900 -1.00400 -49.46200 1.000 74.18000 N ? A ? 295 1
   ATOM 2326 N . GLU A 316 ? 24.90200 -2.25800 -49.21500 1.000 65.26000 N ? A ? 296 1
   ATOM 2327 CA . GLU A 316 ? 23.65700 -2.92600 -49.58000 1.000 63.50000 C ? A ? 296 1
   ATOM 2328 C . GLU A 316 ? 23.30600 -2.67700 -51.04400 1.000 66.77000 C ? A ? 296 1
   ATOM 2329 O . GLU A 316 ? 22.83800 -3.59000 -51.73400 1.000 71.28000 O ? A ? 296 1
   ATOM 2330 CB . GLU A 316 ? 22.52900 -2.45600 -48.66200 1.000 59.63000 C ? A ? 296 1
   ATOM 2331 CG . GLU A 316 ? 21.16800 -2.98300 -49.02900 1.000 60.03000 C ? A ? 296 1
   ATOM 2332 CD . GLU A 316 ? 21.01800 -4.46100 -48.75000 1.000 64.21000 C ? A ? 296 1
   ATOM 2333 OE1 . GLU A 316 ? 21.60000 -4.94900 -47.75400 1.000 61.95000 O ? A ? 296 1
   ATOM 2334 OE2 . GLU A 316 ? 20.31400 -5.13200 -49.53400 1.000 68.59000 O ? A ? 296 1
   ATOM 2335 N . LEU A 317 ? 23.53400 -1.45000 -51.53800 1.000 64.77000 N ? A ? 297 1
   ATOM 2336 CA . LEU A 317 ? 23.33600 -1.16800 -52.95800 1.000 67.19000 C ? A ? 297 1
   ATOM 2337 C . LEU A 317 ? 24.27100 -2.00100 -53.82500 1.000 75.44000 C ? A ? 297 1
   ATOM 2338 O . LEU A 317 ? 23.92300 -2.34700 -54.95900 1.000 79.48000 O ? A ? 297 1
   ATOM 2339 CB . LEU A 317 ? 23.58500 0.31000 -53.25800 1.000 64.54000 C ? A ? 297 1
   ATOM 2340 CG . LEU A 317 ? 23.33500 0.79200 -54.69500 1.000 66.44000 C ? A ? 297 1
   ATOM 2341 CD1 . LEU A 317 ? 22.11600 0.09800 -55.33400 1.000 79.06000 C ? A ? 297 1
   ATOM 2342 CD2 . LEU A 317 ? 23.27600 2.30800 -54.82500 1.000 66.67000 C ? A ? 297 1
   ATOM 2343 N . ASP A 318 ? 25.47300 -2.30100 -53.32500 1.000 74.73000 N ? A ? 298 1
   ATOM 2344 CA . ASP A 318 ? 26.43600 -3.05400 -54.11800 1.000 74.40000 C ? A ? 298 1
   ATOM 2345 C . ASP A 318 ? 25.86600 -4.40600 -54.51500 1.000 79.29000 C ? A ? 298 1
   ATOM 2346 O . ASP A 318 ? 26.03400 -4.85000 -55.65800 1.000 86.30000 O ? A ? 298 1
   ATOM 2347 CB . ASP A 318 ? 27.74200 -3.21200 -53.33600 1.000 70.59000 C ? A ? 298 1
   ATOM 2348 CG . ASP A 318 ? 28.69300 -2.03800 -53.53900 1.000 71.09000 C ? A ? 298 1
   ATOM 2349 OD1 . ASP A 318 ? 28.36000 -1.12300 -54.32300 1.000 69.89000 O ? A ? 298 1
   ATOM 2350 OD2 . ASP A 318 ? 29.76800 -2.01900 -52.89900 1.000 73.45000 O ? A ? 298 1
   ATOM 2351 N . LEU A 319 ? 25.16100 -5.06300 -53.59200 1.000 80.02000 N ? A ? 299 1
   ATOM 2352 CA . LEU A 319 ? 24.53000 -6.34400 -53.89900 1.000 80.33000 C ? A ? 299 1
   ATOM 2353 C . LEU A 319 ? 23.43100 -6.17400 -54.94100 1.000 80.93000 C ? A ? 299 1
   ATOM 2354 O . LEU A 319 ? 23.50200 -6.73500 -56.03900 1.000 83.95000 O ? A ? 299 1
   ATOM 2355 CB . LEU A 319 ? 23.97000 -6.96000 -52.61800 1.000 72.85000 C ? A ? 299 1
   ATOM 2356 CG . LEU A 319 ? 25.01600 -7.22500 -51.54100 1.000 71.98000 C ? A ? 299 1
   ATOM 2357 CD1 . LEU A 319 ? 24.35900 -7.40600 -50.18100 1.000 65.03000 C ? A ? 299 1
   ATOM 2358 CD2 . LEU A 319 ? 25.87300 -8.41600 -51.90900 1.000 71.30000 C ? A ? 299 1
   ATOM 2359 N . CYS A 320 ? 22.40600 -5.38900 -54.60600 1.000 84.22000 N ? A ? 300 1
   ATOM 2360 CA . CYS A 320 ? 21.29600 -5.11200 -55.51400 1.000 90.24000 C ? A ? 300 1
   ATOM 2361 C . CYS A 320 ? 21.75300 -4.71600 -56.91900 1.000 94.29000 C ? A ? 300 1
   ATOM 2362 O . CYS A 320 ? 21.08900 -5.06100 -57.90400 1.000 94.49000 O ? A ? 300 1
   ATOM 2363 CB . CYS A 320 ? 20.42700 -4.01000 -54.90300 1.000 91.18000 C ? A ? 300 1
   ATOM 2364 SG . CYS A 320 ? 19.11500 -3.35800 -55.95200 1.000 101.68000 S ? A ? 300 1
   ATOM 2365 N . SER A 321 ? 22.87500 -3.99300 -57.03800 1.000 92.83000 N ? A ? 301 1
   ATOM 2366 CA . SER A 321 ? 23.36100 -3.57700 -58.35400 1.000 93.45000 C ? A ? 301 1
   ATOM 2367 C . SER A 321 ? 23.82800 -4.77000 -59.18000 1.000 97.26000 C ? A ? 301 1
   ATOM 2368 O . SER A 321 ? 23.49700 -4.88200 -60.36700 1.000 102.05000 O ? A ? 301 1
   ATOM 2369 CB . SER A 321 ? 24.49300 -2.55700 -58.21100 1.000 89.66000 C ? A ? 301 1
   ATOM 2370 OG . SER A 321 ? 23.99600 -1.22800 -58.20100 1.000 92.05000 O ? A ? 301 1
   ATOM 2371 N . THR A 322 ? 24.61400 -5.66500 -58.57600 1.000 94.11000 N ? A ? 302 1
   ATOM 2372 CA . THR A 322 ? 25.08100 -6.84100 -59.30300 1.000 94.10000 C ? A ? 302 1
   ATOM 2373 C . THR A 322 ? 23.94500 -7.82500 -59.55200 1.000 96.52000 C ? A ? 302 1
   ATOM 2374 O . THR A 322 ? 23.88600 -8.46500 -60.60900 1.000 100.46000 O ? A ? 302 1
   ATOM 2375 CB . THR A 322 ? 26.20800 -7.50700 -58.52700 1.000 92.93000 C ? A ? 302 1
   ATOM 2376 OG1 . THR A 322 ? 27.08500 -6.49000 -58.03100 1.000 89.54000 O ? A ? 302 1
   ATOM 2377 CG2 . THR A 322 ? 26.98300 -8.44800 -59.42600 1.000 92.86000 C ? A ? 302 1
   ATOM 2378 N . TYR A 323 ? 23.03000 -7.95300 -58.59100 1.000 96.49000 N ? A ? 303 1
   ATOM 2379 CA . TYR A 323 ? 21.85200 -8.80100 -58.73800 1.000 99.16000 C ? A ? 303 1
   ATOM 2380 C . TYR A 323 ? 20.95600 -8.35800 -59.89000 1.000 101.23000 C ? A ? 303 1
   ATOM 2381 O . TYR A 323 ? 20.08700 -9.13300 -60.30800 1.000 100.55000 O ? A ? 303 1
   ATOM 2382 CB . TYR A 323 ? 21.08300 -8.80200 -57.40400 1.000 99.02000 C ? A ? 303 1
   ATOM 2383 CG . TYR A 323 ? 19.86600 -9.70500 -57.30900 1.000 94.89000 C ? A ? 303 1
   ATOM 2384 CD1 . TYR A 323 ? 19.99400 -11.09100 -57.33300 1.000 90.61000 C ? A ? 303 1
   ATOM 2385 CD2 . TYR A 323 ? 18.59300 -9.16500 -57.15800 1.000 92.33000 C ? A ? 303 1
   ATOM 2386 CE1 . TYR A 323 ? 18.88000 -11.92000 -57.22900 1.000 89.71000 C ? A ? 303 1
   ATOM 2387 CE2 . TYR A 323 ? 17.47500 -9.97800 -57.05300 1.000 98.17000 C ? A ? 303 1
   ATOM 2388 CZ . TYR A 323 ? 17.61900 -11.35700 -57.09200 1.000 100.06000 C ? A ? 303 1
   ATOM 2389 OH . TYR A 323 ? 16.49900 -12.16600 -56.99100 1.000 92.95000 O ? A ? 303 1
   ATOM 2390 N . LYS A 324 ? 21.15500 -7.14400 -60.42200 1.000 102.99000 N ? A ? 304 1
   ATOM 2391 CA . LYS A 324 ? 20.31700 -6.59900 -61.48300 1.000 103.08000 C ? A ? 304 1
   ATOM 2392 C . LYS A 324 ? 21.06200 -6.34300 -62.78800 1.000 102.57000 C ? A ? 304 1
   ATOM 2393 O . LYS A 324 ? 20.45000 -5.84600 -63.73900 1.000 107.31000 O ? A ? 304 1
   ATOM 2394 CB . LYS A 324 ? 19.63200 -5.30100 -61.01800 1.000 101.34000 C ? A ? 304 1
   ATOM 2395 CG . LYS A 324 ? 18.18700 -5.50900 -60.57100 1.000 99.41000 C ? A ? 304 1
   ATOM 2396 CD . LYS A 324 ? 17.47500 -4.20700 -60.22000 1.000 99.04000 C ? A ? 304 1
   ATOM 2397 CE . LYS A 324 ? 18.43300 -3.14500 -59.70800 1.000 98.33000 C ? A ? 304 1
   ATOM 2398 NZ . LYS A 324 ? 17.72300 -1.87600 -59.37200 1.000 94.80000 N ? A ? 304 1
   ATOM 2399 N . ILE A 325 ? 22.35800 -6.64800 -62.86600 1.000 100.48000 N ? A ? 305 1
   ATOM 2400 CA . ILE A 325 ? 22.99200 -6.77700 -64.17500 1.000 101.85000 C ? A ? 305 1
   ATOM 2401 C . ILE A 325 ? 22.45200 -8.01500 -64.88200 1.000 103.04000 C ? A ? 305 1
   ATOM 2402 O . ILE A 325 ? 22.40100 -8.07400 -66.11900 1.000 99.28000 O ? A ? 305 1
   ATOM 2403 CB . ILE A 325 ? 24.52600 -6.81500 -64.02000 1.000 101.86000 C ? A ? 305 1
   ATOM 2404 CG1 . ILE A 325 ? 25.04300 -5.46500 -63.49500 1.000 102.17000 C ? A ? 305 1
   ATOM 2405 CG2 . ILE A 325 ? 25.21900 -7.24600 -65.32700 1.000 91.05000 C ? A ? 305 1
   ATOM 2406 CD1 . ILE A 325 ? 24.42200 -4.24100 -64.15800 1.000 91.46000 C ? A ? 305 1
   ATOM 2407 N . ILE A 326 ? 22.03400 -9.01000 -64.11000 1.000 104.02000 N ? A ? 306 1
   ATOM 2408 CA . ILE A 326 ? 21.27700 -10.15400 -64.59800 1.000 100.69000 C ? A ? 306 1
   ATOM 2409 C . ILE A 326 ? 19.82500 -9.91900 -64.21800 1.000 105.47000 C ? A ? 306 1
   ATOM 2410 O . ILE A 326 ? 19.54500 -9.35600 -63.15100 1.000 107.08000 O ? A ? 306 1
   ATOM 2411 CB . ILE A 326 ? 21.81800 -11.47100 -64.00400 1.000 94.69000 C ? A ? 306 1
   ATOM 2412 CG1 . ILE A 326 ? 23.09200 -11.91700 -64.74100 1.000 88.63000 C ? A ? 306 1
   ATOM 2413 CG2 . ILE A 326 ? 20.74900 -12.57700 -64.02300 1.000 85.15000 C ? A ? 306 1
   ATOM 2414 CD1 . ILE A 326 ? 24.30800 -11.02100 -64.55600 1.000 83.45000 C ? A ? 306 1
   ATOM 2415 N . ASP A 327 ? 18.90400 -10.29400 -65.11500 1.000 106.82000 N ? A ? 307 1
   ATOM 2416 CA . ASP A 327 ? 17.46100 -10.15800 -64.91200 1.000 106.69000 C ? A ? 307 1
   ATOM 2417 C . ASP A 327 ? 17.00400 -8.71600 -65.11200 1.000 107.08000 C ? A ? 307 1
   ATOM 2418 O . ASP A 327 ? 16.07000 -8.46300 -65.88200 1.000 106.19000 O ? A ? 307 1
   ATOM 2419 CB . ASP A 327 ? 17.05200 -10.67500 -63.52400 1.000 103.65000 C ? A ? 307 1
   ATOM 2420 CG . ASP A 327 ? 15.55500 -10.73500 -63.33700 1.000 107.56000 C ? A ? 307 1
   ATOM 2421 OD1 . ASP A 327 ? 14.93000 -9.65500 -63.23800 1.000 108.65000 O ? A ? 307 1
   ATOM 2422 OD2 . ASP A 327 ? 15.00700 -11.86100 -63.27500 1.000 101.58000 O ? A ? 307 1
   ATOM 2423 N . ASN A 328 ? 17.63600 -7.77000 -64.40500 1.000 109.73000 N ? A ? 308 1
   ATOM 2424 CA . ASN A 328 ? 17.37300 -6.33100 -64.52000 1.000 109.34000 C ? A ? 308 1
   ATOM 2425 C . ASN A 328 ? 15.96800 -5.94200 -64.06400 1.000 107.63000 C ? A ? 308 1
   ATOM 2426 O . ASN A 328 ? 15.71600 -4.77000 -63.76200 1.000 103.56000 O ? A ? 308 1
   ATOM 2427 CB . ASN A 328 ? 17.60200 -5.83500 -65.96000 1.000 110.24000 C ? A ? 308 1
   ATOM 2428 CG . ASN A 328 ? 19.03300 -6.06100 -66.45200 1.000 107.10000 C ? A ? 308 1
   ATOM 2429 OD1 . ASN A 328 ? 19.60900 -7.13800 -66.27500 1.000 107.91000 O ? A ? 308 1
   ATOM 2430 ND2 . ASN A 328 ? 19.61000 -5.03400 -67.07100 1.000 96.11000 N ? A ? 308 1
   ATOM 2431 N . ALA A 329 ? 15.05100 -6.90900 -64.01600 1.000 109.60000 N ? A ? 309 1
   ATOM 2432 CA . ALA A 329 ? 13.67100 -6.69000 -63.60800 1.000 105.54000 C ? A ? 309 1
   ATOM 2433 C . ALA A 329 ? 13.41400 -7.09600 -62.16200 1.000 104.58000 C ? A ? 309 1
   ATOM 2434 O . ALA A 329 ? 12.25400 -7.17100 -61.74600 1.000 101.88000 O ? A ? 309 1
   ATOM 2435 CB . ALA A 329 ? 12.72300 -7.45200 -64.53700 1.000 100.43000 C ? A ? 309 1
   ATOM 2436 N . ALA A 330 ? 14.46500 -7.35400 -61.39000 1.000 107.11000 N ? A ? 310 1
   ATOM 2437 CA . ALA A 330 ? 14.33200 -7.83100 -60.02300 1.000 102.80000 C ? A ? 310 1
   ATOM 2438 C . ALA A 330 ? 14.22900 -6.66500 -59.03900 1.000 103.94000 C ? A ? 310 1
   ATOM 2439 O . ALA A 330 ? 14.53700 -5.51300 -59.35800 1.000 102.68000 O ? A ? 310 1
   ATOM 2440 CB . ALA A 330 ? 15.51600 -8.73000 -59.65700 1.000 88.19000 C ? A ? 310 1
   ATOM 2441 N . VAL A 331 ? 13.76400 -6.98400 -57.83200 1.000 103.39000 N ? A ? 311 1
   ATOM 2442 CA . VAL A 331 ? 13.80300 -6.07800 -56.69200 1.000 99.28000 C ? A ? 311 1
   ATOM 2443 C . VAL A 331 ? 14.62400 -6.75000 -55.60100 1.000 99.76000 C ? A ? 311 1
   ATOM 2444 O . VAL A 331 ? 14.48800 -7.95500 -55.35600 1.000 98.80000 O ? A ? 311 1
   ATOM 2445 CB . VAL A 331 ? 12.39200 -5.70600 -56.18800 1.000 97.02000 C ? A ? 311 1
   ATOM 2446 CG1 . VAL A 331 ? 12.47800 -4.89600 -54.89900 1.000 92.19000 C ? A ? 311 1
   ATOM 2447 CG2 . VAL A 331 ? 11.65100 -4.91000 -57.25300 1.000 94.65000 C ? A ? 311 1
   ATOM 2448 N . CYS A 332 ? 15.47700 -5.96500 -54.95200 1.000 96.28000 N ? A ? 312 1
   ATOM 2449 CA . CYS A 332 ? 16.56300 -6.48200 -54.14200 1.000 91.95000 C ? A ? 312 1
   ATOM 2450 C . CYS A 332 ? 16.19100 -6.48900 -52.66500 1.000 90.82000 C ? A ? 312 1
   ATOM 2451 O . CYS A 332 ? 15.12700 -6.01100 -52.25200 1.000 86.27000 O ? A ? 312 1
   ATOM 2452 CB . CYS A 332 ? 17.81000 -5.64000 -54.38900 1.000 92.15000 C ? A ? 312 1
   ATOM 2453 SG . CYS A 332 ? 17.71500 -4.83100 -55.98900 1.000 101.23000 S ? A ? 312 1
   ATOM 2454 N . GLY A 333 ? 17.09000 -7.05500 -51.86400 1.000 87.41000 N ? A ? 313 1
   ATOM 2455 CA . GLY A 333 ? 16.95000 -6.94600 -50.42400 1.000 86.28000 C ? A ? 313 1
   ATOM 2456 C . GLY A 333 ? 16.91900 -5.49100 -49.98400 1.000 87.66000 C ? A ? 313 1
   ATOM 2457 O . GLY A 333 ? 17.66400 -4.64400 -50.49300 1.000 78.11000 O ? A ? 313 1
   ATOM 2458 N . SER A 334 ? 16.02400 -5.19900 -49.03600 1.000 84.77000 N ? A ? 314 1
   ATOM 2459 CA . SER A 334 ? 15.80900 -3.88600 -48.43000 1.000 80.20000 C ? A ? 314 1
   ATOM 2460 C . SER A 334 ? 15.23700 -2.87700 -49.41300 1.000 78.38000 C ? A ? 314 1
   ATOM 2461 O . SER A 334 ? 14.96900 -1.73000 -49.01600 1.000 73.62000 O ? A ? 314 1
   ATOM 2462 CB . SER A 334 ? 17.09000 -3.30200 -47.80900 1.000 75.65000 C ? A ? 314 1
   ATOM 2463 OG . SER A 334 ? 17.75400 -4.24600 -46.97400 1.000 73.25000 O ? A ? 314 1
   ATOM 2464 N . LYS A 335 ? 15.01300 -3.26400 -50.67000 1.000 74.48000 N ? A ? 315 1
   ATOM 2465 CA . LYS A 335 ? 14.58700 -2.34000 -51.71300 1.000 74.92000 C ? A ? 315 1
   ATOM 2466 C . LYS A 335 ? 15.42700 -1.06600 -51.66000 1.000 72.32000 C ? A ? 315 1
   ATOM 2467 O . LYS A 335 ? 14.91700 0.05800 -51.66600 1.000 66.46000 O ? A ? 315 1
   ATOM 2468 CB . LYS A 335 ? 13.09500 -2.03900 -51.59600 1.000 75.44000 C ? A ? 315 1
   ATOM 2469 CG . LYS A 335 ? 12.23700 -3.28800 -51.54600 1.000 74.70000 C ? A ? 315 1
   ATOM 2470 CD . LYS A 335 ? 10.85300 -3.00200 -52.09400 1.000 82.89000 C ? A ? 315 1
   ATOM 2471 CE . LYS A 335 ? 9.99200 -4.24900 -52.11300 1.000 73.42000 C ? A ? 315 1
   ATOM 2472 NZ . LYS A 335 ? 8.65700 -3.93200 -52.67000 1.000 77.30000 N ? A ? 315 1
   ATOM 2473 N . ILE A 336 ? 16.74400 -1.26500 -51.57900 1.000 70.21000 N ? A ? 316 1
   ATOM 2474 CA . ILE A 336 ? 17.65500 -0.16200 -51.30600 1.000 70.01000 C ? A ? 316 1
   ATOM 2475 C . ILE A 336 ? 17.61900 0.85100 -52.44100 1.000 65.98000 C ? A ? 316 1
   ATOM 2476 O . ILE A 336 ? 17.69000 2.06400 -52.21200 1.000 61.08000 O ? A ? 316 1
   ATOM 2477 CB . ILE A 336 ? 19.07500 -0.70300 -51.05000 1.000 64.84000 C ? A ? 316 1
   ATOM 2478 CG1 . ILE A 336 ? 20.02700 0.44800 -50.73500 1.000 60.21000 C ? A ? 316 1
   ATOM 2479 CG2 . ILE A 336 ? 19.56200 -1.57100 -52.21300 1.000 64.67000 C ? A ? 316 1
   ATOM 2480 CD1 . ILE A 336 ? 19.84100 1.00100 -49.33700 1.000 59.18000 C ? A ? 316 1
   ATOM 2481 N . ASP A 337 ? 17.46900 0.37400 -53.67500 1.000 70.08000 N ? A ? 317 1
   ATOM 2482 CA . ASP A 337 ? 17.37600 1.25500 -54.83100 1.000 71.81000 C ? A ? 317 1
   ATOM 2483 C . ASP A 337 ? 16.05300 1.96400 -54.91000 1.000 73.32000 C ? A ? 317 1
   ATOM 2484 O . ASP A 337 ? 15.80800 2.66800 -55.88900 1.000 76.67000 O ? A ? 317 1
   ATOM 2485 CB . ASP A 337 ? 17.62300 0.47500 -56.12500 1.000 77.10000 C ? A ? 317 1
   ATOM 2486 CG . ASP A 337 ? 16.73100 -0.74500 -56.25700 1.000 80.80000 C ? A ? 317 1
   ATOM 2487 OD1 . ASP A 337 ? 16.19500 -1.21900 -55.23200 1.000 82.38000 O ? A ? 317 1
   ATOM 2488 OD2 . ASP A 337 ? 16.56300 -1.23100 -57.39500 1.000 84.43000 O ? A ? 317 1
   ATOM 2489 N . GLU A 338 ? 15.18600 1.81000 -53.91400 1.000 70.70000 N ? A ? 318 1
   ATOM 2490 CA . GLU A 338 ? 13.91300 2.50600 -53.88100 1.000 68.02000 C ? A ? 318 1
   ATOM 2491 C . GLU A 338 ? 13.76300 3.42900 -52.67600 1.000 62.26000 C ? A ? 318 1
   ATOM 2492 O . GLU A 338 ? 12.72300 4.08700 -52.54700 1.000 65.69000 O ? A ? 318 1
   ATOM 2493 CB . GLU A 338 ? 12.76100 1.49100 -53.91200 1.000 69.54000 C ? A ? 318 1
   ATOM 2494 CG . GLU A 338 ? 12.49100 0.90500 -55.29600 1.000 74.23000 C ? A ? 318 1
   ATOM 2495 CD . GLU A 338 ? 11.92700 -0.50900 -55.24000 1.000 81.39000 C ? A ? 318 1
   ATOM 2496 OE1 . GLU A 338 ? 10.87300 -0.70700 -54.59500 1.000 78.18000 O ? A ? 318 1
   ATOM 2497 OE2 . GLU A 338 ? 12.53800 -1.42400 -55.84100 1.000 89.06000 O ? A ? 318 1
   ATOM 2498 N . GLN A 339 ? 14.76500 3.50900 -51.80000 1.000 61.68000 N ? A ? 319 1
   ATOM 2499 CA . GLN A 339 ? 14.71100 4.42300 -50.66200 1.000 62.06000 C ? A ? 319 1
   ATOM 2500 C . GLN A 339 ? 14.85500 5.86200 -51.14100 1.000 56.48000 C ? A ? 319 1
   ATOM 2501 O . GLN A 339 ? 15.88800 6.23200 -51.71500 1.000 59.39000 O ? A ? 319 1
   ATOM 2502 CB . GLN A 339 ? 15.80000 4.08100 -49.64900 1.000 60.46000 C ? A ? 319 1
   ATOM 2503 CG . GLN A 339 ? 15.79700 2.63900 -49.23600 1.000 61.39000 C ? A ? 319 1
   ATOM 2504 CD . GLN A 339 ? 14.45300 2.20900 -48.66900 1.000 62.48000 C ? A ? 319 1
   ATOM 2505 OE1 . GLN A 339 ? 14.09900 2.56700 -47.54100 1.000 59.35000 O ? A ? 319 1
   ATOM 2506 NE2 . GLN A 339 ? 13.69800 1.44200 -49.45200 1.000 59.45000 N ? A ? 319 1
   ATOM 2507 N . GLU A 340 ? 13.81800 6.67200 -50.89700 1.000 56.39000 N ? A ? 320 1
   ATOM 2508 CA . GLU A 340 ? 13.78000 8.03300 -51.43800 1.000 60.58000 C ? A ? 320 1
   ATOM 2509 C . GLU A 340 ? 14.85700 8.92600 -50.82700 1.000 57.55000 C ? A ? 320 1
   ATOM 2510 O . GLU A 340 ? 15.44500 9.76200 -51.52300 1.000 60.74000 O ? A ? 320 1
   ATOM 2511 CB . GLU A 340 ? 12.40100 8.65100 -51.21200 1.000 61.33000 C ? A ? 320 1
   ATOM 2512 CG . GLU A 340 ? 11.47900 8.55000 -52.40200 1.000 66.01000 C ? A ? 320 1
   ATOM 2513 CD . GLU A 340 ? 10.07100 8.14700 -52.00900 1.000 80.03000 C ? A ? 320 1
   ATOM 2514 OE1 . GLU A 340 ? 9.57300 8.67200 -50.98900 1.000 84.31000 O ? A ? 320 1
   ATOM 2515 OE2 . GLU A 340 ? 9.46200 7.31000 -52.71500 1.000 78.46000 O ? A ? 320 1
   ATOM 2516 N . TYR A 341 ? 15.12700 8.76800 -49.53300 1.000 56.75000 N ? A ? 321 1
   ATOM 2517 CA . TYR A 341 ? 16.07300 9.60700 -48.81000 1.000 55.69000 C ? A ? 321 1
   ATOM 2518 C . TYR A 341 ? 17.52800 9.37400 -49.22800 1.000 57.99000 C ? A ? 321 1
   ATOM 2519 O . TYR A 341 ? 18.41700 10.07300 -48.72200 1.000 55.01000 O ? A ? 321 1
   ATOM 2520 CB . TYR A 341 ? 15.90900 9.37300 -47.30800 1.000 52.29000 C ? A ? 321 1
   ATOM 2521 CG . TYR A 341 ? 15.86100 7.90700 -46.95100 1.000 57.07000 C ? A ? 321 1
   ATOM 2522 CD1 . TYR A 341 ? 14.66100 7.18800 -46.99100 1.000 49.30000 C ? A ? 321 1
   ATOM 2523 CD2 . TYR A 341 ? 17.02200 7.23200 -46.58300 1.000 55.26000 C ? A ? 321 1
   ATOM 2524 CE1 . TYR A 341 ? 14.62200 5.84500 -46.67600 1.000 56.78000 C ? A ? 321 1
   ATOM 2525 CE2 . TYR A 341 ? 16.99200 5.87800 -46.26400 1.000 56.77000 C ? A ? 321 1
   ATOM 2526 CZ . TYR A 341 ? 15.79400 5.19000 -46.31800 1.000 56.48000 C ? A ? 321 1
   ATOM 2527 OH . TYR A 341 ? 15.77000 3.85400 -45.99200 1.000 51.30000 O ? A ? 321 1
   ATOM 2528 N . LEU A 342 ? 17.80200 8.43600 -50.13200 1.000 56.70000 N ? A ? 322 1
   ATOM 2529 CA . LEU A 342 ? 19.15200 8.21900 -50.63900 1.000 53.62000 C ? A ? 322 1
   ATOM 2530 C . LEU A 342 ? 19.27700 8.84000 -52.01700 1.000 57.47000 C ? A ? 322 1
   ATOM 2531 O . LEU A 342 ? 18.40100 8.65900 -52.86500 1.000 63.21000 O ? A ? 322 1
   ATOM 2532 CB . LEU A 342 ? 19.50300 6.73300 -50.72700 1.000 52.85000 C ? A ? 322 1
   ATOM 2533 CG . LEU A 342 ? 19.45800 5.85600 -49.48100 1.000 57.59000 C ? A ? 322 1
   ATOM 2534 CD1 . LEU A 342 ? 19.93500 4.46700 -49.85800 1.000 54.54000 C ? A ? 322 1
   ATOM 2535 CD2 . LEU A 342 ? 20.28900 6.43200 -48.34100 1.000 49.71000 C ? A ? 322 1
   ATOM 2536 N . SER A 343 ? 20.36300 9.56500 -52.23600 1.000 64.32000 N ? A ? 323 1
   ATOM 2537 CA . SER A 343 ? 20.67400 10.15300 -53.53200 1.000 69.13000 C ? A ? 323 1
   ATOM 2538 C . SER A 343 ? 21.61800 9.20100 -54.25100 1.000 71.53000 C ? A ? 323 1
   ATOM 2539 O . SER A 343 ? 22.79700 9.10400 -53.89600 1.000 67.86000 O ? A ? 323 1
   ATOM 2540 CB . SER A 343 ? 21.30900 11.53200 -53.37000 1.000 62.68000 C ? A ? 323 1
   ATOM 2541 OG . SER A 343 ? 20.34400 12.47300 -52.94400 1.000 66.78000 O ? A ? 323 1
   ATOM 2542 N . ILE A 344 ? 21.10200 8.49200 -55.25000 1.000 73.60000 N ? A ? 324 1
   ATOM 2543 CA . ILE A 344 ? 21.89100 7.53500 -56.01400 1.000 74.15000 C ? A ? 324 1
   ATOM 2544 C . ILE A 344 ? 22.12400 8.10800 -57.40100 1.000 85.58000 C ? A ? 324 1
   ATOM 2545 O . ILE A 344 ? 21.16800 8.37500 -58.13800 1.000 90.38000 O ? A ? 324 1
   ATOM 2546 CB . ILE A 344 ? 21.20300 6.16900 -56.10000 1.000 75.25000 C ? A ? 324 1
   ATOM 2547 CG1 . ILE A 344 ? 20.71300 5.72900 -54.71400 1.000 69.62000 C ? A ? 324 1
   ATOM 2548 CG2 . ILE A 344 ? 22.16100 5.16300 -56.70400 1.000 79.97000 C ? A ? 324 1
   ATOM 2549 CD1 . ILE A 344 ? 20.21600 4.28700 -54.64700 1.000 64.47000 C ? A ? 324 1
   ATOM 2550 N . GLU A 345 ? 23.39100 8.30800 -57.74900 1.000 89.40000 N ? A ? 325 1
   ATOM 2551 CA . GLU A 345 ? 23.79800 8.63700 -59.10500 1.000 89.60000 C ? A ? 325 1
   ATOM 2552 C . GLU A 345 ? 24.64600 7.49600 -59.64400 1.000 92.57000 C ? A ? 325 1
   ATOM 2553 O . GLU A 345 ? 25.49600 6.95500 -58.92700 1.000 90.62000 O ? A ? 325 1
   ATOM 2554 CB . GLU A 345 ? 24.57900 9.95500 -59.15300 1.000 90.12000 C ? A ? 325 1
   ATOM 2555 CG . GLU A 345 ? 23.71700 11.21400 -58.95700 1.000 97.10000 C ? A ? 325 1
   ATOM 2556 CD . GLU A 345 ? 22.25300 11.04400 -59.38600 1.000 99.06000 C ? A ? 325 1
   ATOM 2557 OE1 . GLU A 345 ? 21.99300 10.52200 -60.49700 1.000 98.89000 O ? A ? 325 1
   ATOM 2558 OE2 . GLU A 345 ? 21.35400 11.51200 -58.65000 1.000 100.59000 O ? A ? 325 1
   ATOM 2559 N . ASP A 346 ? 24.39600 7.12700 -60.90300 1.000 96.01000 N ? A ? 326 1
   ATOM 2560 CA . ASP A 346 ? 25.06600 5.99800 -61.53800 1.000 91.68000 C ? A ? 326 1
   ATOM 2561 C . ASP A 346 ? 24.70000 4.70700 -60.82400 1.000 93.07000 C ? A ? 326 1
   ATOM 2562 O . ASP A 346 ? 23.69600 4.06300 -61.14900 1.000 94.27000 O ? A ? 326 1
   ATOM 2563 CB . ASP A 346 ? 26.58400 6.20600 -61.54100 1.000 94.24000 C ? A ? 326 1
   ATOM 2564 CG . ASP A 346 ? 27.14100 6.44300 -62.92700 1.000 97.94000 C ? A ? 326 1
   ATOM 2565 OD1 . ASP A 346 ? 26.40500 6.20300 -63.91200 1.000 92.21000 O ? A ? 326 1
   ATOM 2566 OD2 . ASP A 346 ? 28.31100 6.88400 -63.02700 1.000 99.85000 O ? A ? 326 1
   ATOM 2567 N . GLU A 347 ? 25.54300 4.30400 -59.87200 1.000 92.35000 N ? A ? 327 1
   ATOM 2568 CA . GLU A 347 ? 25.18300 3.26300 -58.91700 1.000 89.01000 C ? A ? 327 1
   ATOM 2569 C . GLU A 347 ? 25.83400 3.56700 -57.57300 1.000 83.08000 C ? A ? 327 1
   ATOM 2570 O . GLU A 347 ? 26.17600 2.64700 -56.82100 1.000 80.21000 O ? A ? 327 1
   ATOM 2571 CB . GLU A 347 ? 25.58500 1.86600 -59.43200 1.000 81.61000 C ? A ? 327 1
   ATOM 2572 CG . GLU A 347 ? 27.08500 1.65100 -59.60900 1.000 94.92000 C ? A ? 327 1
   ATOM 2573 CD . GLU A 347 ? 27.64000 2.17100 -60.92700 1.000 100.72000 C ? A ? 327 1
   ATOM 2574 OE1 . GLU A 347 ? 27.21300 3.25200 -61.38100 1.000 97.11000 O ? A ? 327 1
   ATOM 2575 OE2 . GLU A 347 ? 28.53300 1.50800 -61.49700 1.000 101.38000 O ? A ? 327 1
   ATOM 2576 N . LYS A 348 ? 26.00000 4.85300 -57.26200 1.000 79.78000 N ? A ? 328 1
   ATOM 2577 CA . LYS A 348 ? 26.77500 5.32900 -56.12500 1.000 77.08000 C ? A ? 328 1
   ATOM 2578 C . LYS A 348 ? 25.90400 6.20100 -55.22500 1.000 75.48000 C ? A ? 328 1
   ATOM 2579 O . LYS A 348 ? 25.28800 7.16400 -55.69400 1.000 74.39000 O ? A ? 328 1
   ATOM 2580 CB . LYS A 348 ? 27.99100 6.12800 -56.61800 1.000 79.93000 C ? A ? 328 1
   ATOM 2581 CG . LYS A 348 ? 29.23800 6.04600 -55.74400 1.000 77.19000 C ? A ? 328 1
   ATOM 2582 CD . LYS A 348 ? 29.75200 4.60100 -55.66000 1.000 80.49000 C ? A ? 328 1
   ATOM 2583 CE . LYS A 348 ? 30.19600 4.06000 -57.01200 1.000 73.04000 C ? A ? 328 1
   ATOM 2584 NZ . LYS A 348 ? 31.64200 4.27900 -57.21400 1.000 76.60000 N ? A ? 328 1
   ATOM 2585 N . VAL A 349 ? 25.86100 5.87500 -53.93400 1.000 71.75000 N ? A ? 329 1
   ATOM 2586 CA . VAL A 349 ? 25.17700 6.72800 -52.96400 1.000 65.04000 C ? A ? 329 1
   ATOM 2587 C . VAL A 349 ? 26.04200 7.97400 -52.75100 1.000 62.03000 C ? A ? 329 1
   ATOM 2588 O . VAL A 349 ? 27.14000 7.89400 -52.19300 1.000 57.16000 O ? A ? 329 1
   ATOM 2589 CB . VAL A 349 ? 24.90800 5.98000 -51.64600 1.000 57.92000 C ? A ? 329 1
   ATOM 2590 CG1 . VAL A 349 ? 24.14100 6.85000 -50.65800 1.000 55.97000 C ? A ? 329 1
   ATOM 2591 CG2 . VAL A 349 ? 24.14300 4.69800 -51.90800 1.000 51.98000 C ? A ? 329 1
   ATOM 2592 N . VAL A 350 ? 25.55900 9.13100 -53.19800 1.000 62.84000 N ? A ? 330 1
   ATOM 2593 CA . VAL A 350 ? 26.40200 10.32500 -53.22800 1.000 63.15000 C ? A ? 330 1
   ATOM 2594 C . VAL A 350 ? 26.10100 11.23200 -52.03800 1.000 57.56000 C ? A ? 330 1
   ATOM 2595 O . VAL A 350 ? 26.98000 11.95000 -51.55000 1.000 59.75000 O ? A ? 330 1
   ATOM 2596 CB . VAL A 350 ? 26.23200 11.07600 -54.56100 1.000 64.07000 C ? A ? 330 1
   ATOM 2597 CG1 . VAL A 350 ? 27.06200 10.41300 -55.64100 1.000 67.74000 C ? A ? 330 1
   ATOM 2598 CG2 . VAL A 350 ? 24.77900 11.11000 -54.97600 1.000 70.57000 C ? A ? 330 1
   ATOM 2599 N . ASP A 351 ? 24.86100 11.20800 -51.56500 1.000 58.32000 N ? A ? 331 1
   ATOM 2600 CA . ASP A 351 ? 24.45200 11.96900 -50.39300 1.000 57.61000 C ? A ? 331 1
   ATOM 2601 C . ASP A 351 ? 23.22200 11.28200 -49.81100 1.000 55.25000 C ? A ? 331 1
   ATOM 2602 O . ASP A 351 ? 22.78200 10.23700 -50.30000 1.000 56.54000 O ? A ? 331 1
   ATOM 2603 CB . ASP A 351 ? 24.18200 13.44200 -50.74600 1.000 54.48000 C ? A ? 331 1
   ATOM 2604 CG . ASP A 351 ? 24.39400 14.39000 -49.55700 1.000 61.49000 C ? A ? 331 1
   ATOM 2605 OD1 . ASP A 351 ? 24.48200 13.89600 -48.41100 1.000 61.96000 O ? A ? 331 1
   ATOM 2606 OD2 . ASP A 351 ? 24.47500 15.63300 -49.76600 1.000 60.34000 O ? A ? 331 1
   ATOM 2607 N . ILE A 352 ? 22.66600 11.87700 -48.75800 1.000 52.99000 N ? A ? 332 1
   ATOM 2608 CA . ILE A 352 ? 21.48900 11.31300 -48.10800 1.000 54.16000 C ? A ? 332 1
   ATOM 2609 C . ILE A 352 ? 20.69200 12.44100 -47.45400 1.000 52.39000 C ? A ? 332 1
   ATOM 2610 O . ILE A 352 ? 21.24700 13.28500 -46.74600 1.000 51.73000 O ? A ? 332 1
   ATOM 2611 CB . ILE A 352 ? 21.89100 10.21700 -47.09300 1.000 49.47000 C ? A ? 332 1
   ATOM 2612 CG1 . ILE A 352 ? 20.67700 9.64900 -46.36300 1.000 53.14000 C ? A ? 332 1
   ATOM 2613 CG2 . ILE A 352 ? 22.90200 10.73100 -46.07700 1.000 53.40000 C ? A ? 332 1
   ATOM 2614 CD1 . ILE A 352 ? 21.02600 8.48000 -45.45600 1.000 45.30000 C ? A ? 332 1
   ATOM 2615 N . ASN A 353 ? 19.39000 12.46700 -47.70300 1.000 51.91000 N ? A ? 333 1
   ATOM 2616 CA . ASN A 353 ? 18.49000 13.32200 -46.93200 1.000 54.02000 C ? A ? 333 1
   ATOM 2617 C . ASN A 353 ? 18.45500 12.79700 -45.49900 1.000 53.09000 C ? A ? 333 1
   ATOM 2618 O . ASN A 353 ? 17.77000 11.81600 -45.20100 1.000 52.63000 O ? A ? 333 1
   ATOM 2619 CB . ASN A 353 ? 17.10400 13.34900 -47.57400 1.000 53.27000 C ? A ? 333 1
   ATOM 2620 CG . ASN A 353 ? 16.04600 13.98800 -46.68100 1.000 57.45000 C ? A ? 333 1
   ATOM 2621 OD1 . ASN A 353 ? 16.35700 14.81200 -45.82400 1.000 59.43000 O ? A ? 333 1
   ATOM 2622 ND2 . ASN A 353 ? 14.78000 13.60700 -46.88800 1.000 60.28000 N ? A ? 333 1
   ATOM 2623 N . TRP A 354 ? 19.21700 13.44500 -44.60700 1.000 50.62000 N ? A ? 334 1
   ATOM 2624 CA . TRP A 354 ? 19.29900 12.98300 -43.22500 1.000 44.28000 C ? A ? 334 1
   ATOM 2625 C . TRP A 354 ? 17.93900 13.03800 -42.54700 1.000 48.38000 C ? A ? 334 1
   ATOM 2626 O . TRP A 354 ? 17.59000 12.15400 -41.75400 1.000 45.81000 O ? A ? 334 1
   ATOM 2627 CB . TRP A 354 ? 20.31800 13.81700 -42.44100 1.000 44.36000 C ? A ? 334 1
   ATOM 2628 CG . TRP A 354 ? 20.60700 13.23700 -41.07800 1.000 41.15000 C ? A ? 334 1
   ATOM 2629 CD1 . TRP A 354 ? 20.24100 13.75500 -39.86500 1.000 38.85000 C ? A ? 334 1
   ATOM 2630 CD2 . TRP A 354 ? 21.27800 12.00100 -40.79900 1.000 39.68000 C ? A ? 334 1
   ATOM 2631 NE1 . TRP A 354 ? 20.66500 12.93100 -38.85000 1.000 38.75000 N ? A ? 334 1
   ATOM 2632 CE2 . TRP A 354 ? 21.29200 11.83900 -39.39900 1.000 42.36000 C ? A ? 334 1
   ATOM 2633 CE3 . TRP A 354 ? 21.88100 11.02200 -41.60000 1.000 40.23000 C ? A ? 334 1
   ATOM 2634 CZ2 . TRP A 354 ? 21.89100 10.73300 -38.78100 1.000 37.68000 C ? A ? 334 1
   ATOM 2635 CZ3 . TRP A 354 ? 22.47000 9.94000 -40.99700 1.000 35.86000 C ? A ? 334 1
   ATOM 2636 CH2 . TRP A 354 ? 22.47200 9.79600 -39.59500 1.000 37.22000 C ? A ? 334 1
   ATOM 2637 N . ASP A 355 ? 17.15900 14.07600 -42.84500 1.000 49.83000 N ? A ? 335 1
   ATOM 2638 CA . ASP A 355 ? 15.83100 14.19100 -42.26300 1.000 51.38000 C ? A ? 335 1
   ATOM 2639 C . ASP A 355 ? 14.96100 13.00600 -42.65400 1.000 43.19000 C ? A ? 335 1
   ATOM 2640 O . ASP A 355 ? 14.26000 12.43600 -41.81100 1.000 42.55000 O ? A ? 335 1
   ATOM 2641 CB . ASP A 355 ? 15.19400 15.51400 -42.69900 1.000 52.01000 C ? A ? 335 1
   ATOM 2642 CG . ASP A 355 ? 13.78900 15.69000 -42.16700 1.000 52.49000 C ? A ? 335 1
   ATOM 2643 OD1 . ASP A 355 ? 13.62700 15.84500 -40.93500 1.000 52.05000 O ? A ? 335 1
   ATOM 2644 OD2 . ASP A 355 ? 12.84800 15.69100 -42.98900 1.000 53.80000 O ? A ? 335 1
   ATOM 2645 N . GLY A 356 ? 15.01100 12.60600 -43.92500 1.000 45.31000 N ? A ? 336 1
   ATOM 2646 CA . GLY A 356 ? 14.22800 11.46300 -44.36200 1.000 48.08000 C ? A ? 336 1
   ATOM 2647 C . GLY A 356 ? 14.71900 10.14300 -43.78700 1.000 49.65000 C ? A ? 336 1
   ATOM 2648 O . GLY A 356 ? 13.91600 9.25800 -43.46900 1.000 46.36000 O ? A ? 336 1
   ATOM 2649 N . PHE A 357 ? 16.04000 9.98200 -43.65200 1.000 46.73000 N ? A ? 337 1
   ATOM 2650 CA . PHE A 357 ? 16.55700 8.76400 -43.03400 1.000 45.73000 C ? A ? 337 1
   ATOM 2651 C . PHE A 357 ? 16.02000 8.61200 -41.61600 1.000 42.85000 C ? A ? 337 1
   ATOM 2652 O . PHE A 357 ? 15.56400 7.52800 -41.21800 1.000 43.17000 O ? A ? 337 1
   ATOM 2653 CB . PHE A 357 ? 18.09000 8.76200 -43.03200 1.000 43.75000 C ? A ? 337 1
   ATOM 2654 CG . PHE A 357 ? 18.69200 7.67700 -42.16100 1.000 45.87000 C ? A ? 337 1
   ATOM 2655 CD1 . PHE A 357 ? 18.64800 6.34200 -42.55900 1.000 38.53000 C ? A ? 337 1
   ATOM 2656 CD2 . PHE A 357 ? 19.29500 7.99300 -40.94400 1.000 42.76000 C ? A ? 337 1
   ATOM 2657 CE1 . PHE A 357 ? 19.19300 5.33500 -41.76200 1.000 41.17000 C ? A ? 337 1
   ATOM 2658 CE2 . PHE A 357 ? 19.83700 7.00000 -40.14100 1.000 41.14000 C ? A ? 337 1
   ATOM 2659 CZ . PHE A 357 ? 19.79200 5.66400 -40.55000 1.000 41.96000 C ? A ? 337 1
   ATOM 2660 N . ILE A 358 ? 16.08100 9.69200 -40.83500 1.000 39.65000 N ? A ? 338 1
   ATOM 2661 CA . ILE A 358 ? 15.58800 9.65200 -39.46000 1.000 38.79000 C ? A ? 338 1
   ATOM 2662 C . ILE A 358 ? 14.08800 9.41100 -39.44400 1.000 42.62000 C ? A ? 338 1
   ATOM 2663 O . ILE A 358 ? 13.57600 8.65500 -38.61500 1.000 42.42000 O ? A ? 338 1
   ATOM 2664 CB . ILE A 358 ? 15.95700 10.94600 -38.71500 1.000 39.11000 C ? A ? 338 1
   ATOM 2665 CG1 . ILE A 358 ? 17.46800 11.10900 -38.67900 1.000 36.53000 C ? A ? 338 1
   ATOM 2666 CG2 . ILE A 358 ? 15.39600 10.92400 -37.29100 1.000 38.13000 C ? A ? 338 1
   ATOM 2667 CD1 . ILE A 358 ? 18.12000 10.10300 -37.73300 1.000 40.04000 C ? A ? 338 1
   ATOM 2668 N . LYS A 359 ? 13.36000 10.04100 -40.36800 1.000 42.89000 N ? A ? 339 1
   ATOM 2669 CA . LYS A 359 ? 11.93000 9.79000 -40.45800 1.000 48.41000 C ? A ? 339 1
   ATOM 2670 C . LYS A 359 ? 11.64200 8.33100 -40.81600 1.000 45.72000 C ? A ? 339 1
   ATOM 2671 O . LYS A 359 ? 10.65100 7.75600 -40.34900 1.000 43.57000 O ? A ? 339 1
   ATOM 2672 CB . LYS A 359 ? 11.30000 10.74500 -41.47300 1.000 43.60000 C ? A ? 339 1
   ATOM 2673 CG . LYS A 359 ? 10.96800 12.10000 -40.88900 1.000 50.32000 C ? A ? 339 1
   ATOM 2674 CD . LYS A 359 ? 10.98300 13.20400 -41.95600 1.000 52.46000 C ? A ? 339 1
   ATOM 2675 CE . LYS A 359 ? 10.08700 14.38300 -41.53000 1.000 58.31000 C ? A ? 339 1
   ATOM 2676 NZ . LYS A 359 ? 10.12600 15.56300 -42.47100 1.000 55.90000 N ? A ? 339 1
   ATOM 2677 N . LYS A 360 ? 12.50500 7.70600 -41.61600 1.000 45.91000 N ? A ? 340 1
   ATOM 2678 CA . LYS A 360 ? 12.30300 6.29500 -41.93300 1.000 46.91000 C ? A ? 340 1
   ATOM 2679 C . LYS A 360 ? 12.47500 5.41500 -40.69900 1.000 42.58000 C ? A ? 340 1
   ATOM 2680 O . LYS A 360 ? 11.59800 4.61200 -40.37400 1.000 49.04000 O ? A ? 340 1
   ATOM 2681 CB . LYS A 360 ? 13.25400 5.86300 -43.04600 1.000 42.32000 C ? A ? 340 1
   ATOM 2682 CG . LYS A 360 ? 13.31600 4.35200 -43.23400 1.000 49.73000 C ? A ? 340 1
   ATOM 2683 CD . LYS A 360 ? 12.30100 3.86400 -44.26400 1.000 53.24000 C ? A ? 340 1
   ATOM 2684 CE . LYS A 360 ? 12.15900 2.34500 -44.24400 1.000 51.76000 C ? A ? 340 1
   ATOM 2685 NZ . LYS A 360 ? 11.21900 1.89700 -45.30700 1.000 60.55000 N ? A ? 340 1
   ATOM 2686 N . ILE A 361 ? 13.59100 5.55300 -39.98700 1.000 44.20000 N ? A ? 341 1
   ATOM 2687 CA . ILE A 361 ? 13.83100 4.63000 -38.88000 1.000 41.44000 C ? A ? 341 1
   ATOM 2688 C . ILE A 361 ? 12.92900 4.95700 -37.68800 1.000 40.43000 C ? A ? 341 1
   ATOM 2689 O . ILE A 361 ? 12.50300 4.04500 -36.96600 1.000 42.69000 O ? A ? 341 1
   ATOM 2690 CB . ILE A 361 ? 15.33100 4.61400 -38.49000 1.000 39.58000 C ? A ? 341 1
   ATOM 2691 CG1 . ILE A 361 ? 15.77100 5.96100 -37.90700 1.000 42.33000 C ? A ? 341 1
   ATOM 2692 CG2 . ILE A 361 ? 16.20600 4.28900 -39.69600 1.000 34.97000 C ? A ? 341 1
   ATOM 2693 CD1 . ILE A 361 ? 17.23500 6.00000 -37.46000 1.000 42.42000 C ? A ? 341 1
   ATOM 2694 N . THR A 362 ? 12.62700 6.24500 -37.47200 1.000 39.07000 N ? A ? 342 1
   ATOM 2695 CA . THR A 362 ? 11.77900 6.77700 -36.39900 1.000 41.90000 C ? A ? 342 1
   ATOM 2696 C . THR A 362 ? 12.37600 6.62500 -35.00800 1.000 38.39000 C ? A ? 342 1
   ATOM 2697 O . THR A 362 ? 13.09300 5.66400 -34.72100 1.000 39.58000 O ? A ? 342 1
   ATOM 2698 CB . THR A 362 ? 10.36900 6.13600 -36.37000 1.000 47.39000 C ? A ? 342 1
   ATOM 2699 OG1 . THR A 362 ? 10.44700 4.81600 -35.80600 1.000 36.98000 O ? A ? 342 1
   ATOM 2700 CG2 . THR A 362 ? 9.71700 6.10400 -37.75800 1.000 43.70000 C ? A ? 342 1
   ATOM 2701 N . ARG A 363 ? 12.04100 7.56700 -34.13300 1.000 42.51000 N ? A ? 343 1
   ATOM 2702 CA . ARG A 363 ? 12.39400 7.47400 -32.72500 1.000 40.63000 C ? A ? 343 1
   ATOM 2703 C . ARG A 363 ? 11.75100 6.24400 -32.09500 1.000 40.74000 C ? A ? 343 1
   ATOM 2704 O . ARG A 363 ? 10.65700 5.81300 -32.47700 1.000 42.74000 O ? A ? 343 1
   ATOM 2705 CB . ARG A 363 ? 11.94700 8.75300 -31.98900 1.000 39.93000 C ? A ? 343 1
   ATOM 2706 CG . ARG A 363 ? 12.00500 8.69300 -30.44600 1.000 38.58000 C ? A ? 343 1
   ATOM 2707 CD . ARG A 363 ? 11.29100 9.90000 -29.80800 1.000 46.02000 C ? A ? 343 1
   ATOM 2708 NE . ARG A 363 ? 12.04400 11.15100 -29.95800 1.000 46.97000 N ? A ? 343 1
   ATOM 2709 CZ . ARG A 363 ? 12.92100 11.62000 -29.07500 1.000 45.61000 C ? A ? 343 1
   ATOM 2710 NH1 . ARG A 363 ? 13.18100 10.97600 -27.94300 1.000 38.82000 N ? A ? 343 1
   ATOM 2711 NH2 . ARG A 363 ? 13.54600 12.77500 -29.32900 1.000 47.65000 N ? A ? 343 1
   ATOM 2712 N . MET A 364 ? 12.43300 5.68500 -31.11600 1.000 36.47000 N ? A ? 344 1
   ATOM 2713 CA . MET A 364 ? 11.91900 4.56600 -30.35600 1.000 38.78000 C ? A ? 344 1
   ATOM 2714 C . MET A 364 ? 11.66500 4.90600 -28.89700 1.000 40.74000 C ? A ? 344 1
   ATOM 2715 O . MET A 364 ? 10.63900 4.50600 -28.34500 1.000 41.02000 O ? A ? 344 1
   ATOM 2716 CB . MET A 364 ? 12.90900 3.38000 -30.43500 1.000 42.81000 C ? A ? 344 1
   ATOM 2717 CG . MET A 364 ? 12.65000 2.27000 -29.41000 1.000 44.07000 C ? A ? 344 1
   ATOM 2718 SD . MET A 364 ? 13.67500 0.77300 -29.61500 1.000 48.17000 S ? A ? 344 1
   ATOM 2719 CE . MET A 364 ? 13.93800 0.47600 -27.87500 1.000 43.71000 C ? A ? 344 1
   ATOM 2720 N . LYS A 365 ? 12.57100 5.62600 -28.24400 1.000 41.47000 N ? A ? 345 1
   ATOM 2721 CA . LYS A 365 ? 12.47400 5.87800 -26.81400 1.000 45.84000 C ? A ? 345 1
   ATOM 2722 C . LYS A 365 ? 12.13200 7.33900 -26.56000 1.000 43.80000 C ? A ? 345 1
   ATOM 2723 O . LYS A 365 ? 12.45700 8.21900 -27.36500 1.000 41.08000 O ? A ? 345 1
   ATOM 2724 CB . LYS A 365 ? 13.78100 5.52100 -26.09400 1.000 40.97000 C ? A ? 345 1
   ATOM 2725 CG . LYS A 365 ? 14.04300 4.02000 -25.98900 1.000 42.78000 C ? A ? 345 1
   ATOM 2726 CD . LYS A 365 ? 15.37000 3.72000 -25.28200 1.000 41.80000 C ? A ? 345 1
   ATOM 2727 CE . LYS A 365 ? 15.75900 2.22500 -25.34100 1.000 44.40000 C ? A ? 345 1
   ATOM 2728 NZ . LYS A 365 ? 16.97000 1.94500 -24.50200 1.000 35.99000 N ? A ? 345 1
   ATOM 2729 N . VAL A 366 ? 11.47300 7.59100 -25.42700 1.000 47.45000 N ? A ? 346 1
   ATOM 2730 CA . VAL A 366 ? 11.11000 8.95500 -25.05000 1.000 43.64000 C ? A ? 346 1
   ATOM 2731 C . VAL A 366 ? 12.34100 9.62800 -24.47000 1.000 47.14000 C ? A ? 346 1
   ATOM 2732 O . VAL A 366 ? 13.38500 8.99000 -24.28200 1.000 45.20000 O ? A ? 346 1
   ATOM 2733 CB . VAL A 366 ? 9.94200 9.00500 -24.04300 1.000 46.71000 C ? A ? 346 1
   ATOM 2734 CG1 . VAL A 366 ? 8.71800 8.24200 -24.57100 1.000 40.71000 C ? A ? 346 1
   ATOM 2735 CG2 . VAL A 366 ? 10.38900 8.50400 -22.64900 1.000 36.35000 C ? A ? 346 1
   ATOM 2736 N . ALA A 367 ? 12.21600 10.92500 -24.16100 1.000 46.82000 N ? A ? 347 1
   ATOM 2737 CA . ALA A 367 ? 13.29300 11.71700 -23.59400 1.000 43.09000 C ? A ? 347 1
   ATOM 2738 C . ALA A 367 ? 13.02200 11.96100 -22.12500 1.000 43.65000 C ? A ? 347 1
   ATOM 2739 O . ALA A 367 ? 11.91000 12.38900 -21.77500 1.000 46.91000 O ? A ? 347 1
   ATOM 2740 CB . ALA A 367 ? 13.42300 13.04700 -24.33000 1.000 36.45000 C ? A ? 347 1
   ATOM 2741 N . PRO A 368 ? 13.97300 11.65900 -21.22400 1.000 37.68000 N ? A ? 348 1
   ATOM 2742 CA . PRO A 368 ? 15.24600 10.97200 -21.49600 1.000 40.40000 C ? A ? 348 1
   ATOM 2743 C . PRO A 368 ? 15.07600 9.47400 -21.78900 1.000 43.30000 C ? A ? 348 1
   ATOM 2744 O . PRO A 368 ? 14.20200 8.83100 -21.21600 1.000 38.98000 O ? A ? 348 1
   ATOM 2745 CB . PRO A 368 ? 16.03300 11.15800 -20.20000 1.000 40.22000 C ? A ? 348 1
   ATOM 2746 CG . PRO A 368 ? 15.01700 11.40400 -19.15800 1.000 44.84000 C ? A ? 348 1
   ATOM 2747 CD . PRO A 368 ? 13.81700 12.00300 -19.80200 1.000 32.83000 C ? A ? 348 1
   ATOM 2748 N . ALA A 369 ? 15.94400 8.92600 -22.63900 1.000 45.02000 N ? A ? 349 1
   ATOM 2749 CA . ALA A 369 ? 15.82100 7.54100 -23.07600 1.000 42.70000 C ? A ? 349 1
   ATOM 2750 C . ALA A 369 ? 16.40600 6.53400 -22.09300 1.000 40.92000 C ? A ? 349 1
   ATOM 2751 O . ALA A 369 ? 16.06400 5.35000 -22.17100 1.000 40.71000 O ? A ? 349 1
   ATOM 2752 CB . ALA A 369 ? 16.48700 7.38300 -24.44000 1.000 39.32000 C ? A ? 349 1
   ATOM 2753 N . PHE A 370 ? 17.25400 6.96300 -21.15800 1.000 38.06000 N ? A ? 350 1
   ATOM 2754 CA . PHE A 370 ? 17.92100 6.00300 -20.29400 1.000 37.92000 C ? A ? 350 1
   ATOM 2755 C . PHE A 370 ? 17.78500 6.30500 -18.81200 1.000 41.08000 C ? A ? 350 1
   ATOM 2756 O . PHE A 370 ? 17.53700 5.39000 -18.02500 1.000 40.62000 O ? A ? 350 1
   ATOM 2757 CB . PHE A 370 ? 19.40600 5.90800 -20.67600 1.000 38.86000 C ? A ? 350 1
   ATOM 2758 CG . PHE A 370 ? 19.62000 5.30000 -22.02400 1.000 40.13000 C ? A ? 350 1
   ATOM 2759 CD1 . PHE A 370 ? 19.52200 6.08000 -23.17500 1.000 38.33000 C ? A ? 350 1
   ATOM 2760 CD2 . PHE A 370 ? 19.84800 3.93300 -22.14700 1.000 32.33000 C ? A ? 350 1
   ATOM 2761 CE1 . PHE A 370 ? 19.68500 5.51100 -24.42800 1.000 37.24000 C ? A ? 350 1
   ATOM 2762 CE2 . PHE A 370 ? 20.01600 3.35900 -23.38900 1.000 31.17000 C ? A ? 350 1
   ATOM 2763 CZ . PHE A 370 ? 19.93300 4.13700 -24.53000 1.000 36.64000 C ? A ? 350 1
   ATOM 2764 N . ASP A 371 ? 18.00500 7.55200 -18.39900 1.000 36.25000 N ? A ? 351 1
   ATOM 2765 CA . ASP A 371 ? 17.95200 7.89900 -16.97900 1.000 39.65000 C ? A ? 351 1
   ATOM 2766 C . ASP A 371 ? 16.61000 8.59200 -16.74500 1.000 44.31000 C ? A ? 351 1
   ATOM 2767 O . ASP A 371 ? 16.49600 9.81400 -16.83700 1.000 40.09000 O ? A ? 351 1
   ATOM 2768 CB . ASP A 371 ? 19.13900 8.77300 -16.57400 1.000 40.33000 C ? A ? 351 1
   ATOM 2769 CG . ASP A 371 ? 19.18500 9.03100 -15.06900 1.000 45.97000 C ? A ? 351 1
   ATOM 2770 OD1 . ASP A 371 ? 18.27200 8.56400 -14.34500 1.000 50.48000 O ? A ? 351 1
   ATOM 2771 OD2 . ASP A 371 ? 20.11600 9.72000 -14.60300 1.000 47.46000 O ? A ? 351 1
   ATOM 2772 N . ALA A 372 ? 15.59200 7.78800 -16.45000 1.000 43.70000 N ? A ? 352 1
   ATOM 2773 CA . ALA A 372 ? 14.21800 8.27000 -16.36200 1.000 47.72000 C ? A ? 352 1
   ATOM 2774 C . ALA A 372 ? 14.05300 9.25500 -15.21300 1.000 46.86000 C ? A ? 352 1
   ATOM 2775 O . ALA A 372 ? 14.61700 9.07500 -14.13000 1.000 48.20000 O ? A ? 352 1
   ATOM 2776 CB . ALA A 372 ? 13.25600 7.08900 -16.16700 1.000 41.66000 C ? A ? 352 1
   ATOM 2777 N . LEU A 373 ? 13.25300 10.29800 -15.44700 1.000 49.12000 N ? A ? 353 1
   ATOM 2778 CA . LEU A 373 ? 12.98000 11.24900 -14.37500 1.000 48.70000 C ? A ? 353 1
   ATOM 2779 C . LEU A 373 ? 12.16400 10.61800 -13.25600 1.000 48.18000 C ? A ? 353 1
   ATOM 2780 O . LEU A 373 ? 12.19700 11.12300 -12.12800 1.000 46.79000 O ? A ? 353 1
   ATOM 2781 CB . LEU A 373 ? 12.25400 12.47800 -14.91700 1.000 49.47000 C ? A ? 353 1
   ATOM 2782 CG . LEU A 373 ? 12.99400 13.31600 -15.95100 1.000 45.62000 C ? A ? 353 1
   ATOM 2783 CD1 . LEU A 373 ? 12.19900 14.62500 -16.20500 1.000 45.33000 C ? A ? 353 1
   ATOM 2784 CD2 . LEU A 373 ? 14.43500 13.60400 -15.50400 1.000 46.63000 C ? A ? 353 1
   ATOM 2785 N . ASP A 374 ? 11.45500 9.52000 -13.53300 1.000 45.61000 N ? A ? 354 1
   ATOM 2786 CA . ASP A 374 ? 10.75000 8.77400 -12.49800 1.000 49.31000 C ? A ? 354 1
   ATOM 2787 C . ASP A 374 ? 11.46600 7.48500 -12.09100 1.000 53.68000 C ? A ? 354 1
   ATOM 2788 O . ASP A 374 ? 10.85000 6.62500 -11.45900 1.000 53.19000 O ? A ? 354 1
   ATOM 2789 CB . ASP A 374 ? 9.31200 8.46700 -12.94300 1.000 49.23000 C ? A ? 354 1
   ATOM 2790 CG . ASP A 374 ? 9.24000 7.58900 -14.18800 1.000 54.92000 C ? A ? 354 1
   ATOM 2791 OD1 . ASP A 374 ? 10.24700 6.96900 -14.56900 1.000 60.42000 O ? A ? 354 1
   ATOM 2792 OD2 . ASP A 374 ? 8.15200 7.49700 -14.79200 1.000 63.20000 O ? A ? 354 1
   ATOM 2793 N . LEU A 375 ? 12.73900 7.31800 -12.46500 1.000 50.19000 N ? A ? 355 1
   ATOM 2794 CA . LEU A 375 ? 13.56000 6.19800 -11.99700 1.000 46.68000 C ? A ? 355 1
   ATOM 2795 C . LEU A 375 ? 13.04100 4.82700 -12.43500 1.000 45.24000 C ? A ? 355 1
   ATOM 2796 O . LEU A 375 ? 13.27900 3.83400 -11.74800 1.000 48.83000 O ? A ? 355 1
   ATOM 2797 CB . LEU A 375 ? 13.70200 6.21500 -10.47200 1.000 47.70000 C ? A ? 355 1
   ATOM 2798 CG . LEU A 375 ? 14.62100 7.26100 -9.85400 1.000 49.17000 C ? A ? 355 1
   ATOM 2799 CD1 . LEU A 375 ? 14.67700 7.11300 -8.32500 1.000 43.37000 C ? A ? 355 1
   ATOM 2800 CD2 . LEU A 375 ? 16.00100 7.13200 -10.48300 1.000 47.31000 C ? A ? 355 1
   ATOM 2801 N . LYS A 376 ? 12.36500 4.72100 -13.57800 1.000 48.61000 N ? A ? 356 1
   ATOM 2802 CA . LYS A 376 ? 11.71600 3.46700 -13.96000 1.000 50.69000 C ? A ? 356 1
   ATOM 2803 C . LYS A 376 ? 12.42400 2.69600 -15.07300 1.000 51.49000 C ? A ? 356 1
   ATOM 2804 O . LYS A 376 ? 11.93300 1.63700 -15.47600 1.000 53.19000 O ? A ? 356 1
   ATOM 2805 CB . LYS A 376 ? 10.26600 3.72900 -14.37600 1.000 53.22000 C ? A ? 356 1
   ATOM 2806 CG . LYS A 376 ? 9.31200 4.05900 -13.21800 1.000 54.07000 C ? A ? 356 1
   ATOM 2807 CD . LYS A 376 ? 8.39700 2.89500 -12.88200 1.000 58.56000 C ? A ? 356 1
   ATOM 2808 CE . LYS A 376 ? 7.12100 3.36600 -12.18200 1.000 63.68000 C ? A ? 356 1
   ATOM 2809 NZ . LYS A 376 ? 6.08500 3.84700 -13.14100 1.000 68.49000 N ? A ? 356 1
   ATOM 2810 N . SER A 377 ? 13.56700 3.16300 -15.56000 1.000 51.28000 N ? A ? 357 1
   ATOM 2811 CA . SER A 377 ? 14.23500 2.46000 -16.64800 1.000 46.29000 C ? A ? 357 1
   ATOM 2812 C . SER A 377 ? 15.04000 1.27600 -16.11600 1.000 44.35000 C ? A ? 357 1
   ATOM 2813 O . SER A 377 ? 15.34000 1.20200 -14.91900 1.000 45.05000 O ? A ? 357 1
   ATOM 2814 CB . SER A 377 ? 15.15300 3.40900 -17.40100 1.000 40.75000 C ? A ? 357 1
   ATOM 2815 OG . SER A 377 ? 16.47400 3.21400 -16.94900 1.000 48.98000 O ? A ? 357 1
   ATOM 2816 N . PRO A 378 ? 15.39200 0.31800 -16.98700 1.000 45.26000 N ? A ? 358 1
   ATOM 2817 CA . PRO A 378 ? 16.24100 -0.79500 -16.52400 1.000 47.44000 C ? A ? 358 1
   ATOM 2818 C . PRO A 378 ? 17.61600 -0.32300 -16.10700 1.000 42.98000 C ? A ? 358 1
   ATOM 2819 O . PRO A 378 ? 18.23400 -0.91600 -15.20800 1.000 39.90000 O ? A ? 358 1
   ATOM 2820 CB . PRO A 378 ? 16.31400 -1.73100 -17.74300 1.000 43.26000 C ? A ? 358 1
   ATOM 2821 CG . PRO A 378 ? 15.30100 -1.22200 -18.71700 1.000 43.60000 C ? A ? 358 1
   ATOM 2822 CD . PRO A 378 ? 15.10000 0.22200 -18.42900 1.000 44.00000 C ? A ? 358 1
   ATOM 2823 N . GLU A 379 ? 18.09800 0.75300 -16.72500 1.000 45.59000 N ? A ? 359 1
   ATOM 2824 CA . GLU A 379 ? 19.38600 1.31000 -16.33400 1.000 49.33000 C ? A ? 359 1
   ATOM 2825 C . GLU A 379 ? 19.30000 1.97400 -14.96300 1.000 44.59000 C ? A ? 359 1
   ATOM 2826 O . GLU A 379 ? 20.23600 1.86600 -14.16100 1.000 47.98000 O ? A ? 359 1
   ATOM 2827 CB . GLU A 379 ? 19.87000 2.26700 -17.42200 1.000 42.43000 C ? A ? 359 1
   ATOM 2828 CG . GLU A 379 ? 20.28300 1.51100 -18.71100 1.000 42.27000 C ? A ? 359 1
   ATOM 2829 CD . GLU A 379 ? 19.10700 1.12000 -19.61900 1.000 44.41000 C ? A ? 359 1
   ATOM 2830 OE1 . GLU A 379 ? 18.07000 1.82100 -19.61200 1.000 43.40000 O ? A ? 359 1
   ATOM 2831 OE2 . GLU A 379 ? 19.23400 0.12200 -20.36700 1.000 48.68000 O ? A ? 359 1
   ATOM 2832 N . ASN A 380 ? 18.16300 2.60900 -14.65200 1.000 42.97000 N ? A ? 360 1
   ATOM 2833 CA . ASN A 380 ? 17.96500 3.14100 -13.30300 1.000 44.52000 C ? A ? 360 1
   ATOM 2834 C . ASN A 380 ? 18.05900 2.04000 -12.24600 1.000 43.62000 C ? A ? 360 1
   ATOM 2835 O . ASN A 380 ? 18.66900 2.23500 -11.18700 1.000 44.54000 O ? A ? 360 1
   ATOM 2836 CB . ASN A 380 ? 16.60700 3.85800 -13.20000 1.000 42.55000 C ? A ? 360 1
   ATOM 2837 CG . ASN A 380 ? 16.59100 5.18200 -13.92200 1.000 41.99000 C ? A ? 360 1
   ATOM 2838 OD1 . ASN A 380 ? 15.76200 5.41300 -14.81200 1.000 39.48000 O ? A ? 360 1
   ATOM 2839 ND2 . ASN A 380 ? 17.52900 6.05800 -13.56600 1.000 46.06000 N ? A ? 360 1
   ATOM 2840 N . GLU A 381 ? 17.44100 0.88300 -12.50100 1.000 42.79000 N ? A ? 361 1
   ATOM 2841 CA . GLU A 381 ? 17.51600 -0.22000 -11.53600 1.000 51.85000 C ? A ? 361 1
   ATOM 2842 C . GLU A 381 ? 18.91700 -0.82800 -11.47200 1.000 45.84000 C ? A ? 361 1
   ATOM 2843 O . GLU A 381 ? 19.39000 -1.20400 -10.39100 1.000 42.59000 O ? A ? 361 1
   ATOM 2844 CB . GLU A 381 ? 16.49200 -1.31200 -11.87800 1.000 46.79000 C ? A ? 361 1
   ATOM 2845 CG . GLU A 381 ? 15.05600 -0.83800 -12.01100 1.000 54.86000 C ? A ? 361 1
   ATOM 2846 CD . GLU A 381 ? 14.09600 -1.99900 -12.24400 1.000 66.61000 C ? A ? 361 1
   ATOM 2847 OE1 . GLU A 381 ? 14.54300 -3.16700 -12.10200 1.000 65.17000 O ? A ? 361 1
   ATOM 2848 OE2 . GLU A 381 ? 12.91100 -1.74800 -12.58200 1.000 70.20000 O ? A ? 361 1
   ATOM 2849 N . GLU A 382 ? 19.58400 -0.96200 -12.61700 1.000 44.79000 N ? A ? 362 1
   ATOM 2850 CA . GLU A 382 ? 20.94900 -1.48300 -12.60100 1.000 44.80000 C ? A ? 362 1
   ATOM 2851 C . GLU A 382 ? 21.86800 -0.62800 -11.73600 1.000 46.92000 C ? A ? 362 1
   ATOM 2852 O . GLU A 382 ? 22.80400 -1.15000 -11.12000 1.000 44.65000 O ? A ? 362 1
   ATOM 2853 CB . GLU A 382 ? 21.49200 -1.58400 -14.02600 1.000 43.19000 C ? A ? 362 1
   ATOM 2854 CG . GLU A 382 ? 22.97800 -1.95800 -14.11900 1.000 46.70000 C ? A ? 362 1
   ATOM 2855 CD . GLU A 382 ? 23.27200 -3.35200 -13.59700 1.000 44.49000 C ? A ? 362 1
   ATOM 2856 OE1 . GLU A 382 ? 22.35700 -4.19200 -13.58600 1.000 46.46000 O ? A ? 362 1
   ATOM 2857 OE2 . GLU A 382 ? 24.42700 -3.60600 -13.19800 1.000 47.48000 O ? A ? 362 1
   ATOM 2858 N . PHE A 383 ? 21.61100 0.67900 -11.64800 1.000 46.85000 N ? A ? 363 1
   ATOM 2859 CA . PHE A 383 ? 22.42600 1.54100 -10.79800 1.000 46.01000 C ? A ? 363 1
   ATOM 2860 C . PHE A 383 ? 21.85200 1.72800 -9.39000 1.000 49.40000 C ? A ? 363 1
   ATOM 2861 O . PHE A 383 ? 22.34400 2.58100 -8.64600 1.000 51.76000 O ? A ? 363 1
   ATOM 2862 CB . PHE A 383 ? 22.64500 2.88900 -11.48700 1.000 48.95000 C ? A ? 363 1
   ATOM 2863 CG . PHE A 383 ? 23.72600 2.84700 -12.54600 1.000 43.94000 C ? A ? 363 1
   ATOM 2864 CD1 . PHE A 383 ? 25.02400 2.55600 -12.20200 1.000 42.90000 C ? A ? 363 1
   ATOM 2865 CD2 . PHE A 383 ? 23.42100 3.05100 -13.88400 1.000 42.94000 C ? A ? 363 1
   ATOM 2866 CE1 . PHE A 383 ? 26.02200 2.49500 -13.16200 1.000 44.38000 C ? A ? 363 1
   ATOM 2867 CE2 . PHE A 383 ? 24.39800 2.98900 -14.84600 1.000 42.56000 C ? A ? 363 1
   ATOM 2868 CZ . PHE A 383 ? 25.71100 2.70600 -14.48400 1.000 39.60000 C ? A ? 363 1
   ATOM 2869 N . GLY A 384 ? 20.84600 0.94300 -9.00400 1.000 46.90000 N ? A ? 364 1
   ATOM 2870 CA . GLY A 384 ? 20.45000 0.82000 -7.61500 1.000 49.58000 C ? A ? 364 1
   ATOM 2871 C . GLY A 384 ? 21.54400 0.18100 -6.76900 1.000 54.58000 C ? A ? 364 1
   ATOM 2872 O . GLY A 384 ? 22.68400 -0.00500 -7.19400 1.000 52.69000 O ? A ? 364 1
   ATOM 2873 N . THR A 385 ? 21.18000 -0.15800 -5.53200 1.000 59.38000 N ? A ? 365 1
   ATOM 2874 CA . THR A 385 ? 22.13100 -0.82700 -4.64800 1.000 60.52000 C ? A ? 365 1
   ATOM 2875 C . THR A 385 ? 21.50700 -2.02200 -3.94000 1.000 60.79000 C ? A ? 365 1
   ATOM 2876 O . THR A 385 ? 20.39300 -2.44300 -4.26600 1.000 62.19000 O ? A ? 365 1
   ATOM 2877 CB . THR A 385 ? 22.68900 0.12400 -3.58500 1.000 63.13000 C ? A ? 365 1
   ATOM 2878 OG1 . THR A 385 ? 21.61900 0.59400 -2.75600 1.000 63.86000 O ? A ? 365 1
   ATOM 2879 CG2 . THR A 385 ? 23.42200 1.30300 -4.21400 1.000 56.73000 C ? A ? 365 1
   ATOM 2880 N . GLU A 386 ? 22.23000 -2.56500 -2.95800 1.000 64.30000 N ? A ? 366 1
   ATOM 2881 CA . GLU A 386 ? 21.71700 -3.64400 -2.12200 1.000 71.75000 C ? A ? 366 1
   ATOM 2882 C . GLU A 386 ? 20.48900 -3.22900 -1.32400 1.000 74.67000 C ? A ? 366 1
   ATOM 2883 O . GLU A 386 ? 19.82600 -4.09200 -0.74100 1.000 77.32000 O ? A ? 366 1
   ATOM 2884 CB . GLU A 386 ? 22.80900 -4.13200 -1.15500 1.000 73.99000 C ? A ? 366 1
   ATOM 2885 CG . GLU A 386 ? 23.90600 -4.99100 -1.78700 1.000 77.61000 C ? A ? 366 1
   ATOM 2886 CD . GLU A 386 ? 24.60600 -5.89400 -0.76800 1.000 89.44000 C ? A ? 366 1
   ATOM 2887 OE1 . GLU A 386 ? 23.91000 -6.47100 0.09800 1.000 88.35000 O ? A ? 366 1
   ATOM 2888 OE2 . GLU A 386 ? 25.85100 -6.03100 -0.83500 1.000 94.77000 O ? A ? 366 1
   ATOM 2889 N . ALA A 387 ? 20.18400 -1.94800 -1.27200 1.000 71.91000 N ? A ? 367 1
   ATOM 2890 CA . ALA A 387 ? 19.06700 -1.44000 -0.48800 1.000 69.23000 C ? A ? 367 1
   ATOM 2891 C . ALA A 387 ? 18.13100 -0.56600 -1.30200 1.000 69.79000 C ? A ? 367 1
   ATOM 2892 O . ALA A 387 ? 16.92300 -0.56900 -1.05100 1.000 70.82000 O ? A ? 367 1
   ATOM 2893 CB . ALA A 387 ? 19.59500 -0.64900 0.72000 1.000 64.69000 C ? A ? 367 1
   ATOM 2894 N . ILE A 388 ? 18.65500 0.18100 -2.27300 1.000 67.33000 N ? A ? 368 1
   ATOM 2895 CA . ILE A 388 ? 17.87200 1.14100 -3.04100 1.000 62.02000 C ? A ? 368 1
   ATOM 2896 C . ILE A 388 ? 17.48300 0.50900 -4.36700 1.000 59.74000 C ? A ? 368 1
   ATOM 2897 O . ILE A 388 ? 18.34100 0.00900 -5.10300 1.000 63.56000 O ? A ? 368 1
   ATOM 2898 CB . ILE A 388 ? 18.65400 2.44400 -3.25600 1.000 58.01000 C ? A ? 368 1
   ATOM 2899 CG1 . ILE A 388 ? 19.19700 2.94700 -1.91000 1.000 59.17000 C ? A ? 368 1
   ATOM 2900 CG2 . ILE A 388 ? 17.76600 3.47000 -3.93400 1.000 60.56000 C ? A ? 368 1
   ATOM 2901 CD1 . ILE A 388 ? 19.98300 4.24200 -1.99400 1.000 64.93000 C ? A ? 368 1
   ATOM 2902 N . LYS A 389 ? 16.18600 0.52600 -4.66800 1.000 54.35000 N ? A ? 369 1
   ATOM 2903 CA . LYS A 389 ? 15.70800 -0.09700 -5.89300 1.000 57.14000 C ? A ? 369 1
   ATOM 2904 C . LYS A 389 ? 16.37000 0.52600 -7.11600 1.000 54.73000 C ? A ? 369 1
   ATOM 2905 O . LYS A 389 ? 16.81600 -0.18500 -8.02000 1.000 57.21000 O ? A ? 369 1
   ATOM 2906 CB . LYS A 389 ? 14.17900 0.00300 -5.99000 1.000 52.30000 C ? A ? 369 1
   ATOM 2907 CG . LYS A 389 ? 13.65200 -0.56500 -7.31100 1.000 60.09000 C ? A ? 369 1
   ATOM 2908 CD . LYS A 389 ? 12.20700 -1.10700 -7.23500 1.000 66.77000 C ? A ? 369 1
   ATOM 2909 CE . LYS A 389 ? 11.35800 -0.65200 -8.42900 1.000 66.76000 C ? A ? 369 1
   ATOM 2910 NZ . LYS A 389 ? 9.96200 -1.18800 -8.39900 1.000 68.75000 N ? A ? 369 1
   ATOM 2911 N . ALA A 390 ? 16.46500 1.85500 -7.15600 1.000 53.35000 N ? A ? 370 1
   ATOM 2912 CA . ALA A 390 ? 16.96900 2.53100 -8.34200 1.000 49.24000 C ? A ? 370 1
   ATOM 2913 C . ALA A 390 ? 17.57800 3.87200 -7.96000 1.000 53.09000 C ? A ? 370 1
   ATOM 2914 O . ALA A 390 ? 17.26400 4.44300 -6.91000 1.000 52.77000 O ? A ? 370 1
   ATOM 2915 CB . ALA A 390 ? 15.86200 2.72100 -9.38600 1.000 43.55000 C ? A ? 370 1
   ATOM 2916 N . LYS A 391 ? 18.46300 4.36100 -8.84100 1.000 51.48000 N ? A ? 371 1
   ATOM 2917 CA . LYS A 391 ? 19.13900 5.64900 -8.70200 1.000 46.14000 C ? A ? 371 1
   ATOM 2918 C . LYS A 391 ? 19.25200 6.31900 -10.06500 1.000 45.35000 C ? A ? 371 1
   ATOM 2919 O . LYS A 391 ? 19.13300 5.67500 -11.11000 1.000 41.94000 O ? A ? 371 1
   ATOM 2920 CB . LYS A 391 ? 20.54400 5.50500 -8.09700 1.000 48.30000 C ? A ? 371 1
   ATOM 2921 CG . LYS A 391 ? 20.56500 5.13100 -6.63100 1.000 52.21000 C ? A ? 371 1
   ATOM 2922 CD . LYS A 391 ? 21.91400 5.45100 -5.99300 1.000 49.96000 C ? A ? 371 1
   ATOM 2923 CE . LYS A 391 ? 22.19100 4.49300 -4.85400 1.000 52.70000 C ? A ? 371 1
   ATOM 2924 NZ . LYS A 391 ? 23.40000 4.84200 -4.06700 1.000 63.30000 N ? A ? 371 1
   ATOM 2925 N . HIS A 392 ? 19.45200 7.63500 -10.04100 1.000 45.26000 N ? A ? 372 1
   ATOM 2926 CA . HIS A 392 ? 19.84200 8.37100 -11.23300 1.000 44.96000 C ? A ? 372 1
   ATOM 2927 C . HIS A 392 ? 21.34700 8.21300 -11.46700 1.000 44.24000 C ? A ? 372 1
   ATOM 2928 O . HIS A 392 ? 22.11100 7.83000 -10.56900 1.000 44.75000 O ? A ? 372 1
   ATOM 2929 CB . HIS A 392 ? 19.49100 9.86300 -11.10500 1.000 46.78000 C ? A ? 372 1
   ATOM 2930 CG . HIS A 392 ? 18.02000 10.15100 -11.09600 1.000 45.59000 C ? A ? 372 1
   ATOM 2931 ND1 . HIS A 392 ? 17.25900 10.20200 -12.24600 1.000 45.26000 N ? A ? 372 1
   ATOM 2932 CD2 . HIS A 392 ? 17.17300 10.41500 -10.07500 1.000 38.93000 C ? A ? 372 1
   ATOM 2933 CE1 . HIS A 392 ? 16.00600 10.47500 -11.93100 1.000 42.11000 C ? A ? 372 1
   ATOM 2934 NE2 . HIS A 392 ? 15.92600 10.60200 -10.61900 1.000 40.97000 N ? A ? 372 1
   ATOM 2935 N . PHE A 393 ? 21.77500 8.52800 -12.69800 1.000 38.16000 N ? A ? 373 1
   ATOM 2936 CA . PHE A 393 ? 23.19000 8.40600 -13.03000 1.000 43.89000 C ? A ? 373 1
   ATOM 2937 C . PHE A 393 ? 23.60500 9.49000 -14.01500 1.000 46.35000 C ? A ? 373 1
   ATOM 2938 O . PHE A 393 ? 24.62900 9.34100 -14.68500 1.000 42.81000 O ? A ? 373 1
   ATOM 2939 CB . PHE A 393 ? 23.52900 6.96700 -13.58500 1.000 43.74000 C ? A ? 373 1
   ATOM 2940 CG . PHE A 393 ? 22.61500 6.51000 -14.68500 1.000 42.75000 C ? A ? 373 1
   ATOM 2941 CD1 . PHE A 393 ? 21.38300 5.92600 -14.39500 1.000 44.29000 C ? A ? 373 1
   ATOM 2942 CD2 . PHE A 393 ? 22.96800 6.69000 -16.00800 1.000 34.00000 C ? A ? 373 1
   ATOM 2943 CE1 . PHE A 393 ? 20.52300 5.53900 -15.41200 1.000 39.19000 C ? A ? 373 1
   ATOM 2944 CE2 . PHE A 393 ? 22.11600 6.30200 -17.02800 1.000 38.78000 C ? A ? 373 1
   ATOM 2945 CZ . PHE A 393 ? 20.88800 5.72700 -16.72900 1.000 39.18000 C ? A ? 373 1
   ATOM 2946 N . THR A 394 ? 22.83100 10.55900 -14.13500 1.000 47.40000 N ? A ? 374 1
   ATOM 2947 CA . THR A 394 ? 23.22400 11.77600 -14.83200 1.000 45.89000 C ? A ? 374 1
   ATOM 2948 C . THR A 394 ? 22.88600 12.97900 -13.96000 1.000 43.78000 C ? A ? 374 1
   ATOM 2949 O . THR A 394 ? 21.93400 12.94400 -13.17300 1.000 44.09000 O ? A ? 374 1
   ATOM 2950 CB . THR A 394 ? 22.49900 11.92200 -16.17200 1.000 45.64000 C ? A ? 374 1
   ATOM 2951 OG1 . THR A 394 ? 21.08900 12.09100 -15.92700 1.000 43.11000 O ? A ? 374 1
   ATOM 2952 CG2 . THR A 394 ? 22.72000 10.67900 -17.01900 1.000 43.96000 C ? A ? 374 1
   ATOM 2953 N . ALA A 395 ? 23.65700 14.05600 -14.12300 1.000 46.90000 N ? A ? 375 1
   ATOM 2954 CA . ALA A 395 ? 23.35700 15.29100 -13.40400 1.000 42.62000 C ? A ? 375 1
   ATOM 2955 C . ALA A 395 ? 22.00400 15.84300 -13.81800 1.000 47.56000 C ? A ? 375 1
   ATOM 2956 O . ALA A 395 ? 21.22000 16.28100 -12.96900 1.000 53.68000 O ? A ? 375 1
   ATOM 2957 CB . ALA A 395 ? 24.44800 16.32600 -13.64900 1.000 37.72000 C ? A ? 375 1
   ATOM 2958 N . TYR A 396 ? 21.70400 15.80600 -15.11800 1.000 44.42000 N ? A ? 376 1
   ATOM 2959 CA . TYR A 396 ? 20.42300 16.31000 -15.60000 1.000 45.52000 C ? A ? 376 1
   ATOM 2960 C . TYR A 396 ? 19.25700 15.62800 -14.90100 1.000 50.35000 C ? A ? 376 1
   ATOM 2961 O . TYR A 396 ? 18.39300 16.29600 -14.32100 1.000 48.60000 O ? A ? 376 1
   ATOM 2962 CB . TYR A 396 ? 20.30800 16.12900 -17.11400 1.000 45.43000 C ? A ? 376 1
   ATOM 2963 CG . TYR A 396 ? 19.06000 16.78100 -17.67800 1.000 54.97000 C ? A ? 376 1
   ATOM 2964 CD1 . TYR A 396 ? 17.84400 16.08600 -17.76200 1.000 50.06000 C ? A ? 376 1
   ATOM 2965 CD2 . TYR A 396 ? 19.08300 18.11200 -18.08800 1.000 47.81000 C ? A ? 376 1
   ATOM 2966 CE1 . TYR A 396 ? 16.70200 16.69900 -18.28400 1.000 49.79000 C ? A ? 376 1
   ATOM 2967 CE2 . TYR A 396 ? 17.94800 18.72800 -18.60000 1.000 48.09000 C ? A ? 376 1
   ATOM 2968 CZ . TYR A 396 ? 16.76900 18.02400 -18.69600 1.000 52.60000 C ? A ? 376 1
   ATOM 2969 OH . TYR A 396 ? 15.65800 18.66300 -19.19500 1.000 54.90000 O ? A ? 376 1
   ATOM 2970 N . SER A 397 ? 19.21100 14.29400 -14.94500 1.000 46.70000 N ? A ? 377 1
   ATOM 2971 CA . SER A 397 ? 18.01300 13.60800 -14.47400 1.000 44.64000 C ? A ? 377 1
   ATOM 2972 C . SER A 397 ? 17.85200 13.72100 -12.96600 1.000 48.39000 C ? A ? 377 1
   ATOM 2973 O . SER A 397 ? 16.72100 13.71800 -12.46800 1.000 46.51000 O ? A ? 377 1
   ATOM 2974 CB . SER A 397 ? 18.03900 12.14300 -14.89700 1.000 43.85000 C ? A ? 377 1
   ATOM 2975 OG . SER A 397 ? 17.81400 12.04700 -16.29300 1.000 44.59000 O ? A ? 377 1
   ATOM 2976 N . GLN A 398 ? 18.96100 13.80100 -12.22900 1.000 46.89000 N ? A ? 378 1
   ATOM 2977 CA . GLN A 398 ? 18.87600 14.06300 -10.79900 1.000 47.06000 C ? A ? 378 1
   ATOM 2978 C . GLN A 398 ? 18.30700 15.45300 -10.53600 1.000 54.88000 C ? A ? 378 1
   ATOM 2979 O . GLN A 398 ? 17.49300 15.63000 -9.62400 1.000 53.76000 O ? A ? 378 1
   ATOM 2980 CB . GLN A 398 ? 20.25800 13.91100 -10.16200 1.000 46.41000 C ? A ? 378 1
   ATOM 2981 CG . GLN A 398 ? 20.33600 14.31100 -8.69600 1.000 49.46000 C ? A ? 378 1
   ATOM 2982 CD . GLN A 398 ? 19.55800 13.38400 -7.79300 1.000 55.05000 C ? A ? 378 1
   ATOM 2983 OE1 . GLN A 398 ? 19.58100 12.16200 -7.96500 1.000 54.24000 O ? A ? 378 1
   ATOM 2984 NE2 . GLN A 398 ? 18.84800 13.96000 -6.82500 1.000 53.98000 N ? A ? 378 1
   ATOM 2985 N . GLU A 399 ? 18.71900 16.44600 -11.33700 1.000 50.00000 N ? A ? 379 1
   ATOM 2986 CA . GLU A 399 ? 18.24500 17.82100 -11.16600 1.000 57.42000 C ? A ? 379 1
   ATOM 2987 C . GLU A 399 ? 16.75400 17.93300 -11.43000 1.000 57.98000 C ? A ? 379 1
   ATOM 2988 O . GLU A 399 ? 16.01700 18.56300 -10.66300 1.000 56.39000 O ? A ? 379 1
   ATOM 2989 CB . GLU A 399 ? 18.97700 18.75300 -12.12300 1.000 58.46000 C ? A ? 379 1
   ATOM 2990 CG . GLU A 399 ? 20.04100 19.60800 -11.51400 1.000 70.06000 C ? A ? 379 1
   ATOM 2991 CD . GLU A 399 ? 20.84600 20.30800 -12.59100 1.000 76.74000 C ? A ? 379 1
   ATOM 2992 OE1 . GLU A 399 ? 20.22600 21.08200 -13.37100 1.000 73.14000 O ? A ? 379 1
   ATOM 2993 OE2 . GLU A 399 ? 22.07600 20.04700 -12.67900 1.000 67.36000 O ? A ? 379 1
   ATOM 2994 N . HIS A 400 ? 16.30700 17.36900 -12.54900 1.000 55.80000 N ? A ? 380 1
   ATOM 2995 CA . HIS A 400 ? 14.92900 17.42200 -12.99900 1.000 51.64000 C ? A ? 380 1
   ATOM 2996 C . HIS A 400 ? 14.11400 16.23200 -12.51900 1.000 49.52000 C ? A ? 380 1
   ATOM 2997 O . HIS A 400 ? 13.07200 15.93000 -13.11100 1.000 53.68000 O ? A ? 380 1
   ATOM 2998 CB . HIS A 400 ? 14.89100 17.50700 -14.52100 1.000 48.58000 C ? A ? 380 1
   ATOM 2999 CG . HIS A 400 ? 15.68600 18.64600 -15.08200 1.000 52.60000 C ? A ? 380 1
   ATOM 3000 ND1 . HIS A 400 ? 15.09700 19.77000 -15.62000 1.000 57.08000 N ? A ? 380 1
   ATOM 3001 CD2 . HIS A 400 ? 17.02300 18.82500 -15.21600 1.000 54.80000 C ? A ? 380 1
   ATOM 3002 CE1 . HIS A 400 ? 16.03400 20.59600 -16.05100 1.000 55.59000 C ? A ? 380 1
   ATOM 3003 NE2 . HIS A 400 ? 17.21200 20.04400 -15.82200 1.000 50.42000 N ? A ? 380 1
   ATOM 3004 N . SER A 401 ? 14.55400 15.56300 -11.45600 1.000 42.34000 N ? A ? 381 1
   ATOM 3005 CA . SER A 401 ? 13.88100 14.35700 -10.99600 1.000 48.99000 C ? A ? 381 1
   ATOM 3006 C . SER A 401 ? 12.40800 14.62000 -10.67500 1.000 54.94000 C ? A ? 381 1
   ATOM 3007 O . SER A 401 ? 12.05800 15.64000 -10.08100 1.000 55.44000 O ? A ? 381 1
   ATOM 3008 CB . SER A 401 ? 14.60000 13.80200 -9.76300 1.000 47.41000 C ? A ? 381 1
   ATOM 3009 OG . SER A 401 ? 14.13100 12.50400 -9.44800 1.000 48.67000 O ? A ? 381 1
   ATOM 3010 N . GLU A 402 ? 11.54300 13.68300 -11.08200 1.000 54.28000 N ? A ? 382 1
   ATOM 3011 CA . GLU A 402 ? 10.12100 13.70800 -10.76200 1.000 50.89000 C ? A ? 382 1
   ATOM 3012 C . GLU A 402 ? 9.79400 12.94700 -9.48500 1.000 52.00000 C ? A ? 382 1
   ATOM 3013 O . GLU A 402 ? 8.65300 13.00800 -9.01700 1.000 57.87000 O ? A ? 382 1
   ATOM 3014 CB . GLU A 402 ? 9.29500 13.12100 -11.92100 1.000 46.56000 C ? A ? 382 1
   ATOM 3015 CG . GLU A 402 ? 9.13200 14.06000 -13.10800 1.000 47.68000 C ? A ? 382 1
   ATOM 3016 CD . GLU A 402 ? 8.69000 13.35400 -14.38300 1.000 54.60000 C ? A ? 382 1
   ATOM 3017 OE1 . GLU A 402 ? 8.38100 12.13500 -14.33200 1.000 54.02000 O ? A ? 382 1
   ATOM 3018 OE2 . GLU A 402 ? 8.64400 14.03100 -15.43800 1.000 56.49000 O ? A ? 382 1
   ATOM 3019 N . VAL A 403 ? 10.75400 12.22100 -8.92000 1.000 49.09000 N ? A ? 383 1
   ATOM 3020 CA . VAL A 403 ? 10.56800 11.47800 -7.68300 1.000 47.06000 C ? A ? 383 1
   ATOM 3021 C . VAL A 403 ? 11.76100 11.75200 -6.78300 1.000 48.29000 C ? A ? 383 1
   ATOM 3022 O . VAL A 403 ? 12.74600 12.37200 -7.18800 1.000 56.72000 O ? A ? 383 1
   ATOM 3023 CB . VAL A 403 ? 10.40800 9.96300 -7.93000 1.000 53.66000 C ? A ? 383 1
   ATOM 3024 CG1 . VAL A 403 ? 9.33100 9.70800 -8.98700 1.000 47.47000 C ? A ? 383 1
   ATOM 3025 CG2 . VAL A 403 ? 11.74400 9.35100 -8.36800 1.000 48.01000 C ? A ? 383 1
   ATOM 3026 N . GLU A 404 ? 11.67900 11.27400 -5.54900 1.000 49.30000 N ? A ? 384 1
   ATOM 3027 CA . GLU A 404 ? 12.78100 11.49900 -4.62500 1.000 62.06000 C ? A ? 384 1
   ATOM 3028 C . GLU A 404 ? 13.88800 10.49700 -4.93300 1.000 62.88000 C ? A ? 384 1
   ATOM 3029 O . GLU A 404 ? 13.71700 9.29000 -4.75100 1.000 64.96000 O ? A ? 384 1
   ATOM 3030 CB . GLU A 404 ? 12.30500 11.42200 -3.18000 1.000 62.28000 C ? A ? 384 1
   ATOM 3031 CG . GLU A 404 ? 12.11300 12.83800 -2.62500 1.000 74.81000 C ? A ? 384 1
   ATOM 3032 CD . GLU A 404 ? 12.41000 12.95900 -1.15000 1.000 82.47000 C ? A ? 384 1
   ATOM 3033 OE1 . GLU A 404 ? 13.59100 12.80400 -0.76900 1.000 81.04000 O ? A ? 384 1
   ATOM 3034 OE2 . GLU A 404 ? 11.46800 13.24500 -0.37800 1.000 88.00000 O ? A ? 384 1
   ATOM 3035 N . GLY A 405 ? 15.02100 10.99000 -5.42400 1.000 56.79000 N ? A ? 385 1
   ATOM 3036 CA . GLY A 405 ? 16.07100 10.10800 -5.88400 1.000 58.88000 C ? A ? 385 1
   ATOM 3037 C . GLY A 405 ? 17.44500 10.61600 -5.50000 1.000 63.81000 C ? A ? 385 1
   ATOM 3038 O . GLY A 405 ? 17.66000 11.80500 -5.25200 1.000 63.23000 O ? A ? 385 1
   ATOM 3039 N . THR A 406 ? 18.37900 9.67500 -5.47100 1.000 63.78000 N ? A ? 386 1
   ATOM 3040 CA . THR A 406 ? 19.78000 9.93100 -5.20400 1.000 62.89000 C ? A ? 386 1
   ATOM 3041 C . THR A 406 ? 20.61100 9.62300 -6.44400 1.000 58.98000 C ? A ? 386 1
   ATOM 3042 O . THR A 406 ? 20.19300 8.88800 -7.34500 1.000 51.76000 O ? A ? 386 1
   ATOM 3043 CB . THR A 406 ? 20.25200 9.09300 -4.01100 1.000 71.30000 C ? A ? 386 1
   ATOM 3044 OG1 . THR A 406 ? 19.63000 7.79600 -4.05500 1.000 65.39000 O ? A ? 386 1
   ATOM 3045 CG2 . THR A 406 ? 19.86800 9.79000 -2.71000 1.000 79.73000 C ? A ? 386 1
   ATOM 3046 N . LEU A 407 ? 21.78700 10.23100 -6.49300 1.000 56.54000 N ? A ? 387 1
   ATOM 3047 CA . LEU A 407 ? 22.73600 10.01600 -7.57100 1.000 53.41000 C ? A ? 387 1
   ATOM 3048 C . LEU A 407 ? 23.62400 8.82400 -7.23300 1.000 53.75000 C ? A ? 387 1
   ATOM 3049 O . LEU A 407 ? 24.10500 8.71200 -6.10300 1.000 49.63000 O ? A ? 387 1
   ATOM 3050 CB . LEU A 407 ? 23.58700 11.26400 -7.76700 1.000 53.24000 C ? A ? 387 1
   ATOM 3051 CG . LEU A 407 ? 24.24400 11.49300 -9.11800 1.000 51.42000 C ? A ? 387 1
   ATOM 3052 CD1 . LEU A 407 ? 23.24700 11.33000 -10.24400 1.000 49.15000 C ? A ? 387 1
   ATOM 3053 CD2 . LEU A 407 ? 24.84300 12.89300 -9.11900 1.000 43.74000 C ? A ? 387 1
   ATOM 3054 N . ALA A 408 ? 23.81600 7.92500 -8.19900 1.000 48.25000 N ? A ? 388 1
   ATOM 3055 CA . ALA A 408 ? 24.73400 6.81100 -7.99700 1.000 48.02000 C ? A ? 388 1
   ATOM 3056 C . ALA A 408 ? 26.16500 7.31200 -7.92800 1.000 44.85000 C ? A ? 388 1
   ATOM 3057 O . ALA A 408 ? 26.55400 8.23500 -8.65000 1.000 47.61000 O ? A ? 388 1
   ATOM 3058 CB . ALA A 408 ? 24.61000 5.78900 -9.12300 1.000 44.26000 C ? A ? 388 1
   ATOM 3059 N . ASP A 409 ? 26.93900 6.71300 -7.03700 1.000 48.88000 N ? A ? 389 1
   ATOM 3060 CA . ASP A 409 ? 28.38200 6.92400 -6.94000 1.000 47.92000 C ? A ? 389 1
   ATOM 3061 C . ASP A 409 ? 29.00300 6.98300 -8.32900 1.000 47.64000 C ? A ? 389 1
   ATOM 3062 O . ASP A 409 ? 28.89600 6.01600 -9.09300 1.000 47.04000 O ? A ? 389 1
   ATOM 3063 CB . ASP A 409 ? 29.00200 5.79000 -6.12500 1.000 49.35000 C ? A ? 389 1
   ATOM 3064 CG . ASP A 409 ? 30.47900 6.00600 -5.81200 1.000 55.41000 C ? A ? 389 1
   ATOM 3065 OD1 . ASP A 409 ? 31.11400 6.94300 -6.34300 1.000 55.17000 O ? A ? 389 1
   ATOM 3066 OD2 . ASP A 409 ? 31.00300 5.20900 -5.01300 1.000 54.16000 O ? A ? 389 1
   ATOM 3067 N . PRO A 410 ? 29.64800 8.09200 -8.69900 1.000 47.82000 N ? A ? 390 1
   ATOM 3068 CA . PRO A 410 ? 30.31600 8.14300 -10.01100 1.000 50.09000 C ? A ? 390 1
   ATOM 3069 C . PRO A 410 ? 31.45000 7.13200 -10.14000 1.000 52.53000 C ? A ? 390 1
   ATOM 3070 O . PRO A 410 ? 31.89600 6.85700 -11.26600 1.000 45.51000 O ? A ? 390 1
   ATOM 3071 CB . PRO A 410 ? 30.83500 9.58300 -10.08800 1.000 44.15000 C ? A ? 390 1
   ATOM 3072 CG . PRO A 410 ? 30.94600 10.01900 -8.66700 1.000 47.50000 C ? A ? 390 1
   ATOM 3073 CD . PRO A 410 ? 29.87100 9.31600 -7.91200 1.000 47.86000 C ? A ? 390 1
   ATOM 3074 N . LYS A 411 ? 31.91100 6.56900 -9.01400 1.000 48.43000 N ? A ? 391 1
   ATOM 3075 CA . LYS A 411 ? 32.88500 5.48700 -9.04200 1.000 55.80000 C ? A ? 391 1
   ATOM 3076 C . LYS A 411 ? 32.26800 4.17700 -9.52000 1.000 51.03000 C ? A ? 391 1
   ATOM 3077 O . LYS A 411 ? 32.97000 3.35100 -10.10700 1.000 47.16000 O ? A ? 391 1
   ATOM 3078 CB . LYS A 411 ? 33.50800 5.31500 -7.65300 1.000 58.29000 C ? A ? 391 1
   ATOM 3079 CG . LYS A 411 ? 34.26200 6.55600 -7.14200 1.000 59.74000 C ? A ? 391 1
   ATOM 3080 CD . LYS A 411 ? 35.25000 6.18200 -6.03100 1.000 63.59000 C ? A ? 391 1
   ATOM 3081 CE . LYS A 411 ? 36.15200 7.35600 -5.62900 1.000 73.96000 C ? A ? 391 1
   ATOM 3082 NZ . LYS A 411 ? 37.49200 6.90700 -5.11400 1.000 74.44000 N ? A ? 391 1
   ATOM 3083 N . ILE A 412 ? 30.96900 3.96300 -9.28500 1.000 50.63000 N ? A ? 392 1
   ATOM 3084 CA . ILE A 412 ? 30.31500 2.75700 -9.78800 1.000 42.82000 C ? A ? 392 1
   ATOM 3085 C . ILE A 412 ? 29.88700 2.93600 -11.24100 1.000 45.31000 C ? A ? 392 1
   ATOM 3086 O . ILE A 412 ? 29.90600 1.98000 -12.03300 1.000 44.73000 O ? A ? 392 1
   ATOM 3087 CB . ILE A 412 ? 29.11900 2.36900 -8.89700 1.000 48.53000 C ? A ? 392 1
   ATOM 3088 CG1 . ILE A 412 ? 29.57300 2.12300 -7.46000 1.000 50.37000 C ? A ? 392 1
   ATOM 3089 CG2 . ILE A 412 ? 28.45300 1.10000 -9.42700 1.000 45.08000 C ? A ? 392 1
   ATOM 3090 CD1 . ILE A 412 ? 28.67000 1.18600 -6.69400 1.000 46.26000 C ? A ? 392 1
   ATOM 3091 N . ILE A 413 ? 29.47100 4.14900 -11.61200 1.000 45.99000 N ? A ? 393 1
   ATOM 3092 CA . ILE A 413 ? 29.08700 4.41200 -12.99400 1.000 41.67000 C ? A ? 393 1
   ATOM 3093 C . ILE A 413 ? 30.25000 4.13600 -13.93000 1.000 41.92000 C ? A ? 393 1
   ATOM 3094 O . ILE A 413 ? 30.06700 3.59800 -15.03000 1.000 38.95000 O ? A ? 393 1
   ATOM 3095 CB . ILE A 413 ? 28.58600 5.85600 -13.15200 1.000 41.01000 C ? A ? 393 1
   ATOM 3096 CG1 . ILE A 413 ? 27.31200 6.10700 -12.33800 1.000 43.98000 C ? A ? 393 1
   ATOM 3097 CG2 . ILE A 413 ? 28.35900 6.17600 -14.62200 1.000 43.26000 C ? A ? 393 1
   ATOM 3098 CD1 . ILE A 413 ? 27.03000 7.62800 -12.16800 1.000 40.89000 C ? A ? 393 1
   ATOM 3099 N . LYS A 414 ? 31.45800 4.52900 -13.51900 1.000 45.25000 N ? A ? 394 1
   ATOM 3100 CA . LYS A 414 ? 32.65300 4.28900 -14.32200 1.000 45.44000 C ? A ? 394 1
   ATOM 3101 C . LYS A 414 ? 32.86200 2.79800 -14.58500 1.000 40.79000 C ? A ? 394 1
   ATOM 3102 O . LYS A 414 ? 33.18400 2.39700 -15.71000 1.000 40.94000 O ? A ? 394 1
   ATOM 3103 CB . LYS A 414 ? 33.86400 4.89100 -13.61300 1.000 42.83000 C ? A ? 394 1
   ATOM 3104 CG . LYS A 414 ? 35.15000 4.79900 -14.38500 1.000 44.36000 C ? A ? 394 1
   ATOM 3105 CD . LYS A 414 ? 36.33700 4.69100 -13.44300 1.000 44.54000 C ? A ? 394 1
   ATOM 3106 CE . LYS A 414 ? 37.65000 4.67600 -14.23300 1.000 47.17000 C ? A ? 394 1
   ATOM 3107 NZ . LYS A 414 ? 38.85300 4.51400 -13.36300 1.000 49.90000 N ? A ? 394 1
   ATOM 3108 N . LEU A 415 ? 32.64300 1.95900 -13.57400 1.000 38.42000 N ? A ? 395 1
   ATOM 3109 CA . LEU A 415 ? 32.89700 0.52700 -13.71100 1.000 39.54000 C ? A ? 395 1
   ATOM 3110 C . LEU A 415 ? 32.16600 -0.12400 -14.89100 1.000 42.87000 C ? A ? 395 1
   ATOM 3111 O . LEU A 415 ? 32.54200 -1.22700 -15.30200 1.000 40.28000 O ? A ? 395 1
   ATOM 3112 CB . LEU A 415 ? 32.51300 -0.17500 -12.41300 1.000 37.75000 C ? A ? 395 1
   ATOM 3113 CG . LEU A 415 ? 33.28900 0.29100 -11.18100 1.000 45.47000 C ? A ? 395 1
   ATOM 3114 CD1 . LEU A 415 ? 32.97300 -0.59500 -9.99200 1.000 45.85000 C ? A ? 395 1
   ATOM 3115 CD2 . LEU A 415 ? 34.79100 0.29100 -11.44000 1.000 37.52000 C ? A ? 395 1
   ATOM 3116 N . LEU A 416 ? 31.12900 0.51000 -15.44400 1.000 41.06000 N ? A ? 396 1
   ATOM 3117 CA . LEU A 416 ? 30.38300 -0.07700 -16.55200 1.000 37.76000 C ? A ? 396 1
   ATOM 3118 C . LEU A 416 ? 30.68600 0.55500 -17.90700 1.000 42.55000 C ? A ? 396 1
   ATOM 3119 O . LEU A 416 ? 30.19400 0.05700 -18.92600 1.000 40.34000 O ? A ? 396 1
   ATOM 3120 CB . LEU A 416 ? 28.87000 0.01700 -16.29300 1.000 40.31000 C ? A ? 396 1
   ATOM 3121 CG . LEU A 416 ? 28.15600 -1.24000 -15.78500 1.000 41.76000 C ? A ? 396 1
   ATOM 3122 CD1 . LEU A 416 ? 28.80400 -1.69900 -14.50100 1.000 43.03000 C ? A ? 396 1
   ATOM 3123 CD2 . LEU A 416 ? 26.65100 -1.01200 -15.58000 1.000 36.14000 C ? A ? 396 1
   ATOM 3124 N . ASN A 417 ? 31.47300 1.63300 -17.95600 1.000 39.92000 N ? A ? 397 1
   ATOM 3125 CA . ASN A 417 ? 31.70100 2.36200 -19.19400 1.000 39.73000 C ? A ? 397 1
   ATOM 3126 C . ASN A 417 ? 33.04600 1.95700 -19.78900 1.000 42.73000 C ? A ? 397 1
   ATOM 3127 O . ASN A 417 ? 34.09300 2.30700 -19.21800 1.000 37.60000 O ? A ? 397 1
   ATOM 3128 CB . ASN A 417 ? 31.67300 3.86600 -18.92900 1.000 37.45000 C ? A ? 397 1
   ATOM 3129 CG . ASN A 417 ? 31.70900 4.67700 -20.19600 1.000 40.13000 C ? A ? 397 1
   ATOM 3130 OD1 . ASN A 417 ? 31.97000 4.14600 -21.28100 1.000 38.14000 O ? A ? 397 1
   ATOM 3131 ND2 . ASN A 417 ? 31.41800 5.97600 -20.07700 1.000 33.59000 N ? A ? 397 1
   ATOM 3132 N . PRO A 418 ? 33.08600 1.27500 -20.93900 1.000 42.21000 N ? A ? 398 1
   ATOM 3133 CA . PRO A 418 ? 34.39300 0.92600 -21.51000 1.000 36.10000 C ? A ? 398 1
   ATOM 3134 C . PRO A 418 ? 35.14400 2.12700 -22.03300 1.000 40.69000 C ? A ? 398 1
   ATOM 3135 O . PRO A 418 ? 36.37400 2.05600 -22.13600 1.000 35.40000 O ? A ? 398 1
   ATOM 3136 CB . PRO A 418 ? 34.05300 -0.06700 -22.62900 1.000 35.67000 C ? A ? 398 1
   ATOM 3137 CG . PRO A 418 ? 32.60000 0.22000 -22.98400 1.000 36.03000 C ? A ? 398 1
   ATOM 3138 CD . PRO A 418 ? 31.96000 0.71200 -21.70900 1.000 38.86000 C ? A ? 398 1
   ATOM 3139 N . ILE A 419 ? 34.46900 3.23800 -22.34400 1.000 39.28000 N ? A ? 399 1
   ATOM 3140 CA . ILE A 419 ? 35.20600 4.39100 -22.85700 1.000 37.96000 C ? A ? 399 1
   ATOM 3141 C . ILE A 419 ? 36.20100 4.90300 -21.81600 1.000 38.78000 C ? A ? 399 1
   ATOM 3142 O . ILE A 419 ? 37.23900 5.46200 -22.16700 1.000 42.40000 O ? A ? 399 1
   ATOM 3143 CB . ILE A 419 ? 34.23500 5.49500 -23.32600 1.000 43.81000 C ? A ? 399 1
   ATOM 3144 CG1 . ILE A 419 ? 33.19600 4.92200 -24.30200 1.000 37.27000 C ? A ? 399 1
   ATOM 3145 CG2 . ILE A 419 ? 34.99600 6.65900 -23.98400 1.000 33.74000 C ? A ? 399 1
   ATOM 3146 CD1 . ILE A 419 ? 33.78400 4.03800 -25.42200 1.000 37.41000 C ? A ? 399 1
   ATOM 3147 N . GLU A 420 ? 35.94100 4.66600 -20.53200 1.000 43.50000 N ? A ? 400 1
   ATOM 3148 CA . GLU A 420 ? 36.83100 5.14200 -19.47500 1.000 38.24000 C ? A ? 400 1
   ATOM 3149 C . GLU A 420 ? 38.13200 4.36300 -19.36800 1.000 41.09000 C ? A ? 400 1
   ATOM 3150 O . GLU A 420 ? 39.02200 4.78800 -18.63000 1.000 42.44000 O ? A ? 400 1
   ATOM 3151 CB . GLU A 420 ? 36.12100 5.07600 -18.12000 1.000 37.77000 C ? A ? 400 1
   ATOM 3152 CG . GLU A 420 ? 34.80500 5.86000 -18.08200 1.000 47.25000 C ? A ? 400 1
   ATOM 3153 CD . GLU A 420 ? 35.02100 7.34900 -17.79300 1.000 49.08000 C ? A ? 400 1
   ATOM 3154 OE1 . GLU A 420 ? 35.86400 7.95600 -18.48600 1.000 48.77000 O ? A ? 400 1
   ATOM 3155 OE2 . GLU A 420 ? 34.33200 7.90700 -16.90100 1.000 50.47000 O ? A ? 400 1
   ATOM 3156 N . TYR A 421 ? 38.26300 3.22500 -20.04000 1.000 42.78000 N ? A ? 401 1
   ATOM 3157 CA . TYR A 421 ? 39.36200 2.30800 -19.77600 1.000 40.47000 C ? A ? 401 1
   ATOM 3158 C . TYR A 421 ? 40.24500 2.05400 -20.97900 1.000 45.31000 C ? A ? 401 1
   ATOM 3159 O . TYR A 421 ? 41.34500 1.51000 -20.81100 1.000 44.16000 O ? A ? 401 1
   ATOM 3160 CB . TYR A 421 ? 38.82500 0.96700 -19.26600 1.000 37.12000 C ? A ? 401 1
   ATOM 3161 CG . TYR A 421 ? 38.20300 1.04800 -17.90000 1.000 36.91000 C ? A ? 401 1
   ATOM 3162 CD1 . TYR A 421 ? 38.99000 0.95300 -16.76300 1.000 34.65000 C ? A ? 401 1
   ATOM 3163 CD2 . TYR A 421 ? 36.82500 1.20900 -17.74200 1.000 35.72000 C ? A ? 401 1
   ATOM 3164 CE1 . TYR A 421 ? 38.43500 1.02300 -15.50200 1.000 44.72000 C ? A ? 401 1
   ATOM 3165 CE2 . TYR A 421 ? 36.24400 1.27300 -16.47300 1.000 36.54000 C ? A ? 401 1
   ATOM 3166 CZ . TYR A 421 ? 37.06300 1.18000 -15.35900 1.000 45.11000 C ? A ? 401 1
   ATOM 3167 OH . TYR A 421 ? 36.54000 1.23100 -14.09300 1.000 41.30000 O ? A ? 401 1
   ATOM 3168 N . ILE A 422 ? 39.79200 2.41800 -22.17600 1.000 41.75000 N ? A ? 402 1
   ATOM 3169 CA . ILE A 422 ? 40.63100 2.40800 -23.36500 1.000 48.39000 C ? A ? 402 1
   ATOM 3170 C . ILE A 422 ? 41.66300 3.52900 -23.24200 1.000 50.98000 C ? A ? 402 1
   ATOM 3171 O . ILE A 422 ? 41.29500 4.69600 -23.06200 1.000 51.39000 O ? A ? 402 1
   ATOM 3172 CB . ILE A 422 ? 39.76300 2.57800 -24.61900 1.000 47.40000 C ? A ? 402 1
   ATOM 3173 CG1 . ILE A 422 ? 38.73600 1.44200 -24.71800 1.000 44.23000 C ? A ? 402 1
   ATOM 3174 CG2 . ILE A 422 ? 40.61700 2.70800 -25.88500 1.000 40.29000 C ? A ? 402 1
   ATOM 3175 CD1 . ILE A 422 ? 37.46300 1.86800 -25.43800 1.000 34.50000 C ? A ? 402 1
   ATOM 3176 N . ASN A 423 ? 42.95400 3.16100 -23.31400 1.000 53.50000 N ? A ? 403 1
   ATOM 3177 CA . ASN A 423 ? 44.17900 3.98300 -23.35200 1.000 48.22000 C ? A ? 403 1
   ATOM 3178 C . ASN A 423 ? 44.86500 3.98300 -21.99300 1.000 54.26000 C ? A ? 403 1
   ATOM 3179 O . ASN A 423 ? 45.87700 4.66600 -21.80400 1.000 60.49000 O ? A ? 403 1
   ATOM 3180 CB . ASN A 423 ? 43.98400 5.43900 -23.85700 1.000 50.38000 C ? A ? 403 1
   ATOM 3181 CG . ASN A 423 ? 43.39000 6.43700 -22.80100 1.000 62.11000 C ? A ? 403 1
   ATOM 3182 OD1 . ASN A 423 ? 43.40900 6.21300 -21.58400 1.000 63.40000 O ? A ? 403 1
   ATOM 3183 ND2 . ASN A 423 ? 42.85600 7.56000 -23.30700 1.000 56.96000 N ? A ? 403 1
   ATOM 3184 N . ASN A 424 ? 44.34300 3.21200 -21.04100 1.000 47.97000 N ? A ? 404 1
   ATOM 3185 CA . ASN A 424 ? 44.96500 3.22100 -19.72400 1.000 49.27000 C ? A ? 404 1
   ATOM 3186 C . ASN A 424 ? 44.86400 1.87300 -19.01900 1.000 49.93000 C ? A ? 404 1
   ATOM 3187 O . ASN A 424 ? 45.08700 1.80900 -17.80300 1.000 52.63000 O ? A ? 404 1
   ATOM 3188 CB . ASN A 424 ? 44.34900 4.33300 -18.85000 1.000 52.53000 C ? A ? 404 1
   ATOM 3189 CG . ASN A 424 ? 42.84800 4.17000 -18.65500 1.000 51.11000 C ? A ? 404 1
   ATOM 3190 OD1 . ASN A 424 ? 42.41500 3.32700 -17.86700 1.000 51.43000 O ? A ? 404 1
   ATOM 3191 ND2 . ASN A 424 ? 42.04800 5.00700 -19.33700 1.000 44.38000 N ? A ? 404 1
   ATOM 3192 N . SER A 425 ? 44.53500 0.80100 -19.73700 1.000 46.76000 N ? A ? 405 1
   ATOM 3193 CA . SER A 425 ? 44.45400 -0.52500 -19.15000 1.000 42.12000 C ? A ? 405 1
   ATOM 3194 C . SER A 425 ? 44.89300 -1.53000 -20.19700 1.000 44.62000 C ? A ? 405 1
   ATOM 3195 O . SER A 425 ? 45.24200 -1.16400 -21.32400 1.000 41.98000 O ? A ? 405 1
   ATOM 3196 CB . SER A 425 ? 43.04300 -0.82600 -18.63700 1.000 46.32000 C ? A ? 405 1
   ATOM 3197 OG . SER A 425 ? 42.23900 0.33400 -18.67800 1.000 43.74000 O ? A ? 405 1
   ATOM 3198 N . ASP A 426 ? 44.88600 -2.80800 -19.81300 1.000 44.11000 N ? A ? 406 1
   ATOM 3199 CA . ASP A 426 ? 45.24100 -3.88500 -20.73600 1.000 42.52000 C ? A ? 406 1
   ATOM 3200 C . ASP A 426 ? 44.02000 -4.17600 -21.58300 1.000 42.97000 C ? A ? 406 1
   ATOM 3201 O . ASP A 426 ? 43.19600 -5.02000 -21.24700 1.000 38.72000 O ? A ? 406 1
   ATOM 3202 CB . ASP A 426 ? 45.70400 -5.12500 -19.98800 1.000 39.70000 C ? A ? 406 1
   ATOM 3203 CG . ASP A 426 ? 46.94200 -4.86900 -19.19900 1.000 43.91000 C ? A ? 406 1
   ATOM 3204 OD1 . ASP A 426 ? 47.69400 -3.95900 -19.59800 1.000 41.16000 O ? A ? 406 1
   ATOM 3205 OD2 . ASP A 426 ? 47.14100 -5.54700 -18.17300 1.000 50.15000 O ? A ? 406 1
   ATOM 3206 N . THR A 427 ? 43.91700 -3.46300 -22.69600 1.000 40.04000 N ? A ? 407 1
   ATOM 3207 CA . THR A 427 ? 42.80600 -3.57100 -23.62000 1.000 38.37000 C ? A ? 407 1
   ATOM 3208 C . THR A 427 ? 43.09900 -4.62500 -24.67200 1.000 37.29000 C ? A ? 407 1
   ATOM 3209 O . THR A 427 ? 44.21100 -4.69700 -25.19700 1.000 39.28000 O ? A ? 407 1
   ATOM 3210 CB . THR A 427 ? 42.57000 -2.21200 -24.27600 1.000 38.61000 C ? A ? 407 1
   ATOM 3211 OG1 . THR A 427 ? 42.28300 -1.26400 -23.24400 1.000 38.81000 O ? A ? 407 1
   ATOM 3212 CG2 . THR A 427 ? 41.42700 -2.25600 -25.30700 1.000 34.17000 C ? A ? 407 1
   ATOM 3213 N . ALA A 428 ? 42.10500 -5.46200 -24.95300 1.000 37.90000 N ? A ? 408 1
   ATOM 3214 CA . ALA A 428 ? 42.22900 -6.45500 -26.01100 1.000 38.65000 C ? A ? 408 1
   ATOM 3215 C . ALA A 428 ? 42.67500 -5.76900 -27.29400 1.000 38.71000 C ? A ? 408 1
   ATOM 3216 O . ALA A 428 ? 42.24000 -4.65600 -27.59800 1.000 33.14000 O ? A ? 408 1
   ATOM 3217 CB . ALA A 428 ? 40.87400 -7.18300 -26.23100 1.000 34.03000 C ? A ? 408 1
   ATOM 3218 N . LYS A 429 ? 43.53400 -6.44500 -28.06100 1.000 35.91000 N ? A ? 409 1
   ATOM 3219 CA . LYS A 429 ? 44.02500 -5.83900 -29.29400 1.000 35.75000 C ? A ? 409 1
   ATOM 3220 C . LYS A 429 ? 42.95500 -5.78800 -30.38800 1.000 34.73000 C ? A ? 409 1
   ATOM 3221 O . LYS A 429 ? 42.91800 -4.83000 -31.17200 1.000 31.79000 O ? A ? 409 1
   ATOM 3222 CB . LYS A 429 ? 45.25200 -6.59700 -29.79400 1.000 33.39000 C ? A ? 409 1
   ATOM 3223 CG . LYS A 429 ? 45.72200 -6.16500 -31.17200 1.000 34.61000 C ? A ? 409 1
   ATOM 3224 CD . LYS A 429 ? 47.23000 -6.37600 -31.36100 1.000 39.41000 C ? A ? 409 1
   ATOM 3225 CE . LYS A 429 ? 47.54600 -6.75300 -32.79800 1.000 41.94000 C ? A ? 409 1
   ATOM 3226 NZ . LYS A 429 ? 48.86700 -6.22800 -33.25900 1.000 54.25000 N ? A ? 409 1
   ATOM 3227 N . TYR A 430 ? 42.10000 -6.81700 -30.48500 1.000 32.71000 N ? A ? 410 1
   ATOM 3228 CA . TYR A 430 ? 41.20500 -6.99900 -31.63000 1.000 36.16000 C ? A ? 410 1
   ATOM 3229 C . TYR A 430 ? 39.74100 -6.84400 -31.22300 1.000 34.81000 C ? A ? 410 1
   ATOM 3230 O . TYR A 430 ? 39.30900 -7.40400 -30.20900 1.000 31.53000 O ? A ? 410 1
   ATOM 3231 CB . TYR A 430 ? 41.40000 -8.37900 -32.27400 1.000 35.50000 C ? A ? 410 1
   ATOM 3232 CG . TYR A 430 ? 42.78600 -8.60500 -32.81800 1.000 34.18000 C ? A ? 410 1
   ATOM 3233 CD1 . TYR A 430 ? 43.14600 -8.13200 -34.07400 1.000 35.34000 C ? A ? 410 1
   ATOM 3234 CD2 . TYR A 430 ? 43.73600 -9.28200 -32.07200 1.000 34.66000 C ? A ? 410 1
   ATOM 3235 CE1 . TYR A 430 ? 44.41900 -8.33500 -34.57900 1.000 32.54000 C ? A ? 410 1
   ATOM 3236 CE2 . TYR A 430 ? 45.02900 -9.48600 -32.56400 1.000 41.47000 C ? A ? 410 1
   ATOM 3237 CZ . TYR A 430 ? 45.35800 -9.00900 -33.81700 1.000 41.34000 C ? A ? 410 1
   ATOM 3238 OH . TYR A 430 ? 46.63000 -9.19700 -34.30100 1.000 45.29000 O ? A ? 410 1
   ATOM 3239 N . TRP A 431 ? 38.98400 -6.10800 -32.05100 1.000 35.24000 N ? A ? 411 1
   ATOM 3240 CA . TRP A 431 ? 37.61400 -5.67300 -31.77600 1.000 32.45000 C ? A ? 411 1
   ATOM 3241 C . TRP A 431 ? 36.74400 -5.86000 -33.00800 1.000 34.48000 C ? A ? 411 1
   ATOM 3242 O . TRP A 431 ? 37.13800 -5.47300 -34.11700 1.000 30.95000 O ? A ? 411 1
   ATOM 3243 CB . TRP A 431 ? 37.56200 -4.19100 -31.34000 1.000 30.05000 C ? A ? 411 1
   ATOM 3244 CG . TRP A 431 ? 38.15300 -4.01800 -30.00500 1.000 27.67000 C ? A ? 411 1
   ATOM 3245 CD1 . TRP A 431 ? 39.47500 -4.04300 -29.69200 1.000 29.31000 C ? A ? 411 1
   ATOM 3246 CD2 . TRP A 431 ? 37.44700 -3.89600 -28.77000 1.000 30.36000 C ? A ? 411 1
   ATOM 3247 NE1 . TRP A 431 ? 39.64300 -3.92000 -28.33200 1.000 31.94000 N ? A ? 411 1
   ATOM 3248 CE2 . TRP A 431 ? 38.41100 -3.82000 -27.74400 1.000 31.54000 C ? A ? 411 1
   ATOM 3249 CE3 . TRP A 431 ? 36.09000 -3.81900 -28.43100 1.000 32.65000 C ? A ? 411 1
   ATOM 3250 CZ2 . TRP A 431 ? 38.06300 -3.65600 -26.40000 1.000 32.14000 C ? A ? 411 1
   ATOM 3251 CZ3 . TRP A 431 ? 35.75000 -3.66200 -27.09500 1.000 31.80000 C ? A ? 411 1
   ATOM 3252 CH2 . TRP A 431 ? 36.73500 -3.57500 -26.10100 1.000 31.12000 C ? A ? 411 1
   ATOM 3253 N . ARG A 432 ? 35.55800 -6.44700 -32.79400 1.000 29.91000 N ? A ? 412 1
   ATOM 3254 CA . ARG A 432 ? 34.50100 -6.54200 -33.79800 1.000 35.57000 C ? A ? 412 1
   ATOM 3255 C . ARG A 432 ? 33.23000 -5.93900 -33.21300 1.000 37.97000 C ? A ? 412 1
   ATOM 3256 O . ARG A 432 ? 32.73900 -6.39900 -32.17400 1.000 37.00000 O ? A ? 412 1
   ATOM 3257 CB . ARG A 432 ? 34.25000 -7.98700 -34.21100 1.000 33.57000 C ? A ? 412 1
   ATOM 3258 CG . ARG A 432 ? 33.59600 -8.12900 -35.55900 1.000 32.32000 C ? A ? 412 1
   ATOM 3259 CD . ARG A 432 ? 33.45800 -9.62400 -35.89100 1.000 33.12000 C ? A ? 412 1
   ATOM 3260 NE . ARG A 432 ? 32.81100 -9.83000 -37.17600 1.000 33.78000 N ? A ? 412 1
   ATOM 3261 CZ . ARG A 432 ? 31.50300 -9.99900 -37.31600 1.000 33.73000 C ? A ? 412 1
   ATOM 3262 NH1 . ARG A 432 ? 30.70400 -10.04800 -36.26600 1.000 32.89000 N ? A ? 412 1
   ATOM 3263 NH2 . ARG A 432 ? 30.99000 -10.10500 -38.53800 1.000 31.67000 N ? A ? 412 1
   ATOM 3264 N . VAL A 433 ? 32.70800 -4.90800 -33.86900 1.000 34.84000 N ? A ? 413 1
   ATOM 3265 CA . VAL A 433 ? 31.56300 -4.16200 -33.36400 1.000 29.74000 C ? A ? 413 1
   ATOM 3266 C . VAL A 433 ? 30.53500 -4.12500 -34.47400 1.000 33.51000 C ? A ? 413 1
   ATOM 3267 O . VAL A 433 ? 30.86100 -3.75200 -35.61100 1.000 34.42000 O ? A ? 413 1
   ATOM 3268 CB . VAL A 433 ? 31.96300 -2.74500 -32.92600 1.000 36.09000 C ? A ? 413 1
   ATOM 3269 CG1 . VAL A 433 ? 30.73500 -1.90300 -32.44900 1.000 31.67000 C ? A ? 413 1
   ATOM 3270 CG2 . VAL A 433 ? 33.05700 -2.83000 -31.85700 1.000 31.58000 C ? A ? 413 1
   ATOM 3271 N . ARG A 434 ? 29.31000 -4.57300 -34.17100 1.000 31.96000 N ? A ? 414 1
   ATOM 3272 CA . ARG A 434 ? 28.22300 -4.51100 -35.13600 1.000 36.12000 C ? A ? 414 1
   ATOM 3273 C . ARG A 434 ? 27.03200 -3.80600 -34.51500 1.000 33.18000 C ? A ? 414 1
   ATOM 3274 O . ARG A 434 ? 26.68100 -4.05800 -33.35900 1.000 34.86000 O ? A ? 414 1
   ATOM 3275 CB . ARG A 434 ? 27.81400 -5.90300 -35.61400 1.000 39.08000 C ? A ? 414 1
   ATOM 3276 CG . ARG A 434 ? 28.89600 -6.60800 -36.38900 1.000 38.25000 C ? A ? 414 1
   ATOM 3277 CD . ARG A 434 ? 28.93600 -6.14000 -37.83900 1.000 38.84000 C ? A ? 414 1
   ATOM 3278 NE . ARG A 434 ? 29.94800 -6.86400 -38.61200 1.000 43.89000 N ? A ? 414 1
   ATOM 3279 CZ . ARG A 434 ? 31.23000 -6.52700 -38.68600 1.000 37.62000 C ? A ? 414 1
   ATOM 3280 NH1 . ARG A 434 ? 31.73000 -5.51700 -37.97800 1.000 35.54000 N ? A ? 414 1
   ATOM 3281 NH2 . ARG A 434 ? 32.02200 -7.18900 -39.52000 1.000 38.18000 N ? A ? 414 1
   ATOM 3282 N . HIS A 435 ? 26.41400 -2.91900 -35.28600 1.000 35.16000 N ? A ? 415 1
   ATOM 3283 CA . HIS A 435 ? 25.23300 -2.20100 -34.82000 1.000 35.26000 C ? A ? 415 1
   ATOM 3284 C . HIS A 435 ? 24.35500 -1.91500 -36.02800 1.000 36.29000 C ? A ? 415 1
   ATOM 3285 O . HIS A 435 ? 24.80500 -1.27600 -36.98000 1.000 41.47000 O ? A ? 415 1
   ATOM 3286 CB . HIS A 435 ? 25.59200 -0.90400 -34.08500 1.000 34.84000 C ? A ? 415 1
   ATOM 3287 CG . HIS A 435 ? 24.39600 -0.23100 -33.48300 1.000 40.32000 C ? A ? 415 1
   ATOM 3288 ND1 . HIS A 435 ? 24.12600 -0.25500 -32.13000 1.000 40.02000 N ? A ? 415 1
   ATOM 3289 CD2 . HIS A 435 ? 23.35900 0.42000 -34.06200 1.000 34.59000 C ? A ? 415 1
   ATOM 3290 CE1 . HIS A 435 ? 22.97600 0.36100 -31.90100 1.000 38.35000 C ? A ? 415 1
   ATOM 3291 NE2 . HIS A 435 ? 22.48900 0.77900 -33.05700 1.000 37.89000 N ? A ? 415 1
   ATOM 3292 N . GLY A 436 ? 23.12400 -2.42000 -36.01000 1.000 36.50000 N ? A ? 416 1
   ATOM 3293 CA . GLY A 436 ? 22.28000 -2.27400 -37.17700 1.000 38.59000 C ? A ? 416 1
   ATOM 3294 C . GLY A 436 ? 21.97600 -0.81900 -37.47900 1.000 39.58000 C ? A ? 416 1
   ATOM 3295 O . GLY A 436 ? 21.65200 -0.04900 -36.57000 1.000 39.51000 O ? A ? 416 1
   ATOM 3296 N . ALA A 437 ? 22.08300 -0.42400 -38.74700 1.000 37.99000 N ? A ? 417 1
   ATOM 3297 CA . ALA A 437 ? 21.69500 0.92800 -39.12600 1.000 41.45000 C ? A ? 417 1
   ATOM 3298 C . ALA A 437 ? 20.21600 1.21800 -38.85300 1.000 45.25000 C ? A ? 417 1
   ATOM 3299 O . ALA A 437 ? 19.80600 2.38000 -38.94300 1.000 44.55000 O ? A ? 417 1
   ATOM 3300 CB . ALA A 437 ? 22.00900 1.17000 -40.60400 1.000 40.74000 C ? A ? 417 1
   ATOM 3301 N . PHE A 438 ? 19.41300 0.20700 -38.51400 1.000 39.17000 N ? A ? 418 1
   ATOM 3302 CA . PHE A 438 ? 18.01900 0.42000 -38.14500 1.000 45.58000 C ? A ? 418 1
   ATOM 3303 C . PHE A 438 ? 17.77000 0.12700 -36.67100 1.000 44.66000 C ? A ? 418 1
   ATOM 3304 O . PHE A 438 ? 16.61900 -0.06700 -36.26700 1.000 41.79000 O ? A ? 418 1
   ATOM 3305 CB . PHE A 438 ? 17.09300 -0.43700 -39.01000 1.000 42.53000 C ? A ? 418 1
   ATOM 3306 CG . PHE A 438 ? 16.82200 0.13900 -40.37500 1.000 48.12000 C ? A ? 418 1
   ATOM 3307 CD1 . PHE A 438 ? 17.80300 0.82800 -41.06900 1.000 43.19000 C ? A ? 418 1
   ATOM 3308 CD2 . PHE A 438 ? 15.57900 -0.01400 -40.96700 1.000 52.71000 C ? A ? 418 1
   ATOM 3309 CE1 . PHE A 438 ? 17.55700 1.34900 -42.32800 1.000 45.94000 C ? A ? 418 1
   ATOM 3310 CE2 . PHE A 438 ? 15.32300 0.51800 -42.22900 1.000 54.16000 C ? A ? 418 1
   ATOM 3311 CZ . PHE A 438 ? 16.30500 1.19200 -42.90800 1.000 45.96000 C ? A ? 418 1
   ATOM 3312 N . ASP A 439 ? 18.82200 0.07600 -35.86000 1.000 38.62000 N ? A ? 419 1
   ATOM 3313 CA . ASP A 439 ? 18.69400 -0.20400 -34.43300 1.000 42.09000 C ? A ? 419 1
   ATOM 3314 C . ASP A 439 ? 18.63800 1.13300 -33.71900 1.000 43.88000 C ? A ? 419 1
   ATOM 3315 O . ASP A 439 ? 19.62400 1.86800 -33.69700 1.000 43.56000 O ? A ? 419 1
   ATOM 3316 CB . ASP A 439 ? 19.85000 -1.06500 -33.92200 1.000 42.79000 C ? A ? 419 1
   ATOM 3317 CG . ASP A 439 ? 19.78400 -1.32300 -32.41900 1.000 44.87000 C ? A ? 419 1
   ATOM 3318 OD1 . ASP A 439 ? 19.08300 -0.58900 -31.67200 1.000 42.03000 O ? A ? 419 1
   ATOM 3319 OD2 . ASP A 439 ? 20.43700 -2.29200 -31.97000 1.000 45.30000 O ? A ? 419 1
   ATOM 3320 N . ARG A 440 ? 17.47800 1.45400 -33.14400 1.000 45.29000 N ? A ? 420 1
   ATOM 3321 CA . ARG A 440 ? 17.30000 2.72000 -32.45600 1.000 38.06000 C ? A ? 420 1
   ATOM 3322 C . ARG A 440 ? 17.18800 2.53300 -30.95700 1.000 36.78000 C ? A ? 420 1
   ATOM 3323 O . ARG A 440 ? 16.68100 3.41600 -30.26800 1.000 37.85000 O ? A ? 420 1
   ATOM 3324 CB . ARG A 440 ? 16.08100 3.47200 -32.99500 1.000 40.69000 C ? A ? 420 1
   ATOM 3325 CG . ARG A 440 ? 15.83700 3.30600 -34.49100 1.000 39.93000 C ? A ? 420 1
   ATOM 3326 CD . ARG A 440 ? 14.70000 2.31300 -34.75700 1.000 36.34000 C ? A ? 420 1
   ATOM 3327 NE . ARG A 440 ? 13.35900 2.83200 -34.51400 1.000 40.05000 N ? A ? 420 1
   ATOM 3328 CZ . ARG A 440 ? 12.43200 2.22900 -33.77100 1.000 44.29000 C ? A ? 420 1
   ATOM 3329 NH1 . ARG A 440 ? 12.67600 1.08400 -33.14900 1.000 42.84000 N ? A ? 420 1
   ATOM 3330 NH2 . ARG A 440 ? 11.22500 2.79100 -33.64800 1.000 42.67000 N ? A ? 420 1
   ATOM 3331 N . ASP A 441 ? 17.66300 1.40700 -30.42700 1.000 38.63000 N ? A ? 421 1
   ATOM 3332 CA . ASP A 441 ? 17.75000 1.29300 -28.97600 1.000 39.62000 C ? A ? 421 1
   ATOM 3333 C . ASP A 441 ? 18.75100 2.26900 -28.37400 1.000 37.14000 C ? A ? 421 1
   ATOM 3334 O . ASP A 441 ? 18.68700 2.53800 -27.16900 1.000 33.95000 O ? A ? 421 1
   ATOM 3335 CB . ASP A 441 ? 18.12600 -0.12100 -28.56000 1.000 40.45000 C ? A ? 421 1
   ATOM 3336 CG . ASP A 441 ? 16.93600 -1.05200 -28.56500 1.000 50.02000 C ? A ? 421 1
   ATOM 3337 OD1 . ASP A 441 ? 16.35500 -1.25200 -29.66600 1.000 43.23000 O ? A ? 421 1
   ATOM 3338 OD2 . ASP A 441 ? 16.57500 -1.54800 -27.46800 1.000 51.76000 O ? A ? 421 1
   ATOM 3339 N . ILE A 442 ? 19.68400 2.78000 -29.17700 1.000 35.96000 N ? A ? 422 1
   ATOM 3340 CA . ILE A 442 ? 20.68700 3.72800 -28.70200 1.000 38.00000 C ? A ? 422 1
   ATOM 3341 C . ILE A 442 ? 21.12600 4.55300 -29.90400 1.000 38.10000 C ? A ? 422 1
   ATOM 3342 O . ILE A 442 ? 20.94500 4.14600 -31.05800 1.000 39.27000 O ? A ? 422 1
   ATOM 3343 CB . ILE A 442 ? 21.86100 2.98000 -28.01400 1.000 42.13000 C ? A ? 422 1
   ATOM 3344 CG1 . ILE A 442 ? 22.69300 3.91800 -27.13500 1.000 35.74000 C ? A ? 422 1
   ATOM 3345 CG2 . ILE A 442 ? 22.73500 2.19500 -29.02200 1.000 38.02000 C ? A ? 422 1
   ATOM 3346 CD1 . ILE A 442 ? 23.50000 3.17600 -26.09400 1.000 35.03000 C ? A ? 422 1
   ATOM 3347 N . SER A 443 ? 21.66200 5.74300 -29.64800 1.000 38.72000 N ? A ? 423 1
   ATOM 3348 CA . SER A 443 ? 22.09400 6.57500 -30.76100 1.000 36.57000 C ? A ? 423 1
   ATOM 3349 C . SER A 443 ? 23.20400 5.87700 -31.54200 1.000 33.67000 C ? A ? 423 1
   ATOM 3350 O . SER A 443 ? 23.99800 5.13200 -30.98400 1.000 26.45000 O ? A ? 423 1
   ATOM 3351 CB . SER A 443 ? 22.58800 7.93800 -30.26700 1.000 36.26000 C ? A ? 423 1
   ATOM 3352 OG . SER A 443 ? 23.20400 8.61000 -31.33800 1.000 28.73000 O ? A ? 423 1
   ATOM 3353 N . LEU A 444 ? 23.23600 6.10300 -32.85800 1.000 32.69000 N ? A ? 424 1
   ATOM 3354 CA . LEU A 444 ? 24.34500 5.61700 -33.66600 1.000 31.54000 C ? A ? 424 1
   ATOM 3355 C . LEU A 444 ? 25.67600 6.18900 -33.20000 1.000 40.81000 C ? A ? 424 1
   ATOM 3356 O . LEU A 444 ? 26.73100 5.64900 -33.54600 1.000 39.55000 O ? A ? 424 1
   ATOM 3357 CB . LEU A 444 ? 24.14000 5.99400 -35.13400 1.000 37.67000 C ? A ? 424 1
   ATOM 3358 CG . LEU A 444 ? 22.97500 5.38700 -35.91400 1.000 40.51000 C ? A ? 424 1
   ATOM 3359 CD1 . LEU A 444 ? 22.96000 5.92000 -37.33300 1.000 41.46000 C ? A ? 424 1
   ATOM 3360 CD2 . LEU A 444 ? 23.10900 3.86600 -35.91100 1.000 38.21000 C ? A ? 424 1
   ATOM 3361 N . ALA A 445 ? 25.64600 7.29600 -32.45500 1.000 39.88000 N ? A ? 425 1
   ATOM 3362 CA . ALA A 445 ? 26.87100 7.90100 -31.96800 1.000 33.65000 C ? A ? 425 1
   ATOM 3363 C . ALA A 445 ? 27.60700 6.97600 -31.01200 1.000 31.65000 C ? A ? 425 1
   ATOM 3364 O . ALA A 445 ? 28.83400 7.03100 -30.93600 1.000 33.46000 O ? A ? 425 1
   ATOM 3365 CB . ALA A 445 ? 26.54600 9.23700 -31.29800 1.000 30.00000 C ? A ? 425 1
   ATOM 3366 N . MET A 446 ? 26.89800 6.11200 -30.24900 1.000 35.21000 N ? A ? 426 1
   ATOM 3367 CA . MET A 446 ? 27.61200 5.26500 -29.31200 1.000 37.72000 C ? A ? 426 1
   ATOM 3368 C . MET A 446 ? 28.54600 4.26400 -29.99600 1.000 36.44000 C ? A ? 426 1
   ATOM 3369 O . MET A 446 ? 29.76700 4.33100 -29.76900 1.000 33.55000 O ? A ? 426 1
   ATOM 3370 CB . MET A 446 ? 26.65800 4.57500 -28.33000 1.000 30.88000 C ? A ? 426 1
   ATOM 3371 CG . MET A 446 ? 26.55800 5.31400 -27.03000 1.000 35.83000 C ? A ? 426 1
   ATOM 3372 SD . MET A 446 ? 25.94500 7.02400 -27.12600 1.000 37.31000 S ? A ? 426 1
   ATOM 3373 CE . MET A 446 ? 26.19100 7.46100 -25.40300 1.000 32.50000 C ? A ? 426 1
   ATOM 3374 N . PRO A 447 ? 28.06000 3.31000 -30.81000 1.000 40.10000 N ? A ? 427 1
   ATOM 3375 CA . PRO A 447 ? 29.00900 2.39100 -31.45500 1.000 35.37000 C ? A ? 427 1
   ATOM 3376 C . PRO A 447 ? 30.13900 3.13100 -32.15300 1.000 39.55000 C ? A ? 427 1
   ATOM 3377 O . PRO A 447 ? 31.27600 2.63100 -32.19300 1.000 37.57000 O ? A ? 427 1
   ATOM 3378 CB . PRO A 447 ? 28.13800 1.61400 -32.45600 1.000 37.04000 C ? A ? 427 1
   ATOM 3379 CG . PRO A 447 ? 26.87500 2.50100 -32.63300 1.000 34.75000 C ? A ? 427 1
   ATOM 3380 CD . PRO A 447 ? 26.67500 3.09200 -31.29100 1.000 32.74000 C ? A ? 427 1
   ATOM 3381 N . SER A 448 ? 29.86700 4.34900 -32.62900 1.000 29.56000 N ? A ? 428 1
   ATOM 3382 CA . SER A 448 ? 30.87600 5.14600 -33.32500 1.000 39.39000 C ? A ? 428 1
   ATOM 3383 C . SER A 448 ? 31.96400 5.66000 -32.37800 1.000 39.99000 C ? A ? 428 1
   ATOM 3384 O . SER A 448 ? 33.16100 5.54200 -32.67300 1.000 33.41000 O ? A ? 428 1
   ATOM 3385 CB . SER A 448 ? 30.20100 6.31200 -34.04200 1.000 34.79000 C ? A ? 428 1
   ATOM 3386 OG . SER A 448 ? 29.35000 5.83200 -35.06600 1.000 33.85000 O ? A ? 428 1
   ATOM 3387 N . ILE A 449 ? 31.56900 6.27800 -31.25800 1.000 36.17000 N ? A ? 429 1
   ATOM 3388 CA . ILE A 449 ? 32.55800 6.70200 -30.26800 1.000 35.67000 C ? A ? 429 1
   ATOM 3389 C . ILE A 449 ? 33.42400 5.51900 -29.84500 1.000 36.82000 C ? A ? 429 1
   ATOM 3390 O . ILE A 449 ? 34.64900 5.65700 -29.68900 1.000 37.28000 O ? A ? 429 1
   ATOM 3391 CB . ILE A 449 ? 31.86900 7.38000 -29.06100 1.000 36.18000 C ? A ? 429 1
   ATOM 3392 CG1 . ILE A 449 ? 31.35700 8.77700 -29.45300 1.000 27.59000 C ? A ? 429 1
   ATOM 3393 CG2 . ILE A 449 ? 32.81700 7.49300 -27.86200 1.000 25.41000 C ? A ? 429 1
   ATOM 3394 CD1 . ILE A 449 ? 30.19100 9.26800 -28.60300 1.000 32.29000 C ? A ? 429 1
   ATOM 3395 N . LEU A 450 ? 32.81100 4.34000 -29.66600 1.000 30.51000 N ? A ? 430 1
   ATOM 3396 CA . LEU A 450 ? 33.57300 3.17400 -29.22600 1.000 34.35000 C ? A ? 430 1
   ATOM 3397 C . LEU A 450 ? 34.62700 2.79100 -30.26000 1.000 35.64000 C ? A ? 430 1
   ATOM 3398 O . LEU A 450 ? 35.80600 2.62100 -29.93000 1.000 33.80000 O ? A ? 430 1
   ATOM 3399 CB . LEU A 450 ? 32.64100 1.99500 -28.94600 1.000 32.31000 C ? A ? 430 1
   ATOM 3400 CG . LEU A 450 ? 33.31600 0.65300 -28.58300 1.000 31.68000 C ? A ? 430 1
   ATOM 3401 CD1 . LEU A 450 ? 33.88200 0.67700 -27.17000 1.000 23.76000 C ? A ? 430 1
   ATOM 3402 CD2 . LEU A 450 ? 32.33700 -0.52800 -28.73400 1.000 33.54000 C ? A ? 430 1
   ATOM 3403 N . SER A 451 ? 34.22500 2.68900 -31.52600 1.000 32.60000 N ? A ? 431 1
   ATOM 3404 CA . SER A 451 ? 35.16600 2.32200 -32.57400 1.000 36.19000 C ? A ? 431 1
   ATOM 3405 C . SER A 451 ? 36.26400 3.36900 -32.73400 1.000 39.57000 C ? A ? 431 1
   ATOM 3406 O . SER A 451 ? 37.44300 3.02300 -32.87900 1.000 35.45000 O ? A ? 431 1
   ATOM 3407 CB . SER A 451 ? 34.41200 2.13100 -33.88700 1.000 38.94000 C ? A ? 431 1
   ATOM 3408 OG . SER A 451 ? 33.49600 1.05500 -33.77400 1.000 46.53000 O ? A ? 431 1
   ATOM 3409 N . LEU A 452 ? 35.88900 4.65500 -32.74200 1.000 35.28000 N ? A ? 432 1
   ATOM 3410 CA . LEU A 452 ? 36.86800 5.72400 -32.92800 1.000 37.58000 C ? A ? 432 1
   ATOM 3411 C . LEU A 452 ? 37.85200 5.78000 -31.77000 1.000 31.49000 C ? A ? 432 1
   ATOM 3412 O . LEU A 452 ? 39.05800 5.91200 -31.98400 1.000 34.65000 O ? A ? 432 1
   ATOM 3413 CB . LEU A 452 ? 36.16500 7.07700 -33.09300 1.000 32.97000 C ? A ? 432 1
   ATOM 3414 CG . LEU A 452 ? 35.51800 7.33300 -34.44500 1.000 32.88000 C ? A ? 432 1
   ATOM 3415 CD1 . LEU A 452 ? 34.59300 8.54000 -34.32700 1.000 32.01000 C ? A ? 432 1
   ATOM 3416 CD2 . LEU A 452 ? 36.54300 7.48600 -35.57300 1.000 31.77000 C ? A ? 432 1
   ATOM 3417 N . THR A 453 ? 37.35900 5.68700 -30.53600 1.000 32.31000 N ? A ? 433 1
   ATOM 3418 CA . THR A 453 ? 38.26700 5.66600 -29.39200 1.000 34.42000 C ? A ? 433 1
   ATOM 3419 C . THR A 453 ? 39.26400 4.51900 -29.49500 1.000 36.14000 C ? A ? 433 1
   ATOM 3420 O . THR A 453 ? 40.44300 4.68400 -29.17100 1.000 40.97000 O ? A ? 433 1
   ATOM 3421 CB . THR A 453 ? 37.47000 5.56200 -28.10000 1.000 32.26000 C ? A ? 433 1
   ATOM 3422 OG1 . THR A 453 ? 36.44900 6.55600 -28.12800 1.000 37.75000 O ? A ? 433 1
   ATOM 3423 CG2 . THR A 453 ? 38.36100 5.82300 -26.89900 1.000 34.79000 C ? A ? 433 1
   ATOM 3424 N . LEU A 454 ? 38.81200 3.35700 -29.97100 1.000 34.74000 N ? A ? 434 1
   ATOM 3425 CA . LEU A 454 ? 39.69600 2.20600 -30.08600 1.000 34.57000 C ? A ? 434 1
   ATOM 3426 C . LEU A 454 ? 40.70800 2.41300 -31.20000 1.000 36.41000 C ? A ? 434 1
   ATOM 3427 O . LEU A 454 ? 41.89500 2.12800 -31.01900 1.000 33.84000 O ? A ? 434 1
   ATOM 3428 CB . LEU A 454 ? 38.89100 0.92200 -30.33400 1.000 31.92000 C ? A ? 434 1
   ATOM 3429 CG . LEU A 454 ? 38.04900 0.31800 -29.19600 1.000 35.81000 C ? A ? 434 1
   ATOM 3430 CD1 . LEU A 454 ? 36.98600 -0.62300 -29.75600 1.000 29.32000 C ? A ? 434 1
   ATOM 3431 CD2 . LEU A 454 ? 38.91100 -0.43900 -28.20900 1.000 34.64000 C ? A ? 434 1
   ATOM 3432 N . GLU A 455 ? 40.25600 2.91400 -32.35600 1.000 36.41000 N ? A ? 435 1
   ATOM 3433 CA . GLU A 455 ? 41.15900 3.11000 -33.48600 1.000 39.32000 C ? A ? 435 1
   ATOM 3434 C . GLU A 455 ? 42.15400 4.24000 -33.23400 1.000 39.66000 C ? A ? 435 1
   ATOM 3435 O . GLU A 455 ? 43.29600 4.17500 -33.70900 1.000 38.00000 O ? A ? 435 1
   ATOM 3436 CB . GLU A 455 ? 40.35500 3.39300 -34.76000 1.000 37.95000 C ? A ? 435 1
   ATOM 3437 CG . GLU A 455 ? 39.44100 2.25000 -35.12500 1.000 47.14000 C ? A ? 435 1
   ATOM 3438 CD . GLU A 455 ? 38.76800 2.38200 -36.48500 1.000 58.23000 C ? A ? 435 1
   ATOM 3439 OE1 . GLU A 455 ? 37.82200 3.20300 -36.60500 1.000 55.58000 O ? A ? 435 1
   ATOM 3440 OE2 . GLU A 455 ? 39.15700 1.63400 -37.41500 1.000 63.00000 O ? A ? 435 1
   ATOM 3441 N . ASN A 456 ? 41.73100 5.28600 -32.51100 1.000 40.79000 N ? A ? 436 1
   ATOM 3442 CA . ASN A 456 ? 42.60900 6.42200 -32.23400 1.000 40.09000 C ? A ? 436 1
   ATOM 3443 C . ASN A 456 ? 43.75800 6.00700 -31.33500 1.000 40.05000 C ? A ? 436 1
   ATOM 3444 O . ASN A 456 ? 44.82200 6.63400 -31.35700 1.000 48.37000 O ? A ? 436 1
   ATOM 3445 CB . ASN A 456 ? 41.83000 7.57000 -31.55900 1.000 30.69000 C ? A ? 436 1
   ATOM 3446 CG . ASN A 456 ? 41.01000 8.39400 -32.52700 1.000 34.01000 C ? A ? 436 1
   ATOM 3447 OD1 . ASN A 456 ? 40.41800 9.39900 -32.12500 1.000 40.79000 O ? A ? 436 1
   ATOM 3448 ND2 . ASN A 456 ? 40.97200 7.99500 -33.80300 1.000 33.04000 N ? A ? 436 1
   ATOM 3449 N . ASN A 457 ? 43.55100 4.98300 -30.51300 1.000 37.00000 N ? A ? 437 1
   ATOM 3450 CA . ASN A 457 ? 44.56700 4.53000 -29.57800 1.000 38.38000 C ? A ? 437 1
   ATOM 3451 C . ASN A 457 ? 45.31500 3.31100 -30.09000 1.000 37.21000 C ? A ? 437 1
   ATOM 3452 O . ASN A 457 ? 45.95500 2.61000 -29.30600 1.000 36.61000 O ? A ? 437 1
   ATOM 3453 CB . ASN A 457 ? 43.94500 4.25400 -28.21600 1.000 34.88000 C ? A ? 437 1
   ATOM 3454 CG . ASN A 457 ? 43.65200 5.52000 -27.46200 1.000 46.01000 C ? A ? 437 1
   ATOM 3455 OD1 . ASN A 457 ? 44.55400 6.13500 -26.88100 1.000 52.85000 O ? A ? 437 1
   ATOM 3456 ND2 . ASN A 457 ? 42.39100 5.95200 -27.49400 1.000 46.01000 N ? A ? 437 1
   ATOM 3457 N . GLY A 458 ? 45.24700 3.05000 -31.38900 1.000 37.93000 N ? A ? 438 1
   ATOM 3458 CA . GLY A 458 ? 46.03700 2.00000 -31.98700 1.000 37.62000 C ? A ? 438 1
   ATOM 3459 C . GLY A 458 ? 45.45700 0.60000 -31.90900 1.000 41.44000 C ? A ? 438 1
   ATOM 3460 O . GLY A 458 ? 46.19100 -0.35900 -32.14000 1.000 36.65000 O ? A ? 438 1
   ATOM 3461 N . TYR A 459 ? 44.17200 0.43700 -31.60100 1.000 38.51000 N ? A ? 439 1
   ATOM 3462 CA . TYR A 459 ? 43.63000 -0.91500 -31.57500 1.000 36.90000 C ? A ? 439 1
   ATOM 3463 C . TYR A 459 ? 43.05900 -1.26600 -32.94700 1.000 34.18000 C ? A ? 439 1
   ATOM 3464 O . TYR A 459 ? 42.80600 -0.39000 -33.77800 1.000 38.20000 O ? A ? 439 1
   ATOM 3465 CB . TYR A 459 ? 42.59800 -1.04600 -30.44500 1.000 36.77000 C ? A ? 439 1
   ATOM 3466 CG . TYR A 459 ? 43.28000 -0.85400 -29.10600 1.000 35.53000 C ? A ? 439 1
   ATOM 3467 CD1 . TYR A 459 ? 43.99300 -1.89700 -28.50700 1.000 36.10000 C ? A ? 439 1
   ATOM 3468 CD2 . TYR A 459 ? 43.31300 0.39600 -28.49300 1.000 36.43000 C ? A ? 439 1
   ATOM 3469 CE1 . TYR A 459 ? 44.66800 -1.71000 -27.29300 1.000 31.93000 C ? A ? 439 1
   ATOM 3470 CE2 . TYR A 459 ? 43.98300 0.59700 -27.28100 1.000 34.39000 C ? A ? 439 1
   ATOM 3471 CZ . TYR A 459 ? 44.66200 -0.45400 -26.69300 1.000 38.71000 C ? A ? 439 1
   ATOM 3472 OH . TYR A 459 ? 45.32200 -0.24400 -25.49500 1.000 38.92000 O ? A ? 439 1
   ATOM 3473 N . VAL A 460 ? 42.93400 -2.56600 -33.20400 1.000 32.83000 N ? A ? 440 1
   ATOM 3474 CA . VAL A 460 ? 42.46900 -3.08900 -34.49100 1.000 33.90000 C ? A ? 440 1
   ATOM 3475 C . VAL A 460 ? 40.95700 -3.32700 -34.37200 1.000 33.60000 C ? A ? 440 1
   ATOM 3476 O . VAL A 460 ? 40.51600 -4.14600 -33.55900 1.000 37.98000 O ? A ? 440 1
   ATOM 3477 CB . VAL A 460 ? 43.22600 -4.38500 -34.86400 1.000 40.07000 C ? A ? 440 1
   ATOM 3478 CG1 . VAL A 460 ? 42.79000 -4.94600 -36.22000 1.000 33.93000 C ? A ? 440 1
   ATOM 3479 CG2 . VAL A 460 ? 44.75600 -4.17100 -34.84200 1.000 35.59000 C ? A ? 440 1
   ATOM 3480 N . VAL A 461 ? 40.15700 -2.61400 -35.16600 1.000 33.86000 N ? A ? 441 1
   ATOM 3481 CA . VAL A 461 ? 38.69500 -2.60600 -35.03400 1.000 35.78000 C ? A ? 441 1
   ATOM 3482 C . VAL A 461 ? 38.06900 -3.00200 -36.35700 1.000 36.05000 C ? A ? 441 1
   ATOM 3483 O . VAL A 461 ? 38.37200 -2.39500 -37.38700 1.000 37.90000 O ? A ? 441 1
   ATOM 3484 CB . VAL A 461 ? 38.14400 -1.22500 -34.62000 1.000 37.17000 C ? A ? 441 1
   ATOM 3485 CG1 . VAL A 461 ? 36.64500 -1.33800 -34.32200 1.000 41.14000 C ? A ? 441 1
   ATOM 3486 CG2 . VAL A 461 ? 38.87200 -0.68800 -33.41600 1.000 35.56000 C ? A ? 441 1
   ATOM 3487 N . ASP A 462 ? 37.16000 -3.98500 -36.32100 1.000 35.70000 N ? A ? 442 1
   ATOM 3488 CA . ASP A 462 ? 36.30000 -4.30900 -37.45900 1.000 36.28000 C ? A ? 442 1
   ATOM 3489 C . ASP A 462 ? 34.90100 -3.77800 -37.14300 1.000 41.10000 C ? A ? 442 1
   ATOM 3490 O . ASP A 462 ? 34.12100 -4.44500 -36.44900 1.000 35.76000 O ? A ? 442 1
   ATOM 3491 CB . ASP A 462 ? 36.28400 -5.81600 -37.72100 1.000 38.00000 C ? A ? 442 1
   ATOM 3492 CG . ASP A 462 ? 35.44200 -6.19500 -38.92700 1.000 40.87000 C ? A ? 442 1
   ATOM 3493 OD1 . ASP A 462 ? 34.55700 -5.41100 -39.31200 1.000 43.26000 O ? A ? 442 1
   ATOM 3494 OD2 . ASP A 462 ? 35.65300 -7.28700 -39.49200 1.000 42.60000 O ? A ? 442 1
   ATOM 3495 N . PHE A 463 ? 34.57700 -2.59800 -37.68100 1.000 38.56000 N ? A ? 443 1
   ATOM 3496 CA . PHE A 463 ? 33.33800 -1.87800 -37.38400 1.000 37.86000 C ? A ? 443 1
   ATOM 3497 C . PHE A 463 ? 32.45800 -1.79900 -38.62300 1.000 44.77000 C ? A ? 443 1
   ATOM 3498 O . PHE A 463 ? 32.93500 -1.41100 -39.69400 1.000 43.11000 O ? A ? 443 1
   ATOM 3499 CB . PHE A 463 ? 33.64600 -0.46800 -36.89300 1.000 41.12000 C ? A ? 443 1
   ATOM 3500 CG . PHE A 463 ? 32.44000 0.34400 -36.55200 1.000 41.20000 C ? A ? 443 1
   ATOM 3501 CD1 . PHE A 463 ? 31.44900 -0.16000 -35.73200 1.000 41.08000 C ? A ? 443 1
   ATOM 3502 CD2 . PHE A 463 ? 32.31700 1.63900 -37.01900 1.000 45.95000 C ? A ? 443 1
   ATOM 3503 CE1 . PHE A 463 ? 30.34900 0.61900 -35.40000 1.000 47.37000 C ? A ? 443 1
   ATOM 3504 CE2 . PHE A 463 ? 31.21600 2.42200 -36.69900 1.000 39.27000 C ? A ? 443 1
   ATOM 3505 CZ . PHE A 463 ? 30.23900 1.92000 -35.88700 1.000 43.84000 C ? A ? 443 1
   ATOM 3506 N . SER A 464 ? 31.17300 -2.15500 -38.46900 1.000 42.39000 N ? A ? 444 1
   ATOM 3507 CA . SER A 464 ? 30.17800 -2.07600 -39.53700 1.000 43.87000 C ? A ? 444 1
   ATOM 3508 C . SER A 464 ? 28.81400 -1.69900 -38.97600 1.000 42.84000 C ? A ? 444 1
   ATOM 3509 O . SER A 464 ? 28.46900 -2.06200 -37.85000 1.000 38.36000 O ? A ? 444 1
   ATOM 3510 CB . SER A 464 ? 30.00000 -3.39800 -40.28800 1.000 43.76000 C ? A ? 444 1
   ATOM 3511 OG . SER A 464 ? 30.74900 -3.40500 -41.48400 1.000 57.48000 O ? A ? 444 1
   ATOM 3512 N . LEU A 465 ? 28.02500 -0.99100 -39.80300 1.000 40.98000 N ? A ? 445 1
   ATOM 3513 CA . LEU A 465 ? 26.62000 -0.67500 -39.57200 1.000 44.32000 C ? A ? 445 1
   ATOM 3514 C . LEU A 465 ? 25.74300 -1.38500 -40.60300 1.000 41.09000 C ? A ? 445 1
   ATOM 3515 O . LEU A 465 ? 25.37300 -0.78000 -41.61600 1.000 44.39000 O ? A ? 445 1
   ATOM 3516 CB . LEU A 465 ? 26.40200 0.83700 -39.65700 1.000 45.13000 C ? A ? 445 1
   ATOM 3517 CG . LEU A 465 ? 26.79000 1.79800 -38.54000 1.000 46.71000 C ? A ? 445 1
   ATOM 3518 CD1 . LEU A 465 ? 25.84200 2.96900 -38.66100 1.000 52.51000 C ? A ? 445 1
   ATOM 3519 CD2 . LEU A 465 ? 26.67600 1.19700 -37.15500 1.000 41.72000 C ? A ? 445 1
   ATOM 3520 N . PRO A 466 ? 25.40900 -2.65900 -40.39800 1.000 41.37000 N ? A ? 446 1
   ATOM 3521 CA . PRO A 466 ? 24.61300 -3.40500 -41.39300 1.000 40.60000 C ? A ? 446 1
   ATOM 3522 C . PRO A 466 ? 23.27000 -2.74300 -41.69900 1.000 44.41000 C ? A ? 446 1
   ATOM 3523 O . PRO A 466 ? 22.47200 -2.47700 -40.79800 1.000 39.52000 O ? A ? 446 1
   ATOM 3524 CB . PRO A 466 ? 24.40900 -4.77000 -40.72600 1.000 37.60000 C ? A ? 446 1
   ATOM 3525 CG . PRO A 466 ? 25.48200 -4.85600 -39.68700 1.000 45.86000 C ? A ? 446 1
   ATOM 3526 CD . PRO A 466 ? 25.78200 -3.47800 -39.23400 1.000 38.00000 C ? A ? 446 1
   ATOM 3527 N . TRP A 467 ? 23.01500 -2.52200 -42.99200 1.000 42.46000 N ? A ? 447 1
   ATOM 3528 CA . TRP A 467 ? 21.78400 -1.88500 -43.44800 1.000 48.08000 C ? A ? 447 1
   ATOM 3529 C . TRP A 467 ? 20.54800 -2.71000 -43.07700 1.000 45.81000 C ? A ? 447 1
   ATOM 3530 O . TRP A 467 ? 20.59100 -3.93800 -42.98500 1.000 49.13000 O ? A ? 447 1
   ATOM 3531 CB . TRP A 467 ? 21.82500 -1.66300 -44.96500 1.000 46.36000 C ? A ? 447 1
   ATOM 3532 CG . TRP A 467 ? 20.65400 -0.85000 -45.44900 1.000 53.95000 C ? A ? 447 1
   ATOM 3533 CD1 . TRP A 467 ? 19.50100 -1.31800 -46.03000 1.000 50.84000 C ? A ? 447 1
   ATOM 3534 CD2 . TRP A 467 ? 20.51000 0.57400 -45.37000 1.000 54.12000 C ? A ? 447 1
   ATOM 3535 NE1 . TRP A 467 ? 18.65600 -0.27200 -46.31600 1.000 47.87000 N ? A ? 447 1
   ATOM 3536 CE2 . TRP A 467 ? 19.24500 0.89900 -45.91800 1.000 49.01000 C ? A ? 447 1
   ATOM 3537 CE3 . TRP A 467 ? 21.32600 1.60700 -44.89300 1.000 50.70000 C ? A ? 447 1
   ATOM 3538 CZ2 . TRP A 467 ? 18.78400 2.21400 -46.01000 1.000 49.48000 C ? A ? 447 1
   ATOM 3539 CZ3 . TRP A 467 ? 20.85400 2.92800 -44.97700 1.000 53.17000 C ? A ? 447 1
   ATOM 3540 CH2 . TRP A 467 ? 19.59700 3.21100 -45.53600 1.000 52.10000 C ? A ? 447 1
   ATOM 3541 N . GLY A 468 ? 19.43600 -2.01100 -42.84700 1.000 49.79000 N ? A ? 448 1
   ATOM 3542 CA . GLY A 468 ? 18.15400 -2.63800 -42.57400 1.000 47.54000 C ? A ? 448 1
   ATOM 3543 C . GLY A 468 ? 18.06600 -3.47100 -41.31000 1.000 50.08000 C ? A ? 448 1
   ATOM 3544 O . GLY A 468 ? 17.01400 -4.06700 -41.04900 1.000 55.37000 O ? A ? 448 1
   ATOM 3545 N . ILE A 469 ? 19.11800 -3.53300 -40.50700 1.000 48.45000 N ? A ? 449 1
   ATOM 3546 CA . ILE A 469 ? 19.16100 -4.49700 -39.41100 1.000 51.19000 C ? A ? 449 1
   ATOM 3547 C . ILE A 469 ? 18.65000 -3.83900 -38.13500 1.000 48.54000 C ? A ? 449 1
   ATOM 3548 O . ILE A 469 ? 19.16300 -2.78300 -37.73600 1.000 48.33000 O ? A ? 449 1
   ATOM 3549 CB . ILE A 469 ? 20.58200 -5.06800 -39.24000 1.000 47.05000 C ? A ? 449 1
   ATOM 3550 CG1 . ILE A 469 ? 20.95800 -5.89300 -40.46700 1.000 48.60000 C ? A ? 449 1
   ATOM 3551 CG2 . ILE A 469 ? 20.69400 -5.88500 -37.95500 1.000 42.92000 C ? A ? 449 1
   ATOM 3552 CD1 . ILE A 469 ? 20.09500 -7.13200 -40.65200 1.000 49.03000 C ? A ? 449 1
   ATOM 3553 N . PRO A 470 ? 17.65400 -4.42500 -37.45700 1.000 54.07000 N ? A ? 450 1
   ATOM 3554 CA . PRO A 470 ? 17.16100 -3.82500 -36.20900 1.000 50.84000 C ? A ? 450 1
   ATOM 3555 C . PRO A 470 ? 17.95300 -4.30400 -35.00000 1.000 49.64000 C ? A ? 450 1
   ATOM 3556 O . PRO A 470 ? 19.03100 -4.89600 -35.15000 1.000 47.47000 O ? A ? 450 1
   ATOM 3557 CB . PRO A 470 ? 15.70600 -4.30400 -36.15300 1.000 44.61000 C ? A ? 450 1
   ATOM 3558 CG . PRO A 470 ? 15.76700 -5.66600 -36.75300 1.000 45.79000 C ? A ? 450 1
   ATOM 3559 CD . PRO A 470 ? 16.90500 -5.65200 -37.80000 1.000 51.42000 C ? A ? 450 1
   ATOM 3560 N . HIS A 471 ? 17.41900 -4.08100 -33.79900 1.000 46.20000 N ? A ? 451 1
   ATOM 3561 CA . HIS A 471 ? 18.10900 -4.47500 -32.57100 1.000 47.94000 C ? A ? 451 1
   ATOM 3562 C . HIS A 471 ? 18.19500 -5.99500 -32.48300 1.000 46.42000 C ? A ? 451 1
   ATOM 3563 O . HIS A 471 ? 17.19300 -6.64600 -32.17600 1.000 40.11000 O ? A ? 451 1
   ATOM 3564 CB . HIS A 471 ? 17.36700 -3.90500 -31.36800 1.000 45.73000 C ? A ? 451 1
   ATOM 3565 CG . HIS A 471 ? 18.15600 -3.92800 -30.09400 1.000 49.58000 C ? A ? 451 1
   ATOM 3566 ND1 . HIS A 471 ? 19.35500 -3.26300 -29.94700 1.000 41.63000 N ? A ? 451 1
   ATOM 3567 CD2 . HIS A 471 ? 17.90200 -4.51800 -28.89900 1.000 47.02000 C ? A ? 451 1
   ATOM 3568 CE1 . HIS A 471 ? 19.81500 -3.45800 -28.72300 1.000 46.33000 C ? A ? 451 1
   ATOM 3569 NE2 . HIS A 471 ? 18.95200 -4.21300 -28.06500 1.000 47.61000 N ? A ? 451 1
   ATOM 3570 N . SER A 472 ? 19.37800 -6.56500 -32.73500 1.000 46.14000 N ? A ? 452 1
   ATOM 3571 CA . SER A 472 ? 19.56700 -8.02400 -32.66400 1.000 44.92000 C ? A ? 452 1
   ATOM 3572 C . SER A 472 ? 21.05400 -8.34200 -32.52100 1.000 47.35000 C ? A ? 452 1
   ATOM 3573 O . SER A 472 ? 21.89100 -7.44600 -32.37100 1.000 48.41000 O ? A ? 452 1
   ATOM 3574 CB . SER A 472 ? 18.98800 -8.73000 -33.89600 1.000 44.99000 C ? A ? 452 1
   ATOM 3575 OG . SER A 472 ? 19.29000 -8.00200 -35.07900 1.000 50.11000 O ? A ? 452 1
   ATOM 3576 N . GLY A 473 ? 21.38000 -9.63000 -32.59300 1.000 43.26000 N ? A ? 453 1
   ATOM 3577 CA . GLY A 473 ? 22.75600 -10.07800 -32.49700 1.000 45.29000 C ? A ? 453 1
   ATOM 3578 C . GLY A 473 ? 22.89000 -11.50300 -32.99100 1.000 49.16000 C ? A ? 453 1
   ATOM 3579 O . GLY A 473 ? 21.90000 -12.21600 -33.18600 1.000 42.77000 O ? A ? 453 1
   ATOM 3580 N . ASP A 474 ? 24.15200 -11.89700 -33.19800 1.000 39.76000 N ? A ? 454 1
   ATOM 3581 CA . ASP A 474 ? 24.52700 -13.25100 -33.59800 1.000 41.36000 C ? A ? 454 1
   ATOM 3582 C . ASP A 474 ? 23.90900 -13.65000 -34.93400 1.000 44.83000 C ? A ? 454 1
   ATOM 3583 O . ASP A 474 ? 23.61400 -14.82300 -35.16500 1.000 46.49000 O ? A ? 454 1
   ATOM 3584 CB . ASP A 474 ? 24.16500 -14.27600 -32.52000 1.000 43.47000 C ? A ? 454 1
   ATOM 3585 CG . ASP A 474 ? 25.03600 -14.15100 -31.28300 1.000 42.55000 C ? A ? 454 1
   ATOM 3586 OD1 . ASP A 474 ? 25.76800 -13.14400 -31.16500 1.000 43.11000 O ? A ? 454 1
   ATOM 3587 OD2 . ASP A 474 ? 24.98100 -15.05600 -30.42200 1.000 44.13000 O ? A ? 454 1
   ATOM 3588 N . TYR A 475 ? 23.74900 -12.69100 -35.84200 1.000 42.73000 N ? A ? 455 1
   ATOM 3589 CA . TYR A 475 ? 23.13500 -12.95600 -37.13800 1.000 41.88000 C ? A ? 455 1
   ATOM 3590 C . TYR A 475 ? 24.15400 -13.20100 -38.24800 1.000 43.44000 C ? A ? 455 1
   ATOM 3591 O . TYR A 475 ? 23.75500 -13.47700 -39.38500 1.000 46.46000 O ? A ? 455 1
   ATOM 3592 CB . TYR A 475 ? 22.21100 -11.79100 -37.52800 1.000 40.15000 C ? A ? 455 1
   ATOM 3593 CG . TYR A 475 ? 22.79700 -10.43200 -37.22000 1.000 39.52000 C ? A ? 455 1
   ATOM 3594 CD1 . TYR A 475 ? 23.83400 -9.90900 -38.00400 1.000 41.30000 C ? A ? 455 1
   ATOM 3595 CD2 . TYR A 475 ? 22.33500 -9.67700 -36.13900 1.000 40.17000 C ? A ? 455 1
   ATOM 3596 CE1 . TYR A 475 ? 24.39500 -8.66600 -37.72700 1.000 44.40000 C ? A ? 455 1
   ATOM 3597 CE2 . TYR A 475 ? 22.88400 -8.41000 -35.85300 1.000 45.72000 C ? A ? 455 1
   ATOM 3598 CZ . TYR A 475 ? 23.90700 -7.91200 -36.65700 1.000 47.29000 C ? A ? 455 1
   ATOM 3599 OH . TYR A 475 ? 24.45700 -6.67200 -36.39800 1.000 44.87000 O ? A ? 455 1
   ATOM 3600 N . ASP A 476 ? 25.45300 -13.09700 -37.96100 1.000 41.14000 N ? A ? 456 1
   ATOM 3601 CA . ASP A 476 ? 26.48200 -13.42600 -38.94400 1.000 41.47000 C ? A ? 456 1
   ATOM 3602 C . ASP A 476 ? 27.61400 -14.21100 -38.26200 1.000 39.82000 C ? A ? 456 1
   ATOM 3603 O . ASP A 476 ? 28.78100 -13.83600 -38.29300 1.000 38.35000 O ? A ? 456 1
   ATOM 3604 CB . ASP A 476 ? 26.97700 -12.15400 -39.63500 1.000 39.55000 C ? A ? 456 1
   ATOM 3605 CG . ASP A 476 ? 27.63700 -11.16700 -38.67900 1.000 39.90000 C ? A ? 456 1
   ATOM 3606 OD1 . ASP A 476 ? 27.52900 -11.31300 -37.43600 1.000 40.17000 O ? A ? 456 1
   ATOM 3607 OD2 . ASP A 476 ? 28.28900 -10.23400 -39.19100 1.000 46.69000 O ? A ? 456 1
   ATOM 3608 N . LEU A 477 ? 27.24900 -15.33500 -37.62600 1.000 39.92000 N ? A ? 457 1
   ATOM 3609 CA . LEU A 477 ? 28.20500 -16.10200 -36.82900 1.000 36.84000 C ? A ? 457 1
   ATOM 3610 C . LEU A 477 ? 29.32700 -16.70500 -37.66300 1.000 37.60000 C ? A ? 457 1
   ATOM 3611 O . LEU A 477 ? 30.44200 -16.88200 -37.15400 1.000 37.06000 O ? A ? 457 1
   ATOM 3612 CB . LEU A 477 ? 27.50200 -17.20800 -36.05800 1.000 37.93000 C ? A ? 457 1
   ATOM 3613 CG . LEU A 477 ? 26.75300 -16.75300 -34.81600 1.000 45.09000 C ? A ? 457 1
   ATOM 3614 CD1 . LEU A 477 ? 25.79600 -17.83600 -34.32300 1.000 45.01000 C ? A ? 457 1
   ATOM 3615 CD2 . LEU A 477 ? 27.73200 -16.36900 -33.73800 1.000 35.83000 C ? A ? 457 1
   ATOM 3616 N . ASP A 478 ? 29.06000 -17.03600 -38.92400 1.000 38.15000 N ? A ? 458 1
   ATOM 3617 CA . ASP A 478 ? 30.11300 -17.57900 -39.77100 1.000 42.21000 C ? A ? 458 1
   ATOM 3618 C . ASP A 478 ? 31.19500 -16.53500 -40.02600 1.000 41.18000 C ? A ? 458 1
   ATOM 3619 O . ASP A 478 ? 32.39100 -16.85700 -40.07100 1.000 39.74000 O ? A ? 458 1
   ATOM 3620 CB . ASP A 478 ? 29.51400 -18.08100 -41.08700 1.000 45.70000 C ? A ? 458 1
   ATOM 3621 CG . ASP A 478 ? 28.74000 -19.39300 -40.92100 1.000 60.80000 C ? A ? 458 1
   ATOM 3622 OD1 . ASP A 478 ? 29.22100 -20.29000 -40.18900 1.000 58.66000 O ? A ? 458 1
   ATOM 3623 OD2 . ASP A 478 ? 27.63900 -19.52400 -41.51400 1.000 69.08000 O ? A ? 458 1
   ATOM 3624 N . ASP A 479 ? 30.79700 -15.27500 -40.18000 1.000 42.57000 N ? A ? 459 1
   ATOM 3625 CA . ASP A 479 ? 31.77200 -14.20200 -40.32900 1.000 34.71000 C ? A ? 459 1
   ATOM 3626 C . ASP A 479 ? 32.46100 -13.88800 -39.01000 1.000 36.13000 C ? A ? 459 1
   ATOM 3627 O . ASP A 479 ? 33.65700 -13.57600 -38.99000 1.000 37.53000 O ? A ? 459 1
   ATOM 3628 CB . ASP A 479 ? 31.07400 -12.96900 -40.88700 1.000 45.48000 C ? A ? 459 1
   ATOM 3629 CG . ASP A 479 ? 30.57500 -13.18500 -42.29400 1.000 47.23000 C ? A ? 459 1
   ATOM 3630 OD1 . ASP A 479 ? 31.33600 -13.74400 -43.10500 1.000 58.81000 O ? A ? 459 1
   ATOM 3631 OD2 . ASP A 479 ? 29.41900 -12.82400 -42.58600 1.000 54.47000 O ? A ? 459 1
   ATOM 3632 N . LEU A 480 ? 31.73900 -13.98500 -37.89300 1.000 36.27000 N ? A ? 460 1
   ATOM 3633 CA . LEU A 480 ? 32.40100 -13.83200 -36.60100 1.000 39.66000 C ? A ? 460 1
   ATOM 3634 C . LEU A 480 ? 33.51100 -14.87900 -36.41900 1.000 36.76000 C ? A ? 460 1
   ATOM 3635 O . LEU A 480 ? 34.65300 -14.52900 -36.09000 1.000 41.03000 O ? A ? 460 1
   ATOM 3636 CB . LEU A 480 ? 31.36500 -13.90700 -35.47900 1.000 32.67000 C ? A ? 460 1
   ATOM 3637 CG . LEU A 480 ? 31.89300 -14.02100 -34.04200 1.000 34.23000 C ? A ? 460 1
   ATOM 3638 CD1 . LEU A 480 ? 32.76600 -12.85000 -33.67400 1.000 37.32000 C ? A ? 460 1
   ATOM 3639 CD2 . LEU A 480 ? 30.73000 -14.15500 -33.05100 1.000 37.07000 C ? A ? 460 1
   ATOM 3640 N . PHE A 481 ? 33.20100 -16.16800 -36.65200 1.000 34.17000 N ? A ? 461 1
   ATOM 3641 CA . PHE A 481 ? 34.21400 -17.22700 -36.51500 1.000 36.02000 C ? A ? 461 1
   ATOM 3642 C . PHE A 481 ? 35.39400 -17.01000 -37.47100 1.000 34.60000 C ? A ? 461 1
   ATOM 3643 O . PHE A 481 ? 36.55000 -17.23000 -37.10600 1.000 35.03000 O ? A ? 461 1
   ATOM 3644 CB . PHE A 481 ? 33.58800 -18.60800 -36.77000 1.000 37.16000 C ? A ? 461 1
   ATOM 3645 CG . PHE A 481 ? 32.52200 -19.01300 -35.76500 1.000 34.81000 C ? A ? 461 1
   ATOM 3646 CD1 . PHE A 481 ? 32.40700 -18.37000 -34.53300 1.000 37.79000 C ? A ? 461 1
   ATOM 3647 CD2 . PHE A 481 ? 31.64200 -20.04700 -36.05700 1.000 34.76000 C ? A ? 461 1
   ATOM 3648 CE1 . PHE A 481 ? 31.41200 -18.72800 -33.61000 1.000 31.30000 C ? A ? 461 1
   ATOM 3649 CE2 . PHE A 481 ? 30.63600 -20.41300 -35.14700 1.000 36.29000 C ? A ? 461 1
   ATOM 3650 CZ . PHE A 481 ? 30.53600 -19.74700 -33.91000 1.000 34.76000 C ? A ? 461 1
   ATOM 3651 N . ALA A 482 ? 35.11900 -16.59000 -38.70600 1.000 36.30000 N ? A ? 462 1
   ATOM 3652 CA . ALA A 482 ? 36.19100 -16.34400 -39.66000 1.000 33.27000 C ? A ? 462 1
   ATOM 3653 C . ALA A 482 ? 37.07500 -15.19800 -39.20400 1.000 39.40000 C ? A ? 462 1
   ATOM 3654 O . ALA A 482 ? 38.28400 -15.20000 -39.46600 1.000 39.03000 O ? A ? 462 1
   ATOM 3655 CB . ALA A 482 ? 35.61300 -16.02600 -41.04000 1.000 32.96000 C ? A ? 462 1
   ATOM 3656 N . TRP A 483 ? 36.48500 -14.20600 -38.53200 1.000 34.61000 N ? A ? 463 1
   ATOM 3657 CA . TRP A 483 ? 37.27800 -13.13000 -37.95400 1.000 35.61000 C ? A ? 463 1
   ATOM 3658 C . TRP A 483 ? 38.16200 -13.65000 -36.83500 1.000 34.41000 C ? A ? 463 1
   ATOM 3659 O . TRP A 483 ? 39.33000 -13.27200 -36.73200 1.000 38.21000 O ? A ? 463 1
   ATOM 3660 CB . TRP A 483 ? 36.34700 -12.02800 -37.44200 1.000 37.99000 C ? A ? 463 1
   ATOM 3661 CG . TRP A 483 ? 37.01500 -10.94100 -36.65000 1.000 35.26000 C ? A ? 463 1
   ATOM 3662 CD1 . TRP A 483 ? 37.78100 -9.90200 -37.13900 1.000 33.43000 C ? A ? 463 1
   ATOM 3663 CD2 . TRP A 483 ? 36.93700 -10.74700 -35.23400 1.000 34.77000 C ? A ? 463 1
   ATOM 3664 NE1 . TRP A 483 ? 38.18000 -9.07400 -36.10100 1.000 31.38000 N ? A ? 463 1
   ATOM 3665 CE2 . TRP A 483 ? 37.69500 -9.58000 -34.92300 1.000 33.69000 C ? A ? 463 1
   ATOM 3666 CE3 . TRP A 483 ? 36.30200 -11.44500 -34.19400 1.000 37.12000 C ? A ? 463 1
   ATOM 3667 CZ2 . TRP A 483 ? 37.82500 -9.09500 -33.62300 1.000 33.96000 C ? A ? 463 1
   ATOM 3668 CZ3 . TRP A 483 ? 36.44100 -10.95900 -32.88300 1.000 35.81000 C ? A ? 463 1
   ATOM 3669 CH2 . TRP A 483 ? 37.19200 -9.78800 -32.61800 1.000 34.85000 C ? A ? 463 1
   ATOM 3670 N . ILE A 484 ? 37.61800 -14.52000 -35.98400 1.000 34.02000 N ? A ? 464 1
   ATOM 3671 CA . ILE A 484 ? 38.44000 -15.15300 -34.95600 1.000 35.59000 C ? A ? 464 1
   ATOM 3672 C . ILE A 484 ? 39.58100 -15.93900 -35.59400 1.000 39.09000 C ? A ? 464 1
   ATOM 3673 O . ILE A 484 ? 40.73600 -15.84300 -35.16700 1.000 37.65000 O ? A ? 464 1
   ATOM 3674 CB . ILE A 484 ? 37.56500 -16.05200 -34.06700 1.000 35.73000 C ? A ? 464 1
   ATOM 3675 CG1 . ILE A 484 ? 36.51600 -15.20100 -33.34900 1.000 32.98000 C ? A ? 464 1
   ATOM 3676 CG2 . ILE A 484 ? 38.42000 -16.85700 -33.08300 1.000 32.26000 C ? A ? 464 1
   ATOM 3677 CD1 . ILE A 484 ? 35.63100 -15.99700 -32.41500 1.000 31.18000 C ? A ? 464 1
   ATOM 3678 N . ASP A 485 ? 39.27900 -16.73500 -36.61900 1.000 38.18000 N ? A ? 465 1
   ATOM 3679 CA . ASP A 485 ? 40.32700 -17.53700 -37.23000 1.000 33.45000 C ? A ? 465 1
   ATOM 3680 C . ASP A 485 ? 41.38900 -16.64400 -37.84800 1.000 37.72000 C ? A ? 465 1
   ATOM 3681 O . ASP A 485 ? 42.58000 -16.97200 -37.81100 1.000 41.10000 O ? A ? 465 1
   ATOM 3682 CB . ASP A 485 ? 39.76500 -18.47400 -38.30200 1.000 29.65000 C ? A ? 465 1
   ATOM 3683 CG . ASP A 485 ? 38.70500 -19.43500 -37.77700 1.000 36.32000 C ? A ? 465 1
   ATOM 3684 OD1 . ASP A 485 ? 38.61800 -19.70900 -36.55200 1.000 34.96000 O ? A ? 465 1
   ATOM 3685 OD2 . ASP A 485 ? 37.94500 -19.92400 -38.62900 1.000 39.53000 O ? A ? 465 1
   ATOM 3686 N . GLU A 486 ? 40.98700 -15.51400 -38.43000 1.000 41.38000 N ? A ? 466 1
   ATOM 3687 CA . GLU A 486 ? 41.98600 -14.64700 -39.05000 1.000 40.24000 C ? A ? 466 1
   ATOM 3688 C . GLU A 486 ? 42.88300 -14.01400 -38.00700 1.000 38.30000 C ? A ? 466 1
   ATOM 3689 O . GLU A 486 ? 44.10900 -14.06900 -38.12700 1.000 41.37000 O ? A ? 466 1
   ATOM 3690 CB . GLU A 486 ? 41.35600 -13.56300 -39.91800 1.000 40.26000 C ? A ? 466 1
   ATOM 3691 CG . GLU A 486 ? 42.39100 -13.06600 -40.94300 1.000 55.47000 C ? A ? 466 1
   ATOM 3692 CD . GLU A 486 ? 42.02000 -11.76600 -41.65100 1.000 62.25000 C ? A ? 466 1
   ATOM 3693 OE1 . GLU A 486 ? 40.90400 -11.67300 -42.21700 1.000 58.75000 O ? A ? 466 1
   ATOM 3694 OE2 . GLU A 486 ? 42.86800 -10.84000 -41.65700 1.000 73.78000 O ? A ? 466 1
   ATOM 3695 N . ILE A 487 ? 42.30500 -13.40100 -36.97400 1.000 38.30000 N ? A ? 467 1
   ATOM 3696 CA . ILE A 487 ? 43.18400 -12.73900 -36.01100 1.000 40.20000 C ? A ? 467 1
   ATOM 3697 C . ILE A 487 ? 44.04200 -13.75400 -35.26500 1.000 38.98000 C ? A ? 467 1
   ATOM 3698 O . ILE A 487 ? 45.11800 -13.41700 -34.76600 1.000 43.01000 O ? A ? 467 1
   ATOM 3699 CB . ILE A 487 ? 42.38100 -11.86100 -35.03600 1.000 39.04000 C ? A ? 467 1
   ATOM 3700 CG1 . ILE A 487 ? 41.45000 -12.71800 -34.17500 1.000 37.16000 C ? A ? 467 1
   ATOM 3701 CG2 . ILE A 487 ? 41.61800 -10.77100 -35.79700 1.000 35.79000 C ? A ? 467 1
   ATOM 3702 CD1 . ILE A 487 ? 40.49100 -11.91500 -33.27900 1.000 32.09000 C ? A ? 467 1
   ATOM 3703 N . TYR A 488 ? 43.58000 -15.00200 -35.15200 1.000 42.17000 N ? A ? 468 1
   ATOM 3704 CA . TYR A 488 ? 44.39100 -16.03100 -34.51200 1.000 39.15000 C ? A ? 468 1
   ATOM 3705 C . TYR A 488 ? 45.73200 -16.20700 -35.23200 1.000 40.55000 C ? A ? 468 1
   ATOM 3706 O . TYR A 488 ? 46.76100 -16.43600 -34.59300 1.000 36.49000 O ? A ? 468 1
   ATOM 3707 CB . TYR A 488 ? 43.61800 -17.34900 -34.48400 1.000 41.89000 C ? A ? 468 1
   ATOM 3708 CG . TYR A 488 ? 44.31100 -18.48700 -33.76600 1.000 39.74000 C ? A ? 468 1
   ATOM 3709 CD1 . TYR A 488 ? 45.24500 -19.29600 -34.42200 1.000 43.60000 C ? A ? 468 1
   ATOM 3710 CD2 . TYR A 488 ? 44.02300 -18.75800 -32.44000 1.000 41.10000 C ? A ? 468 1
   ATOM 3711 CE1 . TYR A 488 ? 45.87400 -20.35900 -33.75000 1.000 45.23000 C ? A ? 468 1
   ATOM 3712 CE2 . TYR A 488 ? 44.61800 -19.80600 -31.76800 1.000 44.89000 C ? A ? 468 1
   ATOM 3713 CZ . TYR A 488 ? 45.54600 -20.59800 -32.41700 1.000 50.37000 C ? A ? 468 1
   ATOM 3714 OH . TYR A 488 ? 46.13700 -21.61900 -31.71000 1.000 54.64000 O ? A ? 468 1
   ATOM 3715 N . THR A 489 ? 45.73600 -16.08500 -36.56100 1.000 40.18000 N ? A ? 469 1
   ATOM 3716 CA . THR A 489 ? 46.95300 -16.25000 -37.34400 1.000 45.67000 C ? A ? 469 1
   ATOM 3717 C . THR A 489 ? 47.90900 -15.07500 -37.22600 1.000 51.50000 C ? A ? 469 1
   ATOM 3718 O . THR A 489 ? 49.10000 -15.24000 -37.49700 1.000 57.43000 O ? A ? 469 1
   ATOM 3719 CB . THR A 489 ? 46.59400 -16.44300 -38.81100 1.000 51.20000 C ? A ? 469 1
   ATOM 3720 OG1 . THR A 489 ? 46.20900 -15.18000 -39.36700 1.000 52.46000 O ? A ? 469 1
   ATOM 3721 CG2 . THR A 489 ? 45.44500 -17.41200 -38.94900 1.000 43.26000 C ? A ? 469 1
   ATOM 3722 N . LYS A 490 ? 47.42000 -13.89200 -36.87000 1.000 51.03000 N ? A ? 470 1
   ATOM 3723 CA . LYS A 490 ? 48.27400 -12.71100 -36.78100 1.000 55.44000 C ? A ? 470 1
   ATOM 3724 C . LYS A 490 ? 49.07700 -12.72400 -35.48300 1.000 62.87000 C ? A ? 470 1
   ATOM 3725 O . LYS A 490 ? 50.25100 -13.09200 -35.46400 1.000 64.43000 O ? A ? 470 1
   ATOM 3726 CB . LYS A 490 ? 47.43800 -11.43500 -36.86900 1.000 50.20000 C ? A ? 470 1
   ATOM 3727 CG . LYS A 490 ? 46.37700 -11.48700 -37.94800 1.000 57.83000 C ? A ? 470 1
   ATOM 3728 CD . LYS A 490 ? 46.67400 -10.54400 -39.09600 1.000 66.59000 C ? A ? 470 1
   ATOM 3729 CE . LYS A 490 ? 45.83200 -10.88500 -40.32700 1.000 66.96000 C ? A ? 470 1
   ATOM 3730 NZ . LYS A 490 ? 46.70800 -11.10400 -41.51500 1.000 73.27000 N ? A ? 470 1
   HETATM 3731 C1 . PEG A 501 ? 12.86900 4.75400 -21.57200 1.000 51.83000 C ? B ? . 1
   HETATM 3732 C2 . PEG A 501 ? 11.83100 5.39300 -22.44900 1.000 53.62000 C ? B ? . 1
   HETATM 3733 C3 . PEG A 501 ? 10.29100 4.86400 -24.16300 1.000 56.78000 C ? B ? . 1
   HETATM 3734 C4 . PEG A 501 ? 9.71700 3.60900 -24.76300 1.000 58.73000 C ? B ? . 1
   HETATM 3735 O1 . PEG A 501 ? 13.02400 5.50400 -20.37200 1.000 51.71000 O ? B ? . 1
   HETATM 3736 O2 . PEG A 501 ? 11.56100 4.59800 -23.59100 1.000 54.54000 O ? B ? . 1
   HETATM 3737 O4 . PEG A 501 ? 8.45400 3.87200 -25.34500 1.000 55.13000 O ? B ? . 1
   HETATM 3738 C1 . EDO A 601 ? 32.47300 -25.67800 -39.66700 1.000 60.89000 C ? C ? . 1
   HETATM 3739 C2 . EDO A 601 ? 31.36700 -26.23200 -40.57400 1.000 68.41000 C ? C ? . 1
   HETATM 3740 O1 . EDO A 601 ? 31.93100 -24.59300 -38.89500 1.000 57.75000 O ? C ? . 1
   HETATM 3741 O2 . EDO A 601 ? 31.29900 -27.66500 -40.47000 1.000 67.61000 O ? C ? . 1
   HETATM 3742 C1 . EDO A 602 ? 18.13800 -2.00100 -22.59200 1.000 46.10000 C ? D ? . 1
   HETATM 3743 C2 . EDO A 602 ? 18.36200 -1.77700 -24.08800 1.000 45.28000 C ? D ? . 1
   HETATM 3744 O1 . EDO A 602 ? 19.35600 -2.54400 -22.01100 1.000 44.58000 O ? D ? . 1
   HETATM 3745 O2 . EDO A 602 ? 17.31600 -1.02900 -24.72600 1.000 41.68000 O ? D ? . 1
   HETATM 3746 C1 . EDO A 603 ? 17.00200 21.54600 -33.63600 1.000 63.60000 C ? E ? . 1
   HETATM 3747 C2 . EDO A 603 ? 16.36800 21.00800 -32.35100 1.000 65.31000 C ? E ? . 1
   HETATM 3748 O1 . EDO A 603 ? 16.17800 22.54400 -34.25500 1.000 58.77000 O ? E ? . 1
   HETATM 3749 O2 . EDO A 603 ? 15.11100 20.35800 -32.61100 1.000 55.00000 O ? E ? . 1
   HETATM 3750 C1 . EDO A 604 ? 13.12500 21.63500 -17.47000 1.000 63.97000 C ? F ? . 1
   HETATM 3751 C2 . EDO A 604 ? 11.83800 20.81700 -17.51200 1.000 63.56000 C ? F ? . 1
   HETATM 3752 O1 . EDO A 604 ? 13.13800 22.56600 -18.55400 1.000 72.93000 O ? F ? . 1
   HETATM 3753 O2 . EDO A 604 ? 12.09800 19.60000 -16.81200 1.000 63.71000 O ? F ? . 1
   HETATM 3754 C1 . PEG A 605 ? 48.34500 -10.47900 -10.25300 1.000 67.92000 C ? G ? . 1
   HETATM 3755 C2 . PEG A 605 ? 46.91300 -10.29400 -10.67300 1.000 67.84000 C ? G ? . 1
   HETATM 3756 C3 . PEG A 605 ? 45.46300 -8.42400 -10.96700 1.000 68.14000 C ? G ? . 1
   HETATM 3757 C4 . PEG A 605 ? 45.59500 -6.93600 -10.83500 1.000 65.62000 C ? G ? . 1
   HETATM 3758 O1 . PEG A 605 ? 48.60400 -11.82700 -9.90300 1.000 71.90000 O ? G ? . 1
   HETATM 3759 O2 . PEG A 605 ? 46.74100 -8.99000 -11.22600 1.000 77.27000 O ? G ? . 1
   HETATM 3760 O4 . PEG A 605 ? 44.34800 -6.33500 -10.52000 1.000 71.52000 O ? G ? . 1
   HETATM 3761 C1 . PEG A 606 ? 42.68700 -41.52200 -34.84800 1.000 55.49000 C ? H ? . 1
   HETATM 3762 C2 . PEG A 606 ? 42.61400 -41.21200 -33.37600 1.000 54.75000 C ? H ? . 1
   HETATM 3763 C3 . PEG A 606 ? 43.32300 -42.01500 -31.23300 1.000 57.30000 C ? H ? . 1
   HETATM 3764 C4 . PEG A 606 ? 44.76400 -41.71600 -30.91700 1.000 52.81000 C ? H ? . 1
   HETATM 3765 O1 . PEG A 606 ? 42.01500 -42.73800 -35.16800 1.000 55.89000 O ? H ? . 1
   HETATM 3766 O2 . PEG A 606 ? 43.17700 -42.28300 -32.62800 1.000 55.08000 O ? H ? . 1
   HETATM 3767 O4 . PEG A 606 ? 44.95500 -41.39200 -29.54300 1.000 61.86000 O ? H ? . 1
   HETATM 3768 C1 . EDO A 607 ? 28.55400 18.70800 -44.02200 1.000 67.26000 C ? I ? . 1
   HETATM 3769 C2 . EDO A 607 ? 27.50300 17.68100 -43.59500 1.000 69.69000 C ? I ? . 1
   HETATM 3770 O1 . EDO A 607 ? 28.63200 18.76500 -45.45500 1.000 69.64000 O ? I ? . 1
   HETATM 3771 O2 . EDO A 607 ? 27.87200 16.38300 -44.08900 1.000 62.03000 O ? I ? . 1
   HETATM 3772 C1 . EDO A 701 ? 42.04300 -11.43700 -5.74400 1.000 57.49000 C ? J ? . 1
   HETATM 3773 C2 . EDO A 701 ? 42.18400 -10.00400 -5.24900 1.000 54.93000 C ? J ? . 1
   HETATM 3774 O1 . EDO A 701 ? 40.68300 -11.86500 -5.57600 1.000 60.06000 O ? J ? . 1
   HETATM 3775 O2 . EDO A 701 ? 41.54800 -9.12200 -6.18100 1.000 59.06000 O ? J ? . 1
   HETATM 3776 C1 . EDO A 801 ? 28.46100 16.10400 -47.89800 1.000 70.00000 C ? K ? . 1
   HETATM 3777 C2 . EDO A 801 ? 28.03800 15.23300 -49.07800 1.000 64.70000 C ? K ? . 1
   HETATM 3778 O1 . EDO A 801 ? 29.49100 15.45300 -47.13600 1.000 69.88000 O ? K ? . 1
   HETATM 3779 O2 . EDO A 801 ? 27.78800 13.89100 -48.62300 1.000 69.08000 O ? K ? . 1
   ATOM 3780 N . MET B 1 ? 72.73200 20.44000 11.78500 1.000 81.14000 N ? L ? 1 1
   ATOM 3781 CA . MET B 1 ? 71.29500 20.21000 11.85600 1.000 88.98000 C ? L ? 1 1
   ATOM 3782 C . MET B 1 ? 70.68400 20.26400 10.44500 1.000 91.67000 C ? L ? 1 1
   ATOM 3783 O . MET B 1 ? 71.25700 20.86600 9.53300 1.000 89.84000 O ? L ? 1 1
   ATOM 3784 CB . MET B 1 ? 70.63900 21.22900 12.80600 1.000 84.09000 C ? L ? 1 1
   ATOM 3785 CG . MET B 1 ? 69.12000 21.42500 12.68000 1.000 81.83000 C ? L ? 1 1
   ATOM 3786 SD . MET B 1 ? 67.99700 19.99000 12.81400 1.000 101.84000 S ? L ? 1 1
   ATOM 3787 CE . MET B 1 ? 68.90900 18.77900 13.78900 1.000 93.03000 C ? L ? 1 1
   ATOM 3788 N . LEU B 2 ? 69.52600 19.62100 10.27400 1.000 88.74000 N ? L ? 2 1
   ATOM 3789 CA . LEU B 2 ? 68.96200 19.34600 8.95700 1.000 84.99000 C ? L ? 2 1
   ATOM 3790 C . LEU B 2 ? 67.73600 20.18100 8.60700 1.000 86.05000 C ? L ? 2 1
   ATOM 3791 O . LEU B 2 ? 66.74100 19.63100 8.12100 1.000 85.67000 O ? L ? 2 1
   ATOM 3792 CB . LEU B 2 ? 68.58800 17.86400 8.85800 1.000 86.21000 C ? L ? 2 1
   ATOM 3793 CG . LEU B 2 ? 69.47000 16.86500 9.60500 1.000 87.19000 C ? L ? 2 1
   ATOM 3794 CD1 . LEU B 2 ? 68.99400 15.45800 9.34500 1.000 81.29000 C ? L ? 2 1
   ATOM 3795 CD2 . LEU B 2 ? 70.90400 17.01200 9.12100 1.000 82.70000 C ? L ? 2 1
   ATOM 3796 N . ILE B 3 ? 67.77700 21.49400 8.82000 1.000 79.83000 N ? L ? 3 1
   ATOM 3797 CA . ILE B 3 ? 66.68800 22.36300 8.38700 1.000 82.30000 C ? L ? 3 1
   ATOM 3798 C . ILE B 3 ? 67.04200 22.94100 7.02500 1.000 79.90000 C ? L ? 3 1
   ATOM 3799 O . ILE B 3 ? 68.19300 23.32100 6.77000 1.000 74.54000 O ? L ? 3 1
   ATOM 3800 CB . ILE B 3 ? 66.39200 23.47400 9.41400 1.000 83.07000 C ? L ? 3 1
   ATOM 3801 CG1 . ILE B 3 ? 65.90400 22.86300 10.72900 1.000 83.40000 C ? L ? 3 1
   ATOM 3802 CG2 . ILE B 3 ? 65.33300 24.44100 8.87200 1.000 78.65000 C ? L ? 3 1
   ATOM 3803 CD1 . ILE B 3 ? 64.97900 23.78000 11.52900 1.000 83.96000 C ? L ? 3 1
   ATOM 3804 N . PHE B 4 ? 66.05400 22.98800 6.13700 1.000 73.62000 N ? L ? 4 1
   ATOM 3805 CA . PHE B 4 ? 66.25300 23.49300 4.78800 1.000 74.64000 C ? L ? 4 1
   ATOM 3806 C . PHE B 4 ? 66.06100 25.00800 4.78400 1.000 77.04000 C ? L ? 4 1
   ATOM 3807 O . PHE B 4 ? 64.98300 25.50900 5.13200 1.000 76.78000 O ? L ? 4 1
   ATOM 3808 CB . PHE B 4 ? 65.28800 22.80800 3.82000 1.000 72.77000 C ? L ? 4 1
   ATOM 3809 CG . PHE B 4 ? 65.34700 23.34900 2.42900 1.000 71.82000 C ? L ? 4 1
   ATOM 3810 CD1 . PHE B 4 ? 66.49900 23.20500 1.66400 1.000 67.99000 C ? L ? 4 1
   ATOM 3811 CD2 . PHE B 4 ? 64.25800 24.02200 1.89000 1.000 73.17000 C ? L ? 4 1
   ATOM 3812 CE1 . PHE B 4 ? 66.56300 23.71900 0.38100 1.000 67.23000 C ? L ? 4 1
   ATOM 3813 CE2 . PHE B 4 ? 64.30900 24.53700 0.61000 1.000 70.90000 C ? L ? 4 1
   ATOM 3814 CZ . PHE B 4 ? 65.46300 24.39100 -0.14700 1.000 69.36000 C ? L ? 4 1
   ATOM 3815 N . ASP B 5 ? 67.10300 25.73300 4.38500 1.000 71.26000 N ? L ? 5 1
   ATOM 3816 CA . ASP B 5 ? 67.05800 27.19300 4.30800 1.000 72.26000 C ? L ? 5 1
   ATOM 3817 C . ASP B 5 ? 66.57700 27.59100 2.91800 1.000 67.65000 C ? L ? 5 1
   ATOM 3818 O . ASP B 5 ? 67.35900 27.60900 1.96500 1.000 67.82000 O ? L ? 5 1
   ATOM 3819 CB . ASP B 5 ? 68.43700 27.77100 4.60600 1.000 74.73000 C ? L ? 5 1
   ATOM 3820 CG . ASP B 5 ? 68.44200 29.29100 4.68100 1.000 71.52000 C ? L ? 5 1
   ATOM 3821 OD1 . ASP B 5 ? 67.35700 29.90500 4.61100 1.000 69.51000 O ? L ? 5 1
   ATOM 3822 OD2 . ASP B 5 ? 69.54500 29.86600 4.79800 1.000 67.13000 O ? L ? 5 1
   ATOM 3823 N . ASP B 6 ? 65.28900 27.92700 2.79000 1.000 68.00000 N ? L ? 6 1
   ATOM 3824 CA . ASP B 6 ? 64.77900 28.24400 1.45500 1.000 67.36000 C ? L ? 6 1
   ATOM 3825 C . ASP B 6 ? 65.22400 29.61500 0.95300 1.000 74.12000 C ? L ? 6 1
   ATOM 3826 O . ASP B 6 ? 64.83000 30.01000 -0.15400 1.000 73.53000 O ? L ? 6 1
   ATOM 3827 CB . ASP B 6 ? 63.25500 28.15600 1.42200 1.000 68.18000 C ? L ? 6 1
   ATOM 3828 CG . ASP B 6 ? 62.61100 28.76600 2.63800 1.000 76.07000 C ? L ? 6 1
   ATOM 3829 OD1 . ASP B 6 ? 63.26900 29.59500 3.30300 1.000 77.56000 O ? L ? 6 1
   ATOM 3830 OD2 . ASP B 6 ? 61.44800 28.41400 2.92900 1.000 79.97000 O ? L ? 6 1
   ATOM 3831 N . LYS B 7 ? 66.02500 30.34600 1.73000 1.000 74.00000 N ? L ? 7 1
   ATOM 3832 CA . LYS B 7 ? 66.63100 31.58200 1.25600 1.000 71.58000 C ? L ? 7 1
   ATOM 3833 C . LYS B 7 ? 68.03700 31.37800 0.72400 1.000 71.30000 C ? L ? 7 1
   ATOM 3834 O . LYS B 7 ? 68.54100 32.24500 0.00400 1.000 72.19000 O ? L ? 7 1
   ATOM 3835 CB . LYS B 7 ? 66.68600 32.63400 2.36900 1.000 68.67000 C ? L ? 7 1
   ATOM 3836 CG . LYS B 7 ? 65.38700 32.86400 3.09800 1.000 69.88000 C ? L ? 7 1
   ATOM 3837 CD . LYS B 7 ? 64.34400 33.50000 2.20500 1.000 63.69000 C ? L ? 7 1
   ATOM 3838 CE . LYS B 7 ? 62.97600 33.01100 2.62300 1.000 66.88000 C ? L ? 7 1
   ATOM 3839 NZ . LYS B 7 ? 61.87600 33.92400 2.20800 1.000 66.62000 N ? L ? 7 1
   ATOM 3840 N . ASN B 8 ? 68.68600 30.27000 1.06800 1.000 72.53000 N ? L ? 8 1
   ATOM 3841 CA . ASN B 8 ? 70.04000 30.01300 0.58800 1.000 72.36000 C ? L ? 8 1
   ATOM 3842 C . ASN B 8 ? 69.89200 29.45500 -0.82200 1.000 71.24000 C ? L ? 8 1
   ATOM 3843 O . ASN B 8 ? 69.60300 28.27300 -1.00300 1.000 76.15000 O ? L ? 8 1
   ATOM 3844 CB . ASN B 8 ? 70.77300 29.06600 1.53600 1.000 68.26000 C ? L ? 8 1
   ATOM 3845 CG . ASN B 8 ? 72.09200 28.53600 0.96400 1.000 78.52000 C ? L ? 8 1
   ATOM 3846 OD1 . ASN B 8 ? 72.18700 28.12300 -0.19200 1.000 85.92000 O ? L ? 8 1
   ATOM 3847 ND2 . ASN B 8 ? 73.12700 28.55300 1.79700 1.000 80.49000 N ? L ? 8 1
   ATOM 3848 N . TYR B 9 ? 70.06100 30.30900 -1.83000 1.000 65.94000 N ? L ? 9 1
   ATOM 3849 CA . TYR B 9 ? 69.92000 29.87700 -3.21400 1.000 69.07000 C ? L ? 9 1
   ATOM 3850 C . TYR B 9 ? 70.56900 30.89600 -4.14000 1.000 74.41000 C ? L ? 9 1
   ATOM 3851 O . TYR B 9 ? 70.80700 32.04700 -3.76500 1.000 73.77000 O ? L ? 9 1
   ATOM 3852 CB . TYR B 9 ? 68.44600 29.69000 -3.60000 1.000 68.09000 C ? L ? 9 1
   ATOM 3853 CG . TYR B 9 ? 67.61600 30.96600 -3.57200 1.000 71.35000 C ? L ? 9 1
   ATOM 3854 CD1 . TYR B 9 ? 67.74800 31.93000 -4.57600 1.000 70.24000 C ? L ? 9 1
   ATOM 3855 CD2 . TYR B 9 ? 66.68800 31.19800 -2.56100 1.000 69.99000 C ? L ? 9 1
   ATOM 3856 CE1 . TYR B 9 ? 67.00900 33.07800 -4.57100 1.000 68.41000 C ? L ? 9 1
   ATOM 3857 CE2 . TYR B 9 ? 65.93000 32.36000 -2.54900 1.000 72.26000 C ? L ? 9 1
   ATOM 3858 CZ . TYR B 9 ? 66.10200 33.29900 -3.56100 1.000 73.93000 C ? L ? 9 1
   ATOM 3859 OH . TYR B 9 ? 65.37300 34.46800 -3.58800 1.000 71.84000 O ? L ? 9 1
   ATOM 3860 N . LYS B 10 ? 70.82400 30.46200 -5.36800 1.000 70.29000 N ? L ? 10 1
   ATOM 3861 CA . LYS B 10 ? 71.07100 31.37200 -6.47200 1.000 69.01000 C ? L ? 10 1
   ATOM 3862 C . LYS B 10 ? 69.98400 31.16300 -7.51600 1.000 71.30000 C ? L ? 10 1
   ATOM 3863 O . LYS B 10 ? 69.25400 30.16600 -7.49200 1.000 72.20000 O ? L ? 10 1
   ATOM 3864 CB . LYS B 10 ? 72.46600 31.16300 -7.08700 1.000 71.85000 C ? L ? 10 1
   ATOM 3865 CG . LYS B 10 ? 73.58700 31.17200 -6.06500 1.000 73.81000 C ? L ? 10 1
   ATOM 3866 CD . LYS B 10 ? 74.88500 31.70700 -6.65200 1.000 79.59000 C ? L ? 10 1
   ATOM 3867 CE . LYS B 10 ? 75.26300 30.97900 -7.93200 1.000 84.41000 C ? L ? 10 1
   ATOM 3868 NZ . LYS B 10 ? 76.69400 30.55700 -7.93100 1.000 85.88000 N ? L ? 10 1
   ATOM 3869 N . VAL B 11 ? 69.85200 32.12300 -8.42200 1.000 68.05000 N ? L ? 11 1
   ATOM 3870 CA . VAL B 11 ? 68.96400 31.98100 -9.56500 1.000 65.94000 C ? L ? 11 1
   ATOM 3871 C . VAL B 11 ? 69.84300 32.00800 -10.80600 1.000 69.36000 C ? L ? 11 1
   ATOM 3872 O . VAL B 11 ? 70.36200 33.06600 -11.18800 1.000 66.24000 O ? L ? 11 1
   ATOM 3873 CB . VAL B 11 ? 67.88400 33.06500 -9.60000 1.000 64.89000 C ? L ? 11 1
   ATOM 3874 CG1 . VAL B 11 ? 67.08300 32.98000 -10.90000 1.000 59.07000 C ? L ? 11 1
   ATOM 3875 CG2 . VAL B 11 ? 66.97700 32.90400 -8.38600 1.000 64.25000 C ? L ? 11 1
   ATOM 3876 N . ASP B 12 ? 70.03400 30.83800 -11.41900 1.000 69.91000 N ? L ? 12 1
   ATOM 3877 CA . ASP B 12 ? 70.98400 30.65900 -12.50600 1.000 64.96000 C ? L ? 12 1
   ATOM 3878 C . ASP B 12 ? 70.27000 30.45200 -13.83000 1.000 62.28000 C ? L ? 12 1
   ATOM 3879 O . ASP B 12 ? 69.07600 30.14000 -13.89900 1.000 61.24000 O ? L ? 12 1
   ATOM 3880 CB . ASP B 12 ? 71.92000 29.47600 -12.23900 1.000 63.14000 C ? L ? 12 1
   ATOM 3881 CG . ASP B 12 ? 72.31600 29.37000 -10.78700 1.000 72.84000 C ? L ? 12 1
   ATOM 3882 OD1 . ASP B 12 ? 71.42700 29.07300 -9.95200 1.000 72.63000 O ? L ? 12 1
   ATOM 3883 OD2 . ASP B 12 ? 73.50600 29.59200 -10.47700 1.000 76.16000 O ? L ? 12 1
   ATOM 3884 N . THR B 13 ? 71.05300 30.61900 -14.88700 1.000 63.31000 N ? L ? 13 1
   ATOM 3885 CA . THR B 13 ? 70.61100 30.44300 -16.25900 1.000 65.64000 C ? L ? 13 1
   ATOM 3886 C . THR B 13 ? 71.61200 29.52000 -16.94000 1.000 64.74000 C ? L ? 13 1
   ATOM 3887 O . THR B 13 ? 72.80600 29.82700 -16.98900 1.000 66.79000 O ? L ? 13 1
   ATOM 3888 CB . THR B 13 ? 70.52100 31.79800 -16.97300 1.000 65.07000 C ? L ? 13 1
   ATOM 3889 OG1 . THR B 13 ? 69.37400 32.50500 -16.48900 1.000 68.02000 O ? L ? 13 1
   ATOM 3890 CG2 . THR B 13 ? 70.41100 31.62500 -18.48200 1.000 63.95000 C ? L ? 13 1
   ATOM 3891 N . CYS B 14 ? 71.13900 28.37900 -17.42600 1.000 60.20000 N ? L ? 14 1
   ATOM 3892 CA . CYS B 14 ? 71.96500 27.47100 -18.20500 1.000 55.68000 C ? L ? 14 1
   ATOM 3893 C . CYS B 14 ? 71.55100 27.59100 -19.66100 1.000 55.41000 C ? L ? 14 1
   ATOM 3894 O . CYS B 14 ? 70.38300 27.37200 -20.00000 1.000 55.96000 O ? L ? 14 1
   ATOM 3895 CB . CYS B 14 ? 71.82600 26.02400 -17.72200 1.000 55.33000 C ? L ? 14 1
   ATOM 3896 SG . CYS B 14 ? 73.25700 24.96500 -18.16400 1.000 65.61000 S ? L ? 14 1
   ATOM 3897 N . ASN B 15 ? 72.50100 27.92600 -20.52100 1.000 51.80000 N ? L ? 15 1
   ATOM 3898 CA . ASN B 15 ? 72.23400 28.03000 -21.94900 1.000 54.38000 C ? L ? 15 1
   ATOM 3899 C . ASN B 15 ? 73.18500 27.08300 -22.67000 1.000 53.58000 C ? L ? 15 1
   ATOM 3900 O . ASN B 15 ? 74.39200 27.33000 -22.72900 1.000 59.66000 O ? L ? 15 1
   ATOM 3901 CB . ASN B 15 ? 72.37800 29.47000 -22.43500 1.000 51.18000 C ? L ? 15 1
   ATOM 3902 CG . ASN B 15 ? 72.11900 29.62200 -23.93600 1.000 61.87000 C ? L ? 15 1
   ATOM 3903 OD1 . ASN B 15 ? 72.48900 28.77600 -24.75100 1.000 64.65000 O ? L ? 15 1
   ATOM 3904 ND2 . ASN B 15 ? 71.46800 30.71600 -24.30100 1.000 67.11000 N ? L ? 15 1
   ATOM 3905 N . ILE B 16 ? 72.62700 26.01200 -23.22300 1.000 51.62000 N ? L ? 16 1
   ATOM 3906 CA . ILE B 16 ? 73.34900 25.01600 -23.99900 1.000 53.03000 C ? L ? 16 1
   ATOM 3907 C . ILE B 16 ? 72.78500 25.07200 -25.41500 1.000 56.36000 C ? L ? 16 1
   ATOM 3908 O . ILE B 16 ? 71.60000 24.77800 -25.63100 1.000 54.82000 O ? L ? 16 1
   ATOM 3909 CB . ILE B 16 ? 73.20400 23.61000 -23.39600 1.000 54.39000 C ? L ? 16 1
   ATOM 3910 CG1 . ILE B 16 ? 73.79100 23.55500 -21.98000 1.000 47.81000 C ? L ? 16 1
   ATOM 3911 CG2 . ILE B 16 ? 73.80700 22.56000 -24.31400 1.000 50.86000 C ? L ? 16 1
   ATOM 3912 CD1 . ILE B 16 ? 73.24900 22.42300 -21.13500 1.000 52.96000 C ? L ? 16 1
   ATOM 3913 N . ASP B 17 ? 73.62200 25.47700 -26.36700 1.000 54.70000 N ? L ? 17 1
   ATOM 3914 CA . ASP B 17 ? 73.28600 25.49300 -27.79200 1.000 58.81000 C ? L ? 17 1
   ATOM 3915 C . ASP B 17 ? 71.95800 26.18500 -28.08500 1.000 58.05000 C ? L ? 17 1
   ATOM 3916 O . ASP B 17 ? 71.15000 25.71000 -28.88500 1.000 55.31000 O ? L ? 17 1
   ATOM 3917 CB . ASP B 17 ? 73.30100 24.08200 -28.36100 1.000 60.65000 C ? L ? 17 1
   ATOM 3918 CG . ASP B 17 ? 74.70300 23.56200 -28.50800 1.000 66.74000 C ? L ? 17 1
   ATOM 3919 OD1 . ASP B 17 ? 75.62200 24.41000 -28.55500 1.000 74.06000 O ? L ? 17 1
   ATOM 3920 OD2 . ASP B 17 ? 74.89900 22.33600 -28.57500 1.000 56.00000 O ? L ? 17 1
   ATOM 3921 N . GLY B 18 ? 71.76000 27.34700 -27.46400 1.000 57.96000 N ? L ? 18 1
   ATOM 3922 CA . GLY B 18 ? 70.59500 28.18000 -27.69400 1.000 56.72000 C ? L ? 18 1
   ATOM 3923 C . GLY B 18 ? 69.42700 27.90700 -26.76700 1.000 54.79000 C ? L ? 18 1
   ATOM 3924 O . GLY B 18 ? 68.61400 28.80800 -26.52600 1.000 62.32000 O ? L ? 18 1
   ATOM 3925 N . ILE B 19 ? 69.31700 26.68600 -26.25800 1.000 51.41000 N ? L ? 19 1
   ATOM 3926 CA . ILE B 19 ? 68.26000 26.32700 -25.32600 1.000 50.58000 C ? L ? 19 1
   ATOM 3927 C . ILE B 19 ? 68.64500 26.91400 -23.98400 1.000 50.86000 C ? L ? 19 1
   ATOM 3928 O . ILE B 19 ? 69.78400 26.75200 -23.53800 1.000 56.05000 O ? L ? 19 1
   ATOM 3929 CB . ILE B 19 ? 68.10200 24.79600 -25.20500 1.000 53.43000 C ? L ? 19 1
   ATOM 3930 CG1 . ILE B 19 ? 68.01700 24.05600 -26.55300 1.000 47.73000 C ? L ? 19 1
   ATOM 3931 CG2 . ILE B 19 ? 66.89700 24.46000 -24.33700 1.000 46.84000 C ? L ? 19 1
   ATOM 3932 CD1 . ILE B 19 ? 67.42300 24.80100 -27.68100 1.000 53.66000 C ? L ? 19 1
   ATOM 3933 N . SER B 20 ? 67.70000 27.56400 -23.32000 1.000 58.32000 N ? L ? 20 1
   ATOM 3934 CA . SER B 20 ? 67.97000 28.25000 -22.06500 1.000 58.73000 C ? L ? 20 1
   ATOM 3935 C . SER B 20 ? 66.97600 27.79100 -21.00900 1.000 59.35000 C ? L ? 20 1
   ATOM 3936 O . SER B 20 ? 65.80600 27.53700 -21.31500 1.000 62.86000 O ? L ? 20 1
   ATOM 3937 CB . SER B 20 ? 67.89000 29.78300 -22.26000 1.000 60.99000 C ? L ? 20 1
   ATOM 3938 OG . SER B 20 ? 68.08400 30.49100 -21.04500 1.000 63.13000 O ? L ? 20 1
   ATOM 3939 N . ILE B 21 ? 67.44300 27.65800 -19.77200 1.000 56.70000 N ? L ? 21 1
   ATOM 3940 CA . ILE B 21 ? 66.54900 27.40900 -18.64900 1.000 57.33000 C ? L ? 21 1
   ATOM 3941 C . ILE B 21 ? 66.97400 28.27900 -17.47700 1.000 59.07000 C ? L ? 21 1
   ATOM 3942 O . ILE B 21 ? 68.16800 28.49800 -17.23900 1.000 60.46000 O ? L ? 21 1
   ATOM 3943 CB . ILE B 21 ? 66.50200 25.92400 -18.23700 1.000 52.09000 C ? L ? 21 1
   ATOM 3944 CG1 . ILE B 21 ? 67.89100 25.39200 -17.89200 1.000 54.06000 C ? L ? 21 1
   ATOM 3945 CG2 . ILE B 21 ? 65.85600 25.09400 -19.33600 1.000 60.60000 C ? L ? 21 1
   ATOM 3946 CD1 . ILE B 21 ? 67.90400 24.40700 -16.72200 1.000 47.46000 C ? L ? 21 1
   ATOM 3947 N . LYS B 22 ? 65.98400 28.79400 -16.76500 1.000 53.91000 N ? L ? 22 1
   ATOM 3948 CA . LYS B 22 ? 66.18500 29.57400 -15.55900 1.000 58.15000 C ? L ? 22 1
   ATOM 3949 C . LYS B 22 ? 65.64900 28.75500 -14.39800 1.000 56.30000 C ? L ? 22 1
   ATOM 3950 O . LYS B 22 ? 64.49600 28.31400 -14.42100 1.000 56.63000 O ? L ? 22 1
   ATOM 3951 CB . LYS B 22 ? 65.47500 30.93000 -15.65700 1.000 61.08000 C ? L ? 22 1
   ATOM 3952 CG . LYS B 22 ? 65.78800 31.90600 -14.53100 1.000 63.12000 C ? L ? 22 1
   ATOM 3953 CD . LYS B 22 ? 65.03600 33.23700 -14.69800 1.000 64.45000 C ? L ? 22 1
   ATOM 3954 CE . LYS B 22 ? 66.00400 34.38800 -15.00900 1.000 69.37000 C ? L ? 22 1
   ATOM 3955 NZ . LYS B 22 ? 65.35500 35.64500 -15.54000 1.000 75.13000 N ? L ? 22 1
   ATOM 3956 N . PHE B 23 ? 66.49600 28.52500 -13.40900 1.000 57.59000 N ? L ? 23 1
   ATOM 3957 CA . PHE B 23 ? 66.13900 27.69000 -12.28000 1.000 57.91000 C ? L ? 23 1
   ATOM 3958 C . PHE B 23 ? 66.74100 28.29500 -11.02500 1.000 60.43000 C ? L ? 23 1
   ATOM 3959 O . PHE B 23 ? 67.74600 29.01300 -11.08100 1.000 58.98000 O ? L ? 23 1
   ATOM 3960 CB . PHE B 23 ? 66.62800 26.22800 -12.46600 1.000 57.91000 C ? L ? 23 1
   ATOM 3961 CG . PHE B 23 ? 68.12200 26.09300 -12.62700 1.000 53.06000 C ? L ? 23 1
   ATOM 3962 CD1 . PHE B 23 ? 68.73000 26.32800 -13.85200 1.000 52.98000 C ? L ? 23 1
   ATOM 3963 CD2 . PHE B 23 ? 68.91600 25.73000 -11.55600 1.000 55.94000 C ? L ? 23 1
   ATOM 3964 CE1 . PHE B 23 ? 70.10600 26.21300 -14.00100 1.000 55.77000 C ? L ? 23 1
   ATOM 3965 CE2 . PHE B 23 ? 70.29900 25.61200 -11.70200 1.000 54.42000 C ? L ? 23 1
   ATOM 3966 CZ . PHE B 23 ? 70.88900 25.85700 -12.92500 1.000 51.99000 C ? L ? 23 1
   ATOM 3967 N . ARG B 24 ? 66.10600 28.00700 -9.89400 1.000 58.41000 N ? L ? 24 1
   ATOM 3968 CA . ARG B 24 ? 66.65800 28.34900 -8.59300 1.000 62.90000 C ? L ? 24 1
   ATOM 3969 C . ARG B 24 ? 67.42200 27.14500 -8.05900 1.000 63.35000 C ? L ? 24 1
   ATOM 3970 O . ARG B 24 ? 66.84200 26.06600 -7.89000 1.000 58.65000 O ? L ? 24 1
   ATOM 3971 CB . ARG B 24 ? 65.56000 28.75800 -7.61600 1.000 65.53000 C ? L ? 24 1
   ATOM 3972 CG . ARG B 24 ? 66.09600 29.48400 -6.39700 1.000 65.90000 C ? L ? 24 1
   ATOM 3973 CD . ARG B 24 ? 64.98200 29.96400 -5.49200 1.000 65.92000 C ? L ? 24 1
   ATOM 3974 NE . ARG B 24 ? 64.17600 31.00700 -6.11500 1.000 67.78000 N ? L ? 24 1
   ATOM 3975 CZ . ARG B 24 ? 63.22900 31.68700 -5.48400 1.000 65.28000 C ? L ? 24 1
   ATOM 3976 NH1 . ARG B 24 ? 63.00000 31.51400 -4.19100 1.000 65.15000 N ? L ? 24 1
   ATOM 3977 NH2 . ARG B 24 ? 62.48400 32.54800 -6.17000 1.000 64.38000 N ? L ? 24 1
   ATOM 3978 N . SER B 25 ? 68.71300 27.33500 -7.79000 1.000 61.86000 N ? L ? 25 1
   ATOM 3979 CA . SER B 25 ? 69.59400 26.26800 -7.33500 1.000 61.42000 C ? L ? 25 1
   ATOM 3980 C . SER B 25 ? 69.88900 26.44200 -5.85000 1.000 63.64000 C ? L ? 25 1
   ATOM 3981 O . SER B 25 ? 70.32300 27.51700 -5.42400 1.000 70.63000 O ? L ? 25 1
   ATOM 3982 CB . SER B 25 ? 70.88600 26.24600 -8.15600 1.000 58.66000 C ? L ? 25 1
   ATOM 3983 OG . SER B 25 ? 71.74300 27.32700 -7.83900 1.000 63.97000 O ? L ? 25 1
   ATOM 3984 N . PHE B 26 ? 69.62600 25.39500 -5.06900 1.000 59.13000 N ? L ? 26 1
   ATOM 3985 CA . PHE B 26 ? 70.01300 25.29400 -3.66000 1.000 60.62000 C ? L ? 26 1
   ATOM 3986 C . PHE B 26 ? 71.09200 24.20500 -3.57000 1.000 65.06000 C ? L ? 26 1
   ATOM 3987 O . PHE B 26 ? 70.78800 23.01600 -3.43200 1.000 64.33000 O ? L ? 26 1
   ATOM 3988 CB . PHE B 26 ? 68.82500 24.94000 -2.76500 1.000 61.21000 C ? L ? 26 1
   ATOM 3989 CG . PHE B 26 ? 67.59800 25.77500 -2.97900 1.000 63.18000 C ? L ? 26 1
   ATOM 3990 CD1 . PHE B 26 ? 66.76400 25.55500 -4.07300 1.000 65.38000 C ? L ? 26 1
   ATOM 3991 CD2 . PHE B 26 ? 67.21600 26.72300 -2.03300 1.000 69.03000 C ? L ? 26 1
   ATOM 3992 CE1 . PHE B 26 ? 65.59700 26.31300 -4.25500 1.000 65.87000 C ? L ? 26 1
   ATOM 3993 CE2 . PHE B 26 ? 66.04900 27.47800 -2.19800 1.000 64.19000 C ? L ? 26 1
   ATOM 3994 CZ . PHE B 26 ? 65.24100 27.27300 -3.31100 1.000 64.58000 C ? L ? 26 1
   ATOM 3995 N . LYS B 27 ? 72.35300 24.61300 -3.62800 1.000 64.42000 N ? L ? 27 1
   ATOM 3996 CA . LYS B 27 ? 73.46300 23.68300 -3.78400 1.000 63.59000 C ? L ? 27 1
   ATOM 3997 C . LYS B 27 ? 74.11300 23.31100 -2.44600 1.000 68.46000 C ? L ? 27 1
   ATOM 3998 O . LYS B 27 ? 74.00600 24.02700 -1.44700 1.000 65.94000 O ? L ? 27 1
   ATOM 3999 CB . LYS B 27 ? 74.52200 24.27600 -4.71600 1.000 59.49000 C ? L ? 27 1
   ATOM 4000 CG . LYS B 27 ? 74.12000 24.34500 -6.17500 1.000 58.28000 C ? L ? 27 1
   ATOM 4001 CD . LYS B 27 ? 75.30800 23.94400 -7.04500 1.000 57.91000 C ? L ? 27 1
   ATOM 4002 CE . LYS B 27 ? 75.67800 25.02200 -8.04000 1.000 50.78000 C ? L ? 27 1
   ATOM 4003 NZ . LYS B 27 ? 75.30800 24.64100 -9.42800 1.000 62.00000 N ? L ? 27 1
   ATOM 4004 N . GLU B 28 ? 74.78900 22.15400 -2.45100 1.000 64.62000 N ? L ? 28 1
   ATOM 4005 CA . GLU B 28 ? 75.69900 21.70500 -1.38700 1.000 63.39000 C ? L ? 28 1
   ATOM 4006 C . GLU B 28 ? 75.01900 21.53000 -0.03100 1.000 62.84000 C ? L ? 28 1
   ATOM 4007 O . GLU B 28 ? 75.64900 21.71500 1.00800 1.000 67.16000 O ? L ? 28 1
   ATOM 4008 CB . GLU B 28 ? 76.89100 22.64600 -1.25300 1.000 65.39000 C ? L ? 28 1
   ATOM 4009 CG . GLU B 28 ? 77.49800 23.01900 -2.58200 1.000 67.19000 C ? L ? 28 1
   ATOM 4010 CD . GLU B 28 ? 78.93100 22.59700 -2.67700 1.000 75.01000 C ? L ? 28 1
   ATOM 4011 OE1 . GLU B 28 ? 79.45000 22.04700 -1.68300 1.000 83.14000 O ? L ? 28 1
   ATOM 4012 OE2 . GLU B 28 ? 79.54000 22.80900 -3.74200 1.000 82.44000 O ? L ? 28 1
   ATOM 4013 N . ILE B 29 ? 73.75600 21.12800 -0.01600 1.000 62.63000 N ? L ? 29 1
   ATOM 4014 CA . ILE B 29 ? 73.05600 20.82900 1.23200 1.000 65.23000 C ? L ? 29 1
   ATOM 4015 C . ILE B 29 ? 73.52300 19.48200 1.77800 1.000 68.77000 C ? L ? 29 1
   ATOM 4016 O . ILE B 29 ? 73.47500 18.46700 1.07600 1.000 70.66000 O ? L ? 29 1
   ATOM 4017 CB . ILE B 29 ? 71.53400 20.82100 1.00900 1.000 63.31000 C ? L ? 29 1
   ATOM 4018 CG1 . ILE B 29 ? 71.03700 22.18300 0.51800 1.000 61.29000 C ? L ? 29 1
   ATOM 4019 CG2 . ILE B 29 ? 70.81200 20.35700 2.25000 1.000 61.80000 C ? L ? 29 1
   ATOM 4020 CD1 . ILE B 29 ? 69.72500 22.10700 -0.25000 1.000 62.97000 C ? L ? 29 1
   ATOM 4021 N . LEU B 30 ? 73.95900 19.46300 3.03800 1.000 68.35000 N ? L ? 30 1
   ATOM 4022 CA . LEU B 30 ? 74.10900 18.21300 3.77700 1.000 68.47000 C ? L ? 30 1
   ATOM 4023 C . LEU B 30 ? 72.74900 17.58600 4.05600 1.000 68.19000 C ? L ? 30 1
   ATOM 4024 O . LEU B 30 ? 71.77300 18.28500 4.32800 1.000 71.57000 O ? L ? 30 1
   ATOM 4025 CB . LEU B 30 ? 74.79700 18.45600 5.11500 1.000 69.60000 C ? L ? 30 1
   ATOM 4026 CG . LEU B 30 ? 76.30700 18.36400 5.21800 1.000 72.36000 C ? L ? 30 1
   ATOM 4027 CD1 . LEU B 30 ? 76.95400 19.47600 4.40900 1.000 70.56000 C ? L ? 30 1
   ATOM 4028 CD2 . LEU B 30 ? 76.67000 18.45700 6.69100 1.000 74.01000 C ? L ? 30 1
   ATOM 4029 N . TYR B 31 ? 72.69100 16.25100 4.03200 1.000 68.89000 N ? L ? 31 1
   ATOM 4030 CA . TYR B 31 ? 71.43700 15.56900 4.33500 1.000 69.60000 C ? L ? 31 1
   ATOM 4031 C . TYR B 31 ? 71.49400 14.67300 5.56400 1.000 71.28000 C ? L ? 31 1
   ATOM 4032 O . TYR B 31 ? 70.47300 14.07000 5.90800 1.000 79.25000 O ? L ? 31 1
   ATOM 4033 CB . TYR B 31 ? 70.93800 14.75300 3.12600 1.000 68.29000 C ? L ? 31 1
   ATOM 4034 CG . TYR B 31 ? 71.92300 13.77100 2.50700 1.000 66.88000 C ? L ? 31 1
   ATOM 4035 CD1 . TYR B 31 ? 72.24700 12.58100 3.14800 1.000 65.56000 C ? L ? 31 1
   ATOM 4036 CD2 . TYR B 31 ? 72.49300 14.01800 1.26100 1.000 65.12000 C ? L ? 31 1
   ATOM 4037 CE1 . TYR B 31 ? 73.13200 11.67900 2.59000 1.000 65.29000 C ? L ? 31 1
   ATOM 4038 CE2 . TYR B 31 ? 73.38300 13.12200 0.69000 1.000 64.41000 C ? L ? 31 1
   ATOM 4039 CZ . TYR B 31 ? 73.69900 11.95200 1.36100 1.000 67.53000 C ? L ? 31 1
   ATOM 4040 OH . TYR B 31 ? 74.58000 11.04400 0.80500 1.000 64.88000 O ? L ? 31 1
   ATOM 4041 N . CYS B 32 ? 72.63300 14.58100 6.25000 1.000 72.93000 N ? L ? 32 1
   ATOM 4042 CA . CYS B 32 ? 72.72500 13.78200 7.46700 1.000 78.34000 C ? L ? 32 1
   ATOM 4043 C . CYS B 32 ? 73.63900 14.47100 8.48000 1.000 80.86000 C ? L ? 32 1
   ATOM 4044 O . CYS B 32 ? 74.52200 15.25900 8.12200 1.000 77.30000 O ? L ? 32 1
   ATOM 4045 CB . CYS B 32 ? 73.21800 12.35800 7.16200 1.000 76.45000 C ? L ? 32 1
   ATOM 4046 SG . CYS B 32 ? 74.79900 12.26800 6.27500 1.000 77.32000 S ? L ? 32 1
   ATOM 4047 N . GLU B 33 ? 73.41800 14.14300 9.76400 1.000 82.61000 N ? L ? 33 1
   ATOM 4048 CA . GLU B 33 ? 74.08200 14.83400 10.87000 1.000 81.28000 C ? L ? 33 1
   ATOM 4049 C . GLU B 33 ? 75.50500 14.33800 11.11800 1.000 80.81000 C ? L ? 33 1
   ATOM 4050 O . GLU B 33 ? 76.33800 15.10800 11.60500 1.000 82.71000 O ? L ? 33 1
   ATOM 4051 CB . GLU B 33 ? 73.24500 14.70200 12.15100 1.000 78.27000 C ? L ? 33 1
   ATOM 4052 CG . GLU B 33 ? 71.82300 15.23800 12.00000 1.000 80.89000 C ? L ? 33 1
   ATOM 4053 CD . GLU B 33 ? 70.97700 15.13700 13.26400 1.000 89.60000 C ? L ? 33 1
   ATOM 4054 OE1 . GLU B 33 ? 70.42500 14.04500 13.53900 1.000 87.82000 O ? L ? 33 1
   ATOM 4055 OE2 . GLU B 33 ? 70.84100 16.16200 13.97000 1.000 97.05000 O ? L ? 33 1
   ATOM 4056 N . LYS B 34 ? 75.81200 13.07800 10.80200 1.000 82.08000 N ? L ? 34 1
   ATOM 4057 CA . LYS B 34 ? 77.15700 12.51800 10.97100 1.000 80.09000 C ? L ? 34 1
   ATOM 4058 C . LYS B 34 ? 77.64200 11.94300 9.64100 1.000 79.40000 C ? L ? 34 1
   ATOM 4059 O . LYS B 34 ? 77.76300 10.72200 9.47900 1.000 89.12000 O ? L ? 34 1
   ATOM 4060 CB . LYS B 34 ? 77.17200 11.46000 12.08000 1.000 84.99000 C ? L ? 34 1
   ATOM 4061 CG . LYS B 34 ? 78.51500 10.72200 12.28500 1.000 85.95000 C ? L ? 34 1
   ATOM 4062 CD . LYS B 34 ? 79.53700 11.54100 13.05900 1.000 87.81000 C ? L ? 34 1
   ATOM 4063 CE . LYS B 34 ? 80.04600 10.77700 14.27500 1.000 87.83000 C ? L ? 34 1
   ATOM 4064 NZ . LYS B 34 ? 80.60900 11.68600 15.31000 1.000 90.37000 N ? L ? 34 1
   ATOM 4065 N . PRO B 35 ? 77.92500 12.79400 8.65900 1.000 76.67000 N ? L ? 35 1
   ATOM 4066 CA . PRO B 35 ? 78.43600 12.28400 7.38400 1.000 76.19000 C ? L ? 35 1
   ATOM 4067 C . PRO B 35 ? 79.88300 11.84300 7.51800 1.000 76.77000 C ? L ? 35 1
   ATOM 4068 O . PRO B 35 ? 80.59200 12.21900 8.45200 1.000 80.20000 O ? L ? 35 1
   ATOM 4069 CB . PRO B 35 ? 78.30200 13.47700 6.43500 1.000 77.49000 C ? L ? 35 1
   ATOM 4070 CG . PRO B 35 ? 78.37200 14.67200 7.33500 1.000 81.25000 C ? L ? 35 1
   ATOM 4071 CD . PRO B 35 ? 77.72300 14.25500 8.62800 1.000 80.52000 C ? L ? 35 1
   ATOM 4072 N . VAL B 36 ? 80.31400 11.02200 6.56100 1.000 78.78000 N ? L ? 36 1
   ATOM 4073 CA . VAL B 36 ? 81.64600 10.42300 6.58500 1.000 71.38000 C ? L ? 36 1
   ATOM 4074 C . VAL B 36 ? 82.46700 10.76200 5.34900 1.000 71.10000 C ? L ? 36 1
   ATOM 4075 O . VAL B 36 ? 83.66400 10.43700 5.30900 1.000 70.18000 O ? L ? 36 1
   ATOM 4076 CB . VAL B 36 ? 81.55800 8.89200 6.76500 1.000 71.12000 C ? L ? 36 1
   ATOM 4077 CG1 . VAL B 36 ? 82.89300 8.29600 7.17500 1.000 72.50000 C ? L ? 36 1
   ATOM 4078 CG2 . VAL B 36 ? 80.49700 8.55900 7.79400 1.000 79.25000 C ? L ? 36 1
   ATOM 4079 N . ASP B 37 ? 81.88200 11.41300 4.34400 1.000 69.49000 N ? L ? 37 1
   ATOM 4080 CA . ASP B 37 ? 82.62600 11.83600 3.16500 1.000 71.00000 C ? L ? 37 1
   ATOM 4081 C . ASP B 37 ? 81.98700 13.11100 2.63800 1.000 69.36000 C ? L ? 37 1
   ATOM 4082 O . ASP B 37 ? 80.77400 13.30300 2.75400 1.000 69.65000 O ? L ? 37 1
   ATOM 4083 CB . ASP B 37 ? 82.65500 10.73700 2.08400 1.000 69.70000 C ? L ? 37 1
   ATOM 4084 CG . ASP B 37 ? 83.82200 10.88600 1.11300 1.000 73.56000 C ? L ? 37 1
   ATOM 4085 OD1 . ASP B 37 ? 83.71000 11.69600 0.16700 1.000 69.96000 O ? L ? 37 1
   ATOM 4086 OD2 . ASP B 37 ? 84.84700 10.18800 1.28700 1.000 75.21000 O ? L ? 37 1
   ATOM 4087 N . SER B 38 ? 82.81400 13.99200 2.06200 1.000 69.86000 N ? L ? 38 1
   ATOM 4088 CA . SER B 38 ? 82.28300 15.24000 1.52100 1.000 71.25000 C ? L ? 38 1
   ATOM 4089 C . SER B 38 ? 81.45500 15.02800 0.27200 1.000 75.83000 C ? L ? 38 1
   ATOM 4090 O . SER B 38 ? 81.18000 16.00500 -0.45000 1.000 72.44000 O ? L ? 38 1
   ATOM 4091 CB . SER B 38 ? 83.41600 16.21800 1.22200 1.000 71.66000 C ? L ? 38 1
   ATOM 4092 OG . SER B 38 ? 84.51200 15.54000 0.62500 1.000 74.12000 O ? L ? 38 1
   ATOM 4093 N . ILE B 39 ? 81.07100 13.78600 -0.03100 1.000 69.64000 N ? L ? 39 1
   ATOM 4094 CA . ILE B 39 ? 80.18700 13.53900 -1.16000 1.000 67.40000 C ? L ? 39 1
   ATOM 4095 C . ILE B 39 ? 78.72500 13.50100 -0.72900 1.000 65.23000 C ? L ? 39 1
   ATOM 4096 O . ILE B 39 ? 77.84000 13.72600 -1.56600 1.000 65.00000 O ? L ? 39 1
   ATOM 4097 CB . ILE B 39 ? 80.58800 12.24500 -1.89900 1.000 65.40000 C ? L ? 39 1
   ATOM 4098 CG1 . ILE B 39 ? 80.22000 12.33800 -3.38300 1.000 60.28000 C ? L ? 39 1
   ATOM 4099 CG2 . ILE B 39 ? 79.95600 11.02000 -1.25600 1.000 59.09000 C ? L ? 39 1
   ATOM 4100 CD1 . ILE B 39 ? 80.97400 11.37600 -4.26900 1.000 53.70000 C ? L ? 39 1
   ATOM 4101 N . GLN B 40 ? 78.45200 13.28600 0.56000 1.000 68.03000 N ? L ? 40 1
   ATOM 4102 CA . GLN B 40 ? 77.08700 13.14800 1.07300 1.000 66.51000 C ? L ? 40 1
   ATOM 4103 C . GLN B 40 ? 76.41500 14.51500 1.24000 1.000 66.34000 C ? L ? 40 1
   ATOM 4104 O . GLN B 40 ? 75.95300 14.90300 2.31600 1.000 67.43000 O ? L ? 40 1
   ATOM 4105 CB . GLN B 40 ? 77.10300 12.36500 2.38000 1.000 65.89000 C ? L ? 40 1
   ATOM 4106 CG . GLN B 40 ? 77.98400 11.13400 2.29900 1.000 68.02000 C ? L ? 40 1
   ATOM 4107 CD . GLN B 40 ? 78.11100 10.39800 3.61500 1.000 72.51000 C ? L ? 40 1
   ATOM 4108 OE1 . GLN B 40 ? 79.20200 10.30400 4.17700 1.000 73.63000 O ? L ? 40 1
   ATOM 4109 NE2 . GLN B 40 ? 77.00200 9.85100 4.10400 1.000 73.58000 N ? L ? 40 1
   ATOM 4110 N . LYS B 41 ? 76.36900 15.24900 0.13100 1.000 66.94000 N ? L ? 41 1
   ATOM 4111 CA . LYS B 41 ? 75.57600 16.46500 0.01700 1.000 67.88000 C ? L ? 41 1
   ATOM 4112 C . LYS B 41 ? 74.69400 16.38000 -1.22300 1.000 63.90000 C ? L ? 41 1
   ATOM 4113 O . LYS B 41 ? 75.00100 15.66800 -2.18200 1.000 62.07000 O ? L ? 41 1
   ATOM 4114 CB . LYS B 41 ? 76.45900 17.72600 -0.03300 1.000 64.85000 C ? L ? 41 1
   ATOM 4115 CG . LYS B 41 ? 77.68900 17.69600 0.88000 1.000 66.38000 C ? L ? 41 1
   ATOM 4116 CD . LYS B 41 ? 78.58000 18.93400 0.66100 1.000 76.08000 C ? L ? 41 1
   ATOM 4117 CE . LYS B 41 ? 80.05700 18.56200 0.55700 1.000 71.30000 C ? L ? 41 1
   ATOM 4118 NZ . LYS B 41 ? 80.90400 19.61700 -0.07900 1.000 82.61000 N ? L ? 41 1
   ATOM 4119 N . MET B 42 ? 73.58100 17.11200 -1.19900 1.000 66.20000 N ? L ? 42 1
   ATOM 4120 CA . MET B 42 ? 72.60600 17.06900 -2.27700 1.000 63.10000 C ? L ? 42 1
   ATOM 4121 C . MET B 42 ? 72.38400 18.46100 -2.86300 1.000 64.52000 C ? L ? 42 1
   ATOM 4122 O . MET B 42 ? 72.68500 19.48000 -2.23900 1.000 61.87000 O ? L ? 42 1
   ATOM 4123 CB . MET B 42 ? 71.27500 16.47600 -1.79600 1.000 63.75000 C ? L ? 42 1
   ATOM 4124 CG . MET B 42 ? 70.31800 17.47700 -1.15300 1.000 64.16000 C ? L ? 42 1
   ATOM 4125 SD . MET B 42 ? 68.67000 16.77200 -0.87600 1.000 73.11000 S ? L ? 42 1
   ATOM 4126 CE . MET B 42 ? 69.04100 15.46900 0.26200 1.000 59.77000 C ? L ? 42 1
   ATOM 4127 N . ASN B 43 ? 71.86400 18.48200 -4.08900 1.000 60.95000 N ? L ? 43 1
   ATOM 4128 CA . ASN B 43 ? 71.53700 19.69400 -4.82000 1.000 60.15000 C ? L ? 43 1
   ATOM 4129 C . ASN B 43 ? 70.06300 19.65400 -5.17200 1.000 62.40000 C ? L ? 43 1
   ATOM 4130 O . ASN B 43 ? 69.54200 18.59400 -5.52800 1.000 60.34000 O ? L ? 43 1
   ATOM 4131 CB . ASN B 43 ? 72.35900 19.82000 -6.10500 1.000 61.54000 C ? L ? 43 1
   ATOM 4132 CG . ASN B 43 ? 73.82600 20.02600 -5.83500 1.000 63.75000 C ? L ? 43 1
   ATOM 4133 OD1 . ASN B 43 ? 74.25400 20.05300 -4.68400 1.000 67.47000 O ? L ? 43 1
   ATOM 4134 ND2 . ASN B 43 ? 74.60800 20.17500 -6.89400 1.000 57.63000 N ? L ? 43 1
   ATOM 4135 N . ILE B 44 ? 69.39200 20.80300 -5.07500 1.000 60.83000 N ? L ? 44 1
   ATOM 4136 CA . ILE B 44 ? 67.98100 20.92000 -5.42200 1.000 55.76000 C ? L ? 44 1
   ATOM 4137 C . ILE B 44 ? 67.82500 22.00100 -6.48100 1.000 60.91000 C ? L ? 44 1
   ATOM 4138 O . ILE B 44 ? 68.26000 23.14100 -6.28100 1.000 63.51000 O ? L ? 44 1
   ATOM 4139 CB . ILE B 44 ? 67.11200 21.24600 -4.19900 1.000 58.66000 C ? L ? 44 1
   ATOM 4140 CG1 . ILE B 44 ? 67.19300 20.10900 -3.18900 1.000 62.28000 C ? L ? 44 1
   ATOM 4141 CG2 . ILE B 44 ? 65.66200 21.40700 -4.63000 1.000 60.05000 C ? L ? 44 1
   ATOM 4142 CD1 . ILE B 44 ? 66.00000 20.04400 -2.28100 1.000 60.06000 C ? L ? 44 1
   ATOM 4143 N . PHE B 45 ? 67.19400 21.65200 -7.59500 1.000 60.51000 N ? L ? 45 1
   ATOM 4144 CA . PHE B 45 ? 66.91600 22.60700 -8.65600 1.000 56.45000 C ? L ? 45 1
   ATOM 4145 C . PHE B 45 ? 65.41000 22.74300 -8.83900 1.000 55.37000 C ? L ? 45 1
   ATOM 4146 O . PHE B 45 ? 64.67800 21.74800 -8.81600 1.000 58.90000 O ? L ? 45 1
   ATOM 4147 CB . PHE B 45 ? 67.58800 22.17800 -9.95800 1.000 49.89000 C ? L ? 45 1
   ATOM 4148 CG . PHE B 45 ? 69.07100 21.98400 -9.82800 1.000 56.61000 C ? L ? 45 1
   ATOM 4149 CD1 . PHE B 45 ? 69.91400 23.07100 -9.66100 1.000 56.25000 C ? L ? 45 1
   ATOM 4150 CD2 . PHE B 45 ? 69.62400 20.71700 -9.85900 1.000 54.86000 C ? L ? 45 1
   ATOM 4151 CE1 . PHE B 45 ? 71.29000 22.90200 -9.54400 1.000 55.33000 C ? L ? 45 1
   ATOM 4152 CE2 . PHE B 45 ? 70.99600 20.53600 -9.74100 1.000 56.08000 C ? L ? 45 1
   ATOM 4153 CZ . PHE B 45 ? 71.83200 21.63100 -9.58300 1.000 57.70000 C ? L ? 45 1
   ATOM 4154 N . VAL B 46 ? 64.95400 23.98000 -9.00500 1.000 51.85000 N ? L ? 46 1
   ATOM 4155 CA . VAL B 46 ? 63.53600 24.28900 -9.17200 1.000 60.79000 C ? L ? 46 1
   ATOM 4156 C . VAL B 46 ? 63.37400 25.25200 -10.34500 1.000 58.24000 C ? L ? 46 1
   ATOM 4157 O . VAL B 46 ? 64.13400 26.22400 -10.44700 1.000 52.34000 O ? L ? 46 1
   ATOM 4158 CB . VAL B 46 ? 62.93400 24.87700 -7.88200 1.000 58.67000 C ? L ? 46 1
   ATOM 4159 CG1 . VAL B 46 ? 61.41900 25.01000 -8.01000 1.000 62.63000 C ? L ? 46 1
   ATOM 4160 CG2 . VAL B 46 ? 63.25700 23.99500 -6.70000 1.000 57.74000 C ? L ? 46 1
   ATOM 4161 N . PRO B 47 ? 62.42100 25.02300 -11.25400 1.000 56.77000 N ? L ? 47 1
   ATOM 4162 CA . PRO B 47 ? 62.18400 25.99200 -12.33500 1.000 60.05000 C ? L ? 47 1
   ATOM 4163 C . PRO B 47 ? 61.75000 27.33100 -11.76300 1.000 60.17000 C ? L ? 47 1
   ATOM 4164 O . PRO B 47 ? 60.83900 27.40300 -10.93400 1.000 57.20000 O ? L ? 47 1
   ATOM 4165 CB . PRO B 47 ? 61.07200 25.34100 -13.16900 1.000 55.44000 C ? L ? 47 1
   ATOM 4166 CG . PRO B 47 ? 61.10900 23.91000 -12.80300 1.000 59.07000 C ? L ? 47 1
   ATOM 4167 CD . PRO B 47 ? 61.55800 23.83900 -11.37700 1.000 55.26000 C ? L ? 47 1
   ATOM 4168 N . GLU B 48 ? 62.41900 28.39700 -12.21900 1.000 62.79000 N ? L ? 48 1
   ATOM 4169 CA . GLU B 48 ? 62.28400 29.70200 -11.57600 1.000 62.37000 C ? L ? 48 1
   ATOM 4170 C . GLU B 48 ? 60.88900 30.30400 -11.76000 1.000 65.27000 C ? L ? 48 1
   ATOM 4171 O . GLU B 48 ? 60.39900 30.98600 -10.85200 1.000 65.63000 O ? L ? 48 1
   ATOM 4172 CB . GLU B 48 ? 63.37300 30.64700 -12.09500 1.000 65.10000 C ? L ? 48 1
   ATOM 4173 CG . GLU B 48 ? 63.31600 32.09000 -11.56200 1.000 64.41000 C ? L ? 48 1
   ATOM 4174 CD . GLU B 48 ? 63.41300 32.18200 -10.04400 1.000 64.85000 C ? L ? 48 1
   ATOM 4175 OE1 . GLU B 48 ? 64.08000 31.33000 -9.41700 1.000 64.73000 O ? L ? 48 1
   ATOM 4176 OE2 . GLU B 48 ? 62.82200 33.12200 -9.47300 1.000 72.10000 O ? L ? 48 1
   ATOM 4177 N . VAL B 49 ? 60.21800 30.04700 -12.89200 1.000 65.06000 N ? L ? 49 1
   ATOM 4178 CA . VAL B 49 ? 58.86200 30.55800 -13.09500 1.000 64.39000 C ? L ? 49 1
   ATOM 4179 C . VAL B 49 ? 57.86000 29.98000 -12.11000 1.000 64.10000 C ? L ? 49 1
   ATOM 4180 O . VAL B 49 ? 56.73600 30.47100 -12.03100 1.000 64.63000 O ? L ? 49 1
   ATOM 4181 CB . VAL B 49 ? 58.34300 30.29600 -14.53000 1.000 64.88000 C ? L ? 49 1
   ATOM 4182 CG1 . VAL B 49 ? 59.38600 30.65900 -15.56300 1.000 59.59000 C ? L ? 49 1
   ATOM 4183 CG2 . VAL B 49 ? 57.88000 28.83600 -14.69100 1.000 61.92000 C ? L ? 49 1
   ATOM 4184 N . TYR B 50 ? 58.22900 28.92900 -11.37600 1.000 62.71000 N ? L ? 50 1
   ATOM 4185 CA . TYR B 50 ? 57.31600 28.37200 -10.38700 1.000 66.98000 C ? L ? 50 1
   ATOM 4186 C . TYR B 50 ? 57.10200 29.33600 -9.23300 1.000 68.90000 C ? L ? 50 1
   ATOM 4187 O . TYR B 50 ? 56.02300 29.35300 -8.62900 1.000 71.46000 O ? L ? 50 1
   ATOM 4188 CB . TYR B 50 ? 57.83800 27.02900 -9.87300 1.000 65.24000 C ? L ? 50 1
   ATOM 4189 CG . TYR B 50 ? 57.49100 25.87700 -10.78100 1.000 65.47000 C ? L ? 50 1
   ATOM 4190 CD1 . TYR B 50 ? 56.56400 26.04400 -11.80100 1.000 64.32000 C ? L ? 50 1
   ATOM 4191 CD2 . TYR B 50 ? 58.07700 24.61900 -10.61800 1.000 63.76000 C ? L ? 50 1
   ATOM 4192 CE1 . TYR B 50 ? 56.22300 24.99800 -12.64100 1.000 66.04000 C ? L ? 50 1
   ATOM 4193 CE2 . TYR B 50 ? 57.74400 23.55700 -11.46100 1.000 59.75000 C ? L ? 50 1
   ATOM 4194 CZ . TYR B 50 ? 56.81000 23.75700 -12.46900 1.000 62.73000 C ? L ? 50 1
   ATOM 4195 OH . TYR B 50 ? 56.44900 22.74000 -13.32300 1.000 59.04000 O ? L ? 50 1
   ATOM 4196 N . TYR B 51 ? 58.10200 30.14700 -8.92400 1.000 67.85000 N ? L ? 51 1
   ATOM 4197 CA . TYR B 51 ? 57.98500 31.15800 -7.88600 1.000 69.33000 C ? L ? 51 1
   ATOM 4198 C . TYR B 51 ? 57.24400 32.40900 -8.36300 1.000 74.07000 C ? L ? 51 1
   ATOM 4199 O . TYR B 51 ? 57.26900 33.43100 -7.67100 1.000 72.66000 O ? L ? 51 1
   ATOM 4200 CB . TYR B 51 ? 59.37400 31.53300 -7.37000 1.000 69.07000 C ? L ? 51 1
   ATOM 4201 CG . TYR B 51 ? 60.12700 30.39800 -6.68700 1.000 72.90000 C ? L ? 51 1
   ATOM 4202 CD1 . TYR B 51 ? 59.74900 29.93500 -5.43300 1.000 67.81000 C ? L ? 51 1
   ATOM 4203 CD2 . TYR B 51 ? 61.23000 29.80700 -7.29200 1.000 67.64000 C ? L ? 51 1
   ATOM 4204 CE1 . TYR B 51 ? 60.44000 28.92500 -4.80800 1.000 63.60000 C ? L ? 51 1
   ATOM 4205 CE2 . TYR B 51 ? 61.92000 28.79300 -6.67100 1.000 62.51000 C ? L ? 51 1
   ATOM 4206 CZ . TYR B 51 ? 61.52400 28.35800 -5.42900 1.000 64.06000 C ? L ? 51 1
   ATOM 4207 OH . TYR B 51 ? 62.22200 27.34100 -4.81000 1.000 69.22000 O ? L ? 51 1
   ATOM 4208 N . GLU B 52 ? 56.59600 32.35000 -9.53100 1.000 73.44000 N ? L ? 52 1
   ATOM 4209 CA . GLU B 52 ? 55.77100 33.43900 -10.04000 1.000 68.41000 C ? L ? 52 1
   ATOM 4210 C . GLU B 52 ? 54.35400 32.96300 -10.33500 1.000 71.85000 C ? L ? 52 1
   ATOM 4211 O . GLU B 52 ? 53.64300 33.58500 -11.14100 1.000 65.50000 O ? L ? 52 1
   ATOM 4212 CB . GLU B 52 ? 56.39400 34.06000 -11.29200 1.000 66.89000 C ? L ? 52 1
   ATOM 4213 CG . GLU B 52 ? 57.89600 34.28300 -11.18400 1.000 67.28000 C ? L ? 52 1
   ATOM 4214 CD . GLU B 52 ? 58.57200 34.38500 -12.54100 1.000 69.57000 C ? L ? 52 1
   ATOM 4215 OE1 . GLU B 52 ? 57.85600 34.49100 -13.56100 1.000 76.28000 O ? L ? 52 1
   ATOM 4216 OE2 . GLU B 52 ? 59.82100 34.34900 -12.59200 1.000 72.89000 O ? L ? 52 1
   ATOM 4217 N . GLY B 53 ? 53.92800 31.87600 -9.69700 1.000 71.90000 N ? L ? 53 1
   ATOM 4218 CA . GLY B 53 ? 52.59500 31.37200 -9.94700 1.000 70.68000 C ? L ? 53 1
   ATOM 4219 C . GLY B 53 ? 52.37300 30.83700 -11.34200 1.000 71.48000 C ? L ? 53 1
   ATOM 4220 O . GLY B 53 ? 51.22200 30.67900 -11.75700 1.000 74.99000 O ? L ? 53 1
   ATOM 4221 N . ASN B 54 ? 53.44100 30.54900 -12.08100 1.000 72.07000 N ? L ? 54 1
   ATOM 4222 CA . ASN B 54 ? 53.30200 29.92500 -13.38800 1.000 74.15000 C ? L ? 54 1
   ATOM 4223 C . ASN B 54 ? 53.17800 28.40300 -13.26500 1.000 71.95000 C ? L ? 54 1
   ATOM 4224 O . ASN B 54 ? 53.39800 27.81100 -12.20200 1.000 69.02000 O ? L ? 54 1
   ATOM 4225 CB . ASN B 54 ? 54.49100 30.27000 -14.27900 1.000 70.35000 C ? L ? 54 1
   ATOM 4226 CG . ASN B 54 ? 54.20500 31.42100 -15.19300 1.000 79.23000 C ? L ? 54 1
   ATOM 4227 OD1 . ASN B 54 ? 54.40600 32.58400 -14.83400 1.000 84.86000 O ? L ? 54 1
   ATOM 4228 ND2 . ASN B 54 ? 53.68600 31.11100 -16.38000 1.000 84.89000 N ? L ? 54 1
   ATOM 4229 N . THR B 55 ? 52.81500 27.76900 -14.38200 1.000 66.08000 N ? L ? 55 1
   ATOM 4230 CA . THR B 55 ? 52.83100 26.31800 -14.49800 1.000 66.38000 C ? L ? 55 1
   ATOM 4231 C . THR B 55 ? 53.63700 25.90700 -15.72500 1.000 65.63000 C ? L ? 55 1
   ATOM 4232 O . THR B 55 ? 53.86100 26.70100 -16.64600 1.000 61.10000 O ? L ? 55 1
   ATOM 4233 CB . THR B 55 ? 51.42200 25.71700 -14.61100 1.000 62.78000 C ? L ? 55 1
   ATOM 4234 OG1 . THR B 55 ? 50.85900 26.05900 -15.88500 1.000 62.74000 O ? L ? 55 1
   ATOM 4235 CG2 . THR B 55 ? 50.53500 26.22100 -13.49700 1.000 56.42000 C ? L ? 55 1
   ATOM 4236 N . ILE B 56 ? 54.07300 24.64500 -15.71100 1.000 64.09000 N ? L ? 56 1
   ATOM 4237 CA . ILE B 56 ? 54.71800 23.98500 -16.84400 1.000 60.31000 C ? L ? 56 1
   ATOM 4238 C . ILE B 56 ? 54.13200 22.58600 -16.94300 1.000 56.72000 C ? L ? 56 1
   ATOM 4239 O . ILE B 56 ? 54.18300 21.82300 -15.96800 1.000 53.42000 O ? L ? 56 1
   ATOM 4240 CB . ILE B 56 ? 56.24700 23.90600 -16.69300 1.000 58.78000 C ? L ? 56 1
   ATOM 4241 CG1 . ILE B 56 ? 56.85300 25.30500 -16.52000 1.000 52.75000 C ? L ? 56 1
   ATOM 4242 CG2 . ILE B 56 ? 56.85900 23.14200 -17.87900 1.000 50.25000 C ? L ? 56 1
   ATOM 4243 CD1 . ILE B 56 ? 58.28600 25.28200 -16.00600 1.000 53.08000 C ? L ? 56 1
   ATOM 4244 N . ASN B 57 ? 53.58600 22.25100 -18.11300 1.000 53.31000 N ? L ? 57 1
   ATOM 4245 CA . ASN B 57 ? 52.90900 20.97000 -18.33600 1.000 58.50000 C ? L ? 57 1
   ATOM 4246 C . ASN B 57 ? 51.86600 20.69500 -17.25100 1.000 59.45000 C ? L ? 57 1
   ATOM 4247 O . ASN B 57 ? 51.67600 19.55700 -16.81100 1.000 58.47000 O ? L ? 57 1
   ATOM 4248 CB . ASN B 57 ? 53.91600 19.81400 -18.42100 1.000 57.77000 C ? L ? 57 1
   ATOM 4249 CG . ASN B 57 ? 54.73700 19.83300 -19.70000 1.000 55.54000 C ? L ? 57 1
   ATOM 4250 OD1 . ASN B 57 ? 54.19900 19.94500 -20.80400 1.000 52.57000 O ? L ? 57 1
   ATOM 4251 ND2 . ASN B 57 ? 56.05300 19.69500 -19.55400 1.000 52.15000 N ? L ? 57 1
   ATOM 4252 N . GLY B 58 ? 51.18300 21.74800 -16.80600 1.000 56.91000 N ? L ? 58 1
   ATOM 4253 CA . GLY B 58 ? 50.21200 21.60600 -15.74500 1.000 53.99000 C ? L ? 58 1
   ATOM 4254 C . GLY B 58 ? 50.79400 21.56700 -14.35000 1.000 62.83000 C ? L ? 58 1
   ATOM 4255 O . GLY B 58 ? 50.02900 21.58100 -13.37900 1.000 64.32000 O ? L ? 58 1
   ATOM 4256 N . TYR B 59 ? 52.11800 21.53200 -14.21000 1.000 65.45000 N ? L ? 59 1
   ATOM 4257 CA . TYR B 59 ? 52.75800 21.32600 -12.91800 1.000 62.41000 C ? L ? 59 1
   ATOM 4258 C . TYR B 59 ? 53.02800 22.65500 -12.22800 1.000 66.38000 C ? L ? 59 1
   ATOM 4259 O . TYR B 59 ? 53.32800 23.66600 -12.87100 1.000 63.04000 O ? L ? 59 1
   ATOM 4260 CB . TYR B 59 ? 54.07600 20.56100 -13.06800 1.000 63.00000 C ? L ? 59 1
   ATOM 4261 CG . TYR B 59 ? 53.95300 19.13600 -13.58800 1.000 66.11000 C ? L ? 59 1
   ATOM 4262 CD1 . TYR B 59 ? 53.19800 18.18700 -12.91000 1.000 60.99000 C ? L ? 59 1
   ATOM 4263 CD2 . TYR B 59 ? 54.62300 18.73700 -14.74400 1.000 63.34000 C ? L ? 59 1
   ATOM 4264 CE1 . TYR B 59 ? 53.09700 16.88600 -13.37200 1.000 66.32000 C ? L ? 59 1
   ATOM 4265 CE2 . TYR B 59 ? 54.52700 17.44200 -15.21600 1.000 63.04000 C ? L ? 59 1
   ATOM 4266 CZ . TYR B 59 ? 53.76700 16.51200 -14.52800 1.000 64.97000 C ? L ? 59 1
   ATOM 4267 OH . TYR B 59 ? 53.66800 15.21200 -14.99900 1.000 56.53000 O ? L ? 59 1
   ATOM 4268 N . SER B 60 ? 52.94200 22.63600 -10.90200 1.000 68.54000 N ? L ? 60 1
   ATOM 4269 CA . SER B 60 ? 53.14900 23.81900 -10.08100 1.000 68.63000 C ? L ? 60 1
   ATOM 4270 C . SER B 60 ? 54.26400 23.54300 -9.08100 1.000 66.34000 C ? L ? 60 1
   ATOM 4271 O . SER B 60 ? 54.91500 22.50000 -9.11500 1.000 62.09000 O ? L ? 60 1
   ATOM 4272 CB . SER B 60 ? 51.86000 24.22300 -9.35800 1.000 65.96000 C ? L ? 60 1
   ATOM 4273 OG . SER B 60 ? 50.76400 24.25600 -10.25000 1.000 69.15000 O ? L ? 60 1
   ATOM 4274 N . LEU B 61 ? 54.44200 24.48200 -8.15300 1.000 68.00000 N ? L ? 61 1
   ATOM 4275 CA . LEU B 61 ? 55.58200 24.43600 -7.24700 1.000 68.83000 C ? L ? 61 1
   ATOM 4276 C . LEU B 61 ? 55.48300 23.27200 -6.25200 1.000 68.08000 C ? L ? 61 1
   ATOM 4277 O . LEU B 61 ? 56.49300 22.61700 -5.95500 1.000 64.58000 O ? L ? 61 1
   ATOM 4278 CB . LEU B 61 ? 55.69800 25.78600 -6.53700 1.000 68.95000 C ? L ? 61 1
   ATOM 4279 CG . LEU B 61 ? 56.78800 25.94800 -5.49300 1.000 65.99000 C ? L ? 61 1
   ATOM 4280 CD1 . LEU B 61 ? 58.14500 25.64600 -6.11400 1.000 67.81000 C ? L ? 61 1
   ATOM 4281 CD2 . LEU B 61 ? 56.73700 27.35400 -4.95600 1.000 66.66000 C ? L ? 61 1
   ATOM 4282 N . HIS B 62 ? 54.29000 22.99800 -5.72200 1.000 65.79000 N ? L ? 62 1
   ATOM 4283 CA . HIS B 62 ? 54.08200 21.85800 -4.82800 1.000 69.96000 C ? L ? 62 1
   ATOM 4284 C . HIS B 62 ? 53.48100 20.65500 -5.53500 1.000 64.00000 C ? L ? 62 1
   ATOM 4285 O . HIS B 62 ? 53.31700 19.60300 -4.91300 1.000 64.08000 O ? L ? 62 1
   ATOM 4286 CB . HIS B 62 ? 53.19100 22.25400 -3.64100 1.000 70.90000 C ? L ? 62 1
   ATOM 4287 CG . HIS B 62 ? 53.68200 23.45700 -2.89800 1.000 77.27000 C ? L ? 62 1
   ATOM 4288 ND1 . HIS B 62 ? 53.20000 24.72800 -3.13400 1.000 73.80000 N ? L ? 62 1
   ATOM 4289 CD2 . HIS B 62 ? 54.62600 23.58500 -1.93500 1.000 78.42000 C ? L ? 62 1
   ATOM 4290 CE1 . HIS B 62 ? 53.82400 25.58500 -2.34500 1.000 73.28000 C ? L ? 62 1
   ATOM 4291 NE2 . HIS B 62 ? 54.69300 24.91700 -1.60700 1.000 73.87000 N ? L ? 62 1
   ATOM 4292 N . THR B 63 ? 53.15700 20.79900 -6.81500 1.000 60.18000 N ? L ? 63 1
   ATOM 4293 CA . THR B 63 ? 52.52700 19.80200 -7.66000 1.000 59.26000 C ? L ? 63 1
   ATOM 4294 C . THR B 63 ? 53.55900 18.95600 -8.39300 1.000 68.18000 C ? L ? 63 1
   ATOM 4295 O . THR B 63 ? 53.39200 17.73600 -8.51600 1.000 61.52000 O ? L ? 63 1
   ATOM 4296 CB . THR B 63 ? 51.61400 20.51200 -8.66600 1.000 64.77000 C ? L ? 63 1
   ATOM 4297 OG1 . THR B 63 ? 50.39700 20.90700 -8.01500 1.000 68.11000 O ? L ? 63 1
   ATOM 4298 CG2 . THR B 63 ? 51.30100 19.63000 -9.85200 1.000 65.69000 C ? L ? 63 1
   ATOM 4299 N . ALA B 64 ? 54.63800 19.59500 -8.84300 1.000 65.50000 N ? L ? 64 1
   ATOM 4300 CA . ALA B 64 ? 55.61300 18.95800 -9.71300 1.000 61.69000 C ? L ? 64 1
   ATOM 4301 C . ALA B 64 ? 56.16500 17.68700 -9.07300 1.000 55.63000 C ? L ? 64 1
   ATOM 4302 O . ALA B 64 ? 56.31800 17.62500 -7.84700 1.000 56.04000 O ? L ? 64 1
   ATOM 4303 CB . ALA B 64 ? 56.75700 19.93100 -10.01800 1.000 58.84000 C ? L ? 64 1
   ATOM 4304 N . PRO B 65 ? 56.42200 16.64400 -9.86000 1.000 62.32000 N ? L ? 65 1
   ATOM 4305 CA . PRO B 65 ? 57.18200 15.49800 -9.34800 1.000 59.74000 C ? L ? 65 1
   ATOM 4306 C . PRO B 65 ? 58.62400 15.87100 -9.05100 1.000 54.29000 C ? L ? 65 1
   ATOM 4307 O . PRO B 65 ? 59.17600 16.85100 -9.56000 1.000 54.56000 O ? L ? 65 1
   ATOM 4308 CB . PRO B 65 ? 57.11200 14.45900 -10.47300 1.000 53.45000 C ? L ? 65 1
   ATOM 4309 CG . PRO B 65 ? 56.36600 15.05600 -11.57400 1.000 58.98000 C ? L ? 65 1
   ATOM 4310 CD . PRO B 65 ? 55.77400 16.37000 -11.15400 1.000 63.61000 C ? L ? 65 1
   ATOM 4311 N . ILE B 66 ? 59.23300 15.06400 -8.20600 1.000 56.38000 N ? L ? 66 1
   ATOM 4312 CA . ILE B 66 ? 60.60800 15.26800 -7.78600 1.000 58.19000 C ? L ? 66 1
   ATOM 4313 C . ILE B 66 ? 61.44000 14.15200 -8.41200 1.000 59.56000 C ? L ? 66 1
   ATOM 4314 O . ILE B 66 ? 61.40300 12.99300 -7.97900 1.000 55.84000 O ? L ? 66 1
   ATOM 4315 CB . ILE B 66 ? 60.73400 15.30300 -6.26200 1.000 57.87000 C ? L ? 66 1
   ATOM 4316 CG1 . ILE B 66 ? 59.85100 16.42000 -5.69000 1.000 61.01000 C ? L ? 66 1
   ATOM 4317 CG2 . ILE B 66 ? 62.14000 15.54700 -5.89100 1.000 53.83000 C ? L ? 66 1
   ATOM 4318 CD1 . ILE B 66 ? 59.68500 16.34600 -4.18600 1.000 63.02000 C ? L ? 66 1
   ATOM 4319 N . PHE B 67 ? 62.19200 14.52100 -9.44200 1.000 57.35000 N ? L ? 67 1
   ATOM 4320 CA . PHE B 67 ? 63.00300 13.61100 -10.23800 1.000 50.85000 C ? L ? 67 1
   ATOM 4321 C . PHE B 67 ? 64.38500 13.49300 -9.60600 1.000 54.50000 C ? L ? 67 1
   ATOM 4322 O . PHE B 67 ? 65.07100 14.50200 -9.42000 1.000 49.52000 O ? L ? 67 1
   ATOM 4323 CB . PHE B 67 ? 63.09400 14.16900 -11.65800 1.000 53.37000 C ? L ? 67 1
   ATOM 4324 CG . PHE B 67 ? 63.87700 13.32500 -12.62200 1.000 51.44000 C ? L ? 67 1
   ATOM 4325 CD1 . PHE B 67 ? 63.47000 12.04000 -12.93900 1.000 54.19000 C ? L ? 67 1
   ATOM 4326 CD2 . PHE B 67 ? 64.98800 13.84900 -13.26600 1.000 51.86000 C ? L ? 67 1
   ATOM 4327 CE1 . PHE B 67 ? 64.18300 11.28400 -13.85800 1.000 55.27000 C ? L ? 67 1
   ATOM 4328 CE2 . PHE B 67 ? 65.70900 13.09500 -14.18200 1.000 50.52000 C ? L ? 67 1
   ATOM 4329 CZ . PHE B 67 ? 65.30700 11.82000 -14.48300 1.000 48.14000 C ? L ? 67 1
   ATOM 4330 N . MET B 68 ? 64.80600 12.26700 -9.28700 1.000 53.15000 N ? L ? 68 1
   ATOM 4331 CA . MET B 68 ? 66.05000 12.04100 -8.56000 1.000 48.84000 C ? L ? 68 1
   ATOM 4332 C . MET B 68 ? 66.96600 11.11500 -9.34800 1.000 49.83000 C ? L ? 68 1
   ATOM 4333 O . MET B 68 ? 67.02500 9.90500 -9.08000 1.000 50.66000 O ? L ? 68 1
   ATOM 4334 CB . MET B 68 ? 65.77300 11.45700 -7.18100 1.000 50.29000 C ? L ? 68 1
   ATOM 4335 CG . MET B 68 ? 65.41900 12.49800 -6.15400 1.000 57.88000 C ? L ? 68 1
   ATOM 4336 SD . MET B 68 ? 64.99800 11.77200 -4.57100 1.000 55.29000 S ? L ? 68 1
   ATOM 4337 CE . MET B 68 ? 66.64800 11.72100 -3.85600 1.000 56.69000 C ? L ? 68 1
   ATOM 4338 N . PRO B 69 ? 67.69100 11.63500 -10.32500 1.000 45.65000 N ? L ? 69 1
   ATOM 4339 CA . PRO B 69 ? 68.72400 10.83000 -10.97300 1.000 46.54000 C ? L ? 69 1
   ATOM 4340 C . PRO B 69 ? 69.94100 10.70400 -10.07400 1.000 49.57000 C ? L ? 69 1
   ATOM 4341 O . PRO B 69 ? 70.16600 11.50600 -9.16400 1.000 54.84000 O ? L ? 69 1
   ATOM 4342 CB . PRO B 69 ? 69.05000 11.62200 -12.24000 1.000 49.88000 C ? L ? 69 1
   ATOM 4343 CG . PRO B 69 ? 68.76100 13.05200 -11.86300 1.000 49.80000 C ? L ? 69 1
   ATOM 4344 CD . PRO B 69 ? 67.70200 13.03400 -10.78000 1.000 49.89000 C ? L ? 69 1
   ATOM 4345 N . ASN B 70 ? 70.72100 9.66300 -10.33300 1.000 48.87000 N ? L ? 70 1
   ATOM 4346 CA . ASN B 70 ? 71.97300 9.42800 -9.62700 1.000 47.31000 C ? L ? 70 1
   ATOM 4347 C . ASN B 70 ? 73.08700 9.14900 -10.62900 1.000 48.75000 C ? L ? 70 1
   ATOM 4348 O . ASN B 70 ? 72.84800 8.70100 -11.75200 1.000 50.86000 O ? L ? 70 1
   ATOM 4349 CB . ASN B 70 ? 71.85000 8.27300 -8.63100 1.000 47.75000 C ? L ? 70 1
   ATOM 4350 CG . ASN B 70 ? 71.87200 6.90900 -9.30400 1.000 46.72000 C ? L ? 70 1
   ATOM 4351 OD1 . ASN B 70 ? 72.92000 6.43400 -9.75200 1.000 49.43000 O ? L ? 70 1
   ATOM 4352 ND2 . ASN B 70 ? 70.71000 6.26200 -9.36200 1.000 49.04000 N ? L ? 70 1
   ATOM 4353 N . THR B 71 ? 74.32100 9.38600 -10.19100 1.000 47.99000 N ? L ? 71 1
   ATOM 4354 CA . THR B 71 ? 75.48200 9.39900 -11.06900 1.000 51.18000 C ? L ? 71 1
   ATOM 4355 C . THR B 71 ? 76.37400 8.17200 -10.90000 1.000 51.62000 C ? L ? 71 1
   ATOM 4356 O . THR B 71 ? 77.51300 8.16500 -11.39300 1.000 50.23000 O ? L ? 71 1
   ATOM 4357 CB . THR B 71 ? 76.28700 10.66500 -10.80100 1.000 50.09000 C ? L ? 71 1
   ATOM 4358 OG1 . THR B 71 ? 76.39400 10.82500 -9.38100 1.000 54.59000 O ? L ? 71 1
   ATOM 4359 CG2 . THR B 71 ? 75.55900 11.89000 -11.37900 1.000 44.75000 C ? L ? 71 1
   ATOM 4360 N . VAL B 72 ? 75.88600 7.14200 -10.21300 1.000 46.81000 N ? L ? 72 1
   ATOM 4361 CA . VAL B 72 ? 76.69100 5.97100 -9.88800 1.000 47.00000 C ? L ? 72 1
   ATOM 4362 C . VAL B 72 ? 76.92500 5.12900 -11.13700 1.000 48.66000 C ? L ? 72 1
   ATOM 4363 O . VAL B 72 ? 75.98100 4.62000 -11.75400 1.000 52.61000 O ? L ? 72 1
   ATOM 4364 CB . VAL B 72 ? 76.00400 5.13900 -8.80300 1.000 51.65000 C ? L ? 72 1
   ATOM 4365 CG1 . VAL B 72 ? 76.80300 3.86100 -8.51000 1.000 50.21000 C ? L ? 72 1
   ATOM 4366 CG2 . VAL B 72 ? 75.77600 5.98700 -7.55700 1.000 47.37000 C ? L ? 72 1
   ATOM 4367 N . GLY B 73 ? 78.18100 4.95900 -11.49700 1.000 46.78000 N ? L ? 73 1
   ATOM 4368 CA . GLY B 73 ? 78.56700 3.96100 -12.48000 1.000 49.74000 C ? L ? 73 1
   ATOM 4369 C . GLY B 73 ? 79.62500 3.07200 -11.87600 1.000 53.79000 C ? L ? 73 1
   ATOM 4370 O . GLY B 73 ? 80.48600 3.53600 -11.13100 1.000 53.85000 O ? L ? 73 1
   ATOM 4371 N . GLY B 74 ? 79.53400 1.77100 -12.17400 1.000 54.10000 N ? L ? 74 1
   ATOM 4372 CA . GLY B 74 ? 80.55100 0.83500 -11.73000 1.000 48.92000 C ? L ? 74 1
   ATOM 4373 C . GLY B 74 ? 80.66600 0.68600 -10.23000 1.000 53.64000 C ? L ? 74 1
   ATOM 4374 O . GLY B 74 ? 81.72400 0.28700 -9.73500 1.000 54.16000 O ? L ? 74 1
   ATOM 4375 N . TYR B 75 ? 79.60100 0.99400 -9.49000 1.000 53.37000 N ? L ? 75 1
   ATOM 4376 CA . TYR B 75 ? 79.58700 0.99500 -8.02400 1.000 58.44000 C ? L ? 75 1
   ATOM 4377 C . TYR B 75 ? 80.64300 1.93100 -7.42800 1.000 59.79000 C ? L ? 75 1
   ATOM 4378 O . TYR B 75 ? 81.02200 1.78800 -6.25700 1.000 61.62000 O ? L ? 75 1
   ATOM 4379 CB . TYR B 75 ? 79.73100 -0.42900 -7.46600 1.000 57.03000 C ? L ? 75 1
   ATOM 4380 CG . TYR B 75 ? 78.44200 -1.20900 -7.58900 1.000 56.34000 C ? L ? 75 1
   ATOM 4381 CD1 . TYR B 75 ? 77.44700 -1.09800 -6.62500 1.000 55.44000 C ? L ? 75 1
   ATOM 4382 CD2 . TYR B 75 ? 78.20500 -2.03000 -8.68800 1.000 57.28000 C ? L ? 75 1
   ATOM 4383 CE1 . TYR B 75 ? 76.25100 -1.79200 -6.74500 1.000 54.58000 C ? L ? 75 1
   ATOM 4384 CE2 . TYR B 75 ? 77.01400 -2.72000 -8.82000 1.000 54.93000 C ? L ? 75 1
   ATOM 4385 CZ . TYR B 75 ? 76.03800 -2.59700 -7.84800 1.000 54.50000 C ? L ? 75 1
   ATOM 4386 OH . TYR B 75 ? 74.85700 -3.29800 -7.97500 1.000 56.10000 O ? L ? 75 1
   ATOM 4387 N . MET B 76 ? 81.10800 2.88800 -8.22700 1.000 53.59000 N ? L ? 76 1
   ATOM 4388 CA . MET B 76 ? 81.95800 3.98500 -7.78800 1.000 60.29000 C ? L ? 76 1
   ATOM 4389 C . MET B 76 ? 81.13100 5.07400 -7.09100 1.000 62.56000 C ? L ? 76 1
   ATOM 4390 O . MET B 76 ? 79.89500 5.09400 -7.16200 1.000 58.24000 O ? L ? 76 1
   ATOM 4391 CB . MET B 76 ? 82.68900 4.56500 -8.99600 1.000 55.53000 C ? L ? 76 1
   ATOM 4392 CG . MET B 76 ? 83.65100 3.62700 -9.65100 1.000 55.54000 C ? L ? 76 1
   ATOM 4393 SD . MET B 76 ? 85.09300 3.40700 -8.60400 1.000 60.83000 S ? L ? 76 1
   ATOM 4394 CE . MET B 76 ? 86.16200 4.72100 -9.21800 1.000 46.79000 C ? L ? 76 1
   ATOM 4395 N . PRO B 77 ? 81.79000 6.01600 -6.40800 1.000 62.44000 N ? L ? 77 1
   ATOM 4396 CA . PRO B 77 ? 81.04700 7.12000 -5.78700 1.000 57.85000 C ? L ? 77 1
   ATOM 4397 C . PRO B 77 ? 80.34100 7.96000 -6.83600 1.000 53.03000 C ? L ? 77 1
   ATOM 4398 O . PRO B 77 ? 80.84700 8.15500 -7.94100 1.000 53.05000 O ? L ? 77 1
   ATOM 4399 CB . PRO B 77 ? 82.13800 7.92200 -5.06900 1.000 62.93000 C ? L ? 77 1
   ATOM 4400 CG . PRO B 77 ? 83.27200 6.95700 -4.89100 1.000 63.59000 C ? L ? 77 1
   ATOM 4401 CD . PRO B 77 ? 83.23300 6.08800 -6.10200 1.000 58.48000 C ? L ? 77 1
   ATOM 4402 N . GLY B 78 ? 79.15500 8.45000 -6.48800 1.000 53.48000 N ? L ? 78 1
   ATOM 4403 CA . GLY B 78 ? 78.37400 9.24100 -7.40900 1.000 53.12000 C ? L ? 78 1
   ATOM 4404 C . GLY B 78 ? 78.12700 10.64600 -6.89900 1.000 52.24000 C ? L ? 78 1
   ATOM 4405 O . GLY B 78 ? 77.23600 10.88200 -6.07300 1.000 56.94000 O ? L ? 78 1
   ATOM 4406 N . PRO B 79 ? 78.89100 11.61300 -7.40300 1.000 51.81000 N ? L ? 79 1
   ATOM 4407 CA . PRO B 79 ? 78.77300 12.99200 -6.91500 1.000 52.09000 C ? L ? 79 1
   ATOM 4408 C . PRO B 79 ? 77.50500 13.67900 -7.40900 1.000 55.66000 C ? L ? 79 1
   ATOM 4409 O . PRO B 79 ? 77.02400 13.41500 -8.51300 1.000 55.29000 O ? L ? 79 1
   ATOM 4410 CB . PRO B 79 ? 80.00500 13.67000 -7.51700 1.000 52.95000 C ? L ? 79 1
   ATOM 4411 CG . PRO B 79 ? 80.16400 12.96400 -8.83500 1.000 53.80000 C ? L ? 79 1
   ATOM 4412 CD . PRO B 79 ? 79.75200 11.52600 -8.59400 1.000 54.22000 C ? L ? 79 1
   ATOM 4413 N . ALA B 80 ? 76.99100 14.60300 -6.58600 1.000 55.02000 N ? L ? 80 1
   ATOM 4414 CA . ALA B 80 ? 75.87400 15.44300 -6.99800 1.000 52.50000 C ? L ? 80 1
   ATOM 4415 C . ALA B 80 ? 76.20900 16.14900 -8.30500 1.000 51.69000 C ? L ? 80 1
   ATOM 4416 O . ALA B 80 ? 77.37500 16.31100 -8.67100 1.000 49.92000 O ? L ? 80 1
   ATOM 4417 CB . ALA B 80 ? 75.53500 16.46400 -5.91800 1.000 57.43000 C ? L ? 80 1
   ATOM 4418 N . ASP B 81 ? 75.16900 16.53900 -9.03400 1.000 52.80000 N ? L ? 81 1
   ATOM 4419 CA . ASP B 81 ? 75.32500 17.03800 -10.39700 1.000 47.29000 C ? L ? 81 1
   ATOM 4420 C . ASP B 81 ? 74.51500 18.32400 -10.56200 1.000 52.53000 C ? L ? 81 1
   ATOM 4421 O . ASP B 81 ? 73.89500 18.81800 -9.61400 1.000 54.67000 O ? L ? 81 1
   ATOM 4422 CB . ASP B 81 ? 74.88700 15.97100 -11.41200 1.000 44.35000 C ? L ? 81 1
   ATOM 4423 CG . ASP B 81 ? 75.48800 16.19000 -12.79200 1.000 53.66000 C ? L ? 81 1
   ATOM 4424 OD1 . ASP B 81 ? 76.34600 17.10400 -12.93300 1.000 54.85000 O ? L ? 81 1
   ATOM 4425 OD2 . ASP B 81 ? 75.09800 15.45500 -13.74000 1.000 51.92000 O ? L ? 81 1
   ATOM 4426 N . GLU B 82 ? 74.51600 18.86000 -11.77600 1.000 50.24000 N ? L ? 82 1
   ATOM 4427 CA . GLU B 82 ? 73.81500 20.10600 -12.07600 1.000 54.27000 C ? L ? 82 1
   ATOM 4428 C . GLU B 82 ? 73.46700 20.10000 -13.55800 1.000 50.85000 C ? L ? 82 1
   ATOM 4429 O . GLU B 82 ? 73.96600 19.27300 -14.32200 1.000 45.45000 O ? L ? 82 1
   ATOM 4430 CB . GLU B 82 ? 74.68200 21.31600 -11.71700 1.000 54.85000 C ? L ? 82 1
   ATOM 4431 CG . GLU B 82 ? 75.69700 21.68900 -12.79700 1.000 54.71000 C ? L ? 82 1
   ATOM 4432 CD . GLU B 82 ? 76.90800 22.44900 -12.25900 1.000 60.06000 C ? L ? 82 1
   ATOM 4433 OE1 . GLU B 82 ? 76.85800 22.93800 -11.10800 1.000 60.42000 O ? L ? 82 1
   ATOM 4434 OE2 . GLU B 82 ? 77.90400 22.57300 -13.00500 1.000 65.38000 O ? L ? 82 1
   ATOM 4435 N . PRO B 83 ? 72.59600 21.01600 -13.99100 1.000 50.68000 N ? L ? 83 1
   ATOM 4436 CA . PRO B 83 ? 72.32700 21.11800 -15.43100 1.000 49.79000 C ? L ? 83 1
   ATOM 4437 C . PRO B 83 ? 73.59600 21.39000 -16.22000 1.000 52.06000 C ? L ? 83 1
   ATOM 4438 O . PRO B 83 ? 74.55300 21.98600 -15.72500 1.000 52.62000 O ? L ? 83 1
   ATOM 4439 CB . PRO B 83 ? 71.34000 22.28900 -15.53300 1.000 51.94000 C ? L ? 83 1
   ATOM 4440 CG . PRO B 83 ? 71.21600 22.84300 -14.17600 1.000 50.59000 C ? L ? 83 1
   ATOM 4441 CD . PRO B 83 ? 71.62400 21.79000 -13.21400 1.000 55.73000 C ? L ? 83 1
   ATOM 4442 N . GLY B 84 ? 73.58200 20.95600 -17.46300 1.000 52.92000 N ? L ? 84 1
   ATOM 4443 CA . GLY B 84 ? 74.76100 20.97500 -18.29400 1.000 58.20000 C ? L ? 84 1
   ATOM 4444 C . GLY B 84 ? 74.77700 19.75500 -19.19500 1.000 53.61000 C ? L ? 84 1
   ATOM 4445 O . GLY B 84 ? 73.74400 19.14300 -19.44500 1.000 55.47000 O ? L ? 84 1
   ATOM 4446 N . LYS B 85 ? 75.96300 19.43600 -19.69500 1.000 54.00000 N ? L ? 85 1
   ATOM 4447 CA . LYS B 85 ? 76.15300 18.31500 -20.60000 1.000 55.42000 C ? L ? 85 1
   ATOM 4448 C . LYS B 85 ? 76.73000 17.12700 -19.84200 1.000 59.58000 C ? L ? 85 1
   ATOM 4449 O . LYS B 85 ? 77.39600 17.28700 -18.81500 1.000 65.13000 O ? L ? 85 1
   ATOM 4450 CB . LYS B 85 ? 77.07500 18.68900 -21.76500 1.000 53.55000 C ? L ? 85 1
   ATOM 4451 CG . LYS B 85 ? 76.37200 19.44600 -22.88000 1.000 54.05000 C ? L ? 85 1
   ATOM 4452 CD . LYS B 85 ? 77.34300 19.87100 -23.98200 1.000 56.37000 C ? L ? 85 1
   ATOM 4453 CE . LYS B 85 ? 76.65000 19.86000 -25.35200 1.000 56.00000 C ? L ? 85 1
   ATOM 4454 NZ . LYS B 85 ? 77.08000 20.94800 -26.28100 1.000 59.07000 N ? L ? 85 1
   ATOM 4455 N . ASP B 86 ? 76.44800 15.92800 -20.34900 1.000 56.97000 N ? L ? 86 1
   ATOM 4456 CA . ASP B 86 ? 76.97100 14.70600 -19.76700 1.000 58.39000 C ? L ? 86 1
   ATOM 4457 C . ASP B 86 ? 78.27700 14.33500 -20.46200 1.000 59.99000 C ? L ? 86 1
   ATOM 4458 O . ASP B 86 ? 78.71000 15.00600 -21.40500 1.000 53.46000 O ? L ? 86 1
   ATOM 4459 CB . ASP B 86 ? 75.93200 13.58500 -19.85000 1.000 51.46000 C ? L ? 86 1
   ATOM 4460 CG . ASP B 86 ? 75.68700 13.08800 -21.27100 1.000 53.32000 C ? L ? 86 1
   ATOM 4461 OD1 . ASP B 86 ? 76.35300 13.52300 -22.24000 1.000 48.96000 O ? L ? 86 1
   ATOM 4462 OD2 . ASP B 86 ? 74.80000 12.21900 -21.41300 1.000 59.39000 O ? L ? 86 1
   ATOM 4463 N . PHE B 87 ? 78.88400 13.22000 -20.02800 1.000 66.72000 N ? L ? 87 1
   ATOM 4464 CA . PHE B 87 ? 80.19600 12.81000 -20.53500 1.000 62.19000 C ? L ? 87 1
   ATOM 4465 C . PHE B 87 ? 80.21000 12.53900 -22.03600 1.000 59.03000 C ? L ? 87 1
   ATOM 4466 O . PHE B 87 ? 81.29200 12.40600 -22.61000 1.000 65.96000 O ? L ? 87 1
   ATOM 4467 CB . PHE B 87 ? 80.70500 11.57100 -19.78000 1.000 64.34000 C ? L ? 87 1
   ATOM 4468 CG . PHE B 87 ? 79.77800 10.36400 -19.82600 1.000 76.26000 C ? L ? 87 1
   ATOM 4469 CD1 . PHE B 87 ? 79.27800 9.86400 -21.02800 1.000 78.06000 C ? L ? 87 1
   ATOM 4470 CD2 . PHE B 87 ? 79.43900 9.70400 -18.65700 1.000 80.93000 C ? L ? 87 1
   ATOM 4471 CE1 . PHE B 87 ? 78.44300 8.75300 -21.06300 1.000 78.18000 C ? L ? 87 1
   ATOM 4472 CE2 . PHE B 87 ? 78.60400 8.58300 -18.68300 1.000 86.85000 C ? L ? 87 1
   ATOM 4473 CZ . PHE B 87 ? 78.10900 8.11100 -19.88800 1.000 82.89000 C ? L ? 87 1
   ATOM 4474 N . LYS B 88 ? 79.04900 12.45200 -22.67900 1.000 59.75000 N ? L ? 88 1
   ATOM 4475 CA . LYS B 88 ? 78.93400 12.13300 -24.09600 1.000 63.23000 C ? L ? 88 1
   ATOM 4476 C . LYS B 88 ? 78.58100 13.36300 -24.93200 1.000 60.13000 C ? L ? 88 1
   ATOM 4477 O . LYS B 88 ? 78.35100 13.23800 -26.14100 1.000 63.23000 O ? L ? 88 1
   ATOM 4478 CB . LYS B 88 ? 77.88200 11.01600 -24.28000 1.000 66.13000 C ? L ? 88 1
   ATOM 4479 CG . LYS B 88 ? 78.21500 9.87000 -25.27200 1.000 74.35000 C ? L ? 88 1
   ATOM 4480 CD . LYS B 88 ? 78.23900 10.29600 -26.74800 1.000 83.28000 C ? L ? 88 1
   ATOM 4481 CE . LYS B 88 ? 78.07600 9.10200 -27.69900 1.000 81.89000 C ? L ? 88 1
   ATOM 4482 NZ . LYS B 88 ? 78.16400 9.51000 -29.13000 1.000 81.02000 N ? L ? 88 1
   ATOM 4483 N . GLY B 89 ? 78.53400 14.55100 -24.32100 1.000 58.92000 N ? L ? 89 1
   ATOM 4484 CA . GLY B 89 ? 78.14000 15.76600 -25.02400 1.000 53.46000 C ? L ? 89 1
   ATOM 4485 C . GLY B 89 ? 76.64700 15.98700 -25.18300 1.000 58.79000 C ? L ? 89 1
   ATOM 4486 O . GLY B 89 ? 76.25000 16.90600 -25.91400 1.000 55.69000 O ? L ? 89 1
   ATOM 4487 N . ARG B 90 ? 75.80900 15.16500 -24.53700 1.000 55.50000 N ? L ? 90 1
   ATOM 4488 CA . ARG B 90 ? 74.35700 15.30500 -24.56400 1.000 48.98000 C ? L ? 90 1
   ATOM 4489 C . ARG B 90 ? 73.88100 16.25200 -23.46300 1.000 48.13000 C ? L ? 90 1
   ATOM 4490 O . ARG B 90 ? 74.40700 16.25400 -22.34900 1.000 49.34000 O ? L ? 90 1
   ATOM 4491 CB . ARG B 90 ? 73.67400 13.93300 -24.39400 1.000 48.77000 C ? L ? 90 1
   ATOM 4492 CG . ARG B 90 ? 74.07400 12.85800 -25.43200 1.000 52.53000 C ? L ? 90 1
   ATOM 4493 CD . ARG B 90 ? 73.49400 11.44800 -25.14000 1.000 56.36000 C ? L ? 90 1
   ATOM 4494 NE . ARG B 90 ? 73.76300 10.95600 -23.78900 1.000 58.85000 N ? L ? 90 1
   ATOM 4495 CZ . ARG B 90 ? 73.21100 9.87100 -23.25200 1.000 62.43000 C ? L ? 90 1
   ATOM 4496 NH1 . ARG B 90 ? 72.32700 9.13500 -23.91700 1.000 53.23000 N ? L ? 90 1
   ATOM 4497 NH2 . ARG B 90 ? 73.54400 9.51800 -22.00900 1.000 57.27000 N ? L ? 90 1
   ATOM 4498 N . ILE B 91 ? 72.87100 17.05200 -23.78200 1.000 50.40000 N ? L ? 91 1
   ATOM 4499 CA . ILE B 91 ? 72.17200 17.83300 -22.76700 1.000 53.40000 C ? L ? 91 1
   ATOM 4500 C . ILE B 91 ? 71.63300 16.88100 -21.70800 1.000 46.68000 C ? L ? 91 1
   ATOM 4501 O . ILE B 91 ? 70.86500 15.96800 -22.02100 1.000 47.55000 O ? L ? 91 1
   ATOM 4502 CB . ILE B 91 ? 71.04500 18.64600 -23.41600 1.000 50.56000 C ? L ? 91 1
   ATOM 4503 CG1 . ILE B 91 ? 71.61700 19.52900 -24.52900 1.000 48.17000 C ? L ? 91 1
   ATOM 4504 CG2 . ILE B 91 ? 70.25300 19.40700 -22.37100 1.000 49.06000 C ? L ? 91 1
   ATOM 4505 CD1 . ILE B 91 ? 70.67500 20.60400 -25.00900 1.000 52.19000 C ? L ? 91 1
   ATOM 4506 N . ASN B 92 ? 72.00400 17.10100 -20.44700 1.000 45.66000 N ? L ? 92 1
   ATOM 4507 CA . ASN B 92 ? 71.78500 16.04500 -19.47300 1.000 46.89000 C ? L ? 92 1
   ATOM 4508 C . ASN B 92 ? 70.33900 16.02500 -18.97500 1.000 43.93000 C ? L ? 92 1
   ATOM 4509 O . ASN B 92 ? 69.51100 16.85900 -19.33000 1.000 48.77000 O ? L ? 92 1
   ATOM 4510 CB . ASN B 92 ? 72.79800 16.13900 -18.32000 1.000 47.41000 C ? L ? 92 1
   ATOM 4511 CG . ASN B 92 ? 72.60300 17.36400 -17.41300 1.000 52.83000 C ? L ? 92 1
   ATOM 4512 OD1 . ASN B 92 ? 71.59700 18.08600 -17.46900 1.000 45.75000 O ? L ? 92 1
   ATOM 4513 ND2 . ASN B 92 ? 73.58300 17.57800 -16.54100 1.000 46.42000 N ? L ? 92 1
   ATOM 4514 N . SER B 93 ? 70.03500 15.01900 -18.16000 1.000 49.68000 N ? L ? 93 1
   ATOM 4515 CA . SER B 93 ? 68.65200 14.77600 -17.78300 1.000 49.98000 C ? L ? 93 1
   ATOM 4516 C . SER B 93 ? 68.16000 15.78100 -16.75200 1.000 50.35000 C ? L ? 93 1
   ATOM 4517 O . SER B 93 ? 66.95400 16.05100 -16.68600 1.000 46.55000 O ? L ? 93 1
   ATOM 4518 CB . SER B 93 ? 68.49500 13.34500 -17.26800 1.000 43.28000 C ? L ? 93 1
   ATOM 4519 OG . SER B 93 ? 68.82300 13.22800 -15.89700 1.000 45.98000 O ? L ? 93 1
   ATOM 4520 N . ILE B 94 ? 69.07400 16.34600 -15.95700 1.000 48.81000 N ? L ? 94 1
   ATOM 4521 CA . ILE B 94 ? 68.70800 17.41500 -15.02600 1.000 50.50000 C ? L ? 94 1
   ATOM 4522 C . ILE B 94 ? 68.16800 18.62100 -15.79400 1.000 42.25000 C ? L ? 94 1
   ATOM 4523 O . ILE B 94 ? 67.02900 19.04900 -15.59200 1.000 41.67000 O ? L ? 94 1
   ATOM 4524 CB . ILE B 94 ? 69.91300 17.78900 -14.14200 1.000 48.79000 C ? L ? 94 1
   ATOM 4525 CG1 . ILE B 94 ? 70.37900 16.55900 -13.35100 1.000 47.70000 C ? L ? 94 1
   ATOM 4526 CG2 . ILE B 94 ? 69.56500 18.92400 -13.19700 1.000 45.82000 C ? L ? 94 1
   ATOM 4527 CD1 . ILE B 94 ? 71.50600 16.84300 -12.34000 1.000 47.53000 C ? L ? 94 1
   ATOM 4528 N . PHE B 95 ? 68.98100 19.16800 -16.70400 1.000 48.81000 N ? L ? 95 1
   ATOM 4529 CA . PHE B 95 ? 68.55000 20.25900 -17.57600 1.000 46.57000 C ? L ? 95 1
   ATOM 4530 C . PHE B 95 ? 67.20700 19.95600 -18.23300 1.000 47.75000 C ? L ? 95 1
   ATOM 4531 O . PHE B 95 ? 66.29900 20.79300 -18.24500 1.000 46.08000 O ? L ? 95 1
   ATOM 4532 CB . PHE B 95 ? 69.62500 20.49700 -18.63700 1.000 46.23000 C ? L ? 95 1
   ATOM 4533 CG . PHE B 95 ? 69.33600 21.64500 -19.58800 1.000 50.27000 C ? L ? 95 1
   ATOM 4534 CD1 . PHE B 95 ? 68.35900 21.54700 -20.56500 1.000 48.76000 C ? L ? 95 1
   ATOM 4535 CD2 . PHE B 95 ? 70.08800 22.80900 -19.52500 1.000 50.66000 C ? L ? 95 1
   ATOM 4536 CE1 . PHE B 95 ? 68.11700 22.59200 -21.44400 1.000 51.05000 C ? L ? 95 1
   ATOM 4537 CE2 . PHE B 95 ? 69.86700 23.84600 -20.40600 1.000 46.61000 C ? L ? 95 1
   ATOM 4538 CZ . PHE B 95 ? 68.87900 23.73700 -21.36900 1.000 52.05000 C ? L ? 95 1
   ATOM 4539 N . ARG B 96 ? 67.07300 18.76400 -18.81300 1.000 49.22000 N ? L ? 96 1
   ATOM 4540 CA . ARG B 96 ? 65.86800 18.46000 -19.57500 1.000 49.20000 C ? L ? 96 1
   ATOM 4541 C . ARG B 96 ? 64.66300 18.22300 -18.66600 1.000 46.45000 C ? L ? 96 1
   ATOM 4542 O . ARG B 96 ? 63.53100 18.53800 -19.05400 1.000 48.59000 O ? L ? 96 1
   ATOM 4543 CB . ARG B 96 ? 66.14100 17.26100 -20.48200 1.000 52.05000 C ? L ? 96 1
   ATOM 4544 CG . ARG B 96 ? 67.16700 17.59400 -21.56800 1.000 51.52000 C ? L ? 96 1
   ATOM 4545 CD . ARG B 96 ? 67.24300 16.53100 -22.65100 1.000 53.58000 C ? L ? 96 1
   ATOM 4546 NE . ARG B 96 ? 65.96300 16.29100 -23.31000 1.000 59.93000 N ? L ? 96 1
   ATOM 4547 CZ . ARG B 96 ? 65.73600 15.28400 -24.14600 1.000 57.41000 C ? L ? 96 1
   ATOM 4548 NH1 . ARG B 96 ? 66.69000 14.41100 -24.45000 1.000 53.29000 N ? L ? 96 1
   ATOM 4549 NH2 . ARG B 96 ? 64.52300 15.14200 -24.67800 1.000 54.93000 N ? L ? 96 1
   ATOM 4550 N . ALA B 97 ? 64.88200 17.68400 -17.46200 1.000 43.34000 N ? L ? 97 1
   ATOM 4551 CA . ALA B 97 ? 63.78000 17.51200 -16.52400 1.000 49.24000 C ? L ? 97 1
   ATOM 4552 C . ALA B 97 ? 63.26300 18.85900 -16.02300 1.000 50.07000 C ? L ? 97 1
   ATOM 4553 O . ALA B 97 ? 62.04700 19.05100 -15.88700 1.000 49.00000 O ? L ? 97 1
   ATOM 4554 CB . ALA B 97 ? 64.21700 16.62600 -15.35700 1.000 48.21000 C ? L ? 97 1
   ATOM 4555 N . LEU B 98 ? 64.17500 19.80200 -15.75400 1.000 47.97000 N ? L ? 98 1
   ATOM 4556 CA . LEU B 98 ? 63.77600 21.13400 -15.30700 1.000 49.56000 C ? L ? 98 1
   ATOM 4557 C . LEU B 98 ? 62.93600 21.83300 -16.36300 1.000 48.72000 C ? L ? 98 1
   ATOM 4558 O . LEU B 98 ? 61.87900 22.38800 -16.05600 1.000 47.30000 O ? L ? 98 1
   ATOM 4559 CB . LEU B 98 ? 65.00600 21.97900 -14.97100 1.000 41.47000 C ? L ? 98 1
   ATOM 4560 CG . LEU B 98 ? 65.72300 21.56700 -13.68800 1.000 47.41000 C ? L ? 98 1
   ATOM 4561 CD1 . LEU B 98 ? 67.10600 22.19800 -13.59500 1.000 44.96000 C ? L ? 98 1
   ATOM 4562 CD2 . LEU B 98 ? 64.87600 21.84800 -12.45800 1.000 47.63000 C ? L ? 98 1
   ATOM 4563 N . LYS B 99 ? 63.39000 21.81300 -17.62000 1.000 48.71000 N ? L ? 99 1
   ATOM 4564 CA . LYS B 99 ? 62.58800 22.39300 -18.68900 1.000 44.55000 C ? L ? 99 1
   ATOM 4565 C . LYS B 99 ? 61.24600 21.69500 -18.82300 1.000 51.27000 C ? L ? 99 1
   ATOM 4566 O . LYS B 99 ? 60.28600 22.29700 -19.30800 1.000 46.70000 O ? L ? 99 1
   ATOM 4567 CB . LYS B 99 ? 63.33500 22.34200 -20.01900 1.000 43.42000 C ? L ? 99 1
   ATOM 4568 CG . LYS B 99 ? 62.72100 23.28900 -21.04100 1.000 54.51000 C ? L ? 99 1
   ATOM 4569 CD . LYS B 99 ? 63.46800 23.36500 -22.36900 1.000 60.05000 C ? L ? 99 1
   ATOM 4570 CE . LYS B 99 ? 62.54300 24.01600 -23.42500 1.000 73.65000 C ? L ? 99 1
   ATOM 4571 NZ . LYS B 99 ? 62.73900 23.52200 -24.82600 1.000 76.05000 N ? L ? 99 1
   ATOM 4572 N . HIS B 100 ? 61.15600 20.42500 -18.42100 1.000 49.76000 N ? L ? 100 1
   ATOM 4573 CA . HIS B 100 ? 59.88600 19.71900 -18.49300 1.000 49.07000 C ? L ? 100 1
   ATOM 4574 C . HIS B 100 ? 58.96700 20.03100 -17.31700 1.000 50.13000 C ? L ? 100 1
   ATOM 4575 O . HIS B 100 ? 57.78600 19.68300 -17.37000 1.000 50.82000 O ? L ? 100 1
   ATOM 4576 CB . HIS B 100 ? 60.12000 18.19700 -18.57000 1.000 50.48000 C ? L ? 100 1
   ATOM 4577 CG . HIS B 100 ? 58.97400 17.45100 -19.18000 1.000 45.30000 C ? L ? 100 1
   ATOM 4578 ND1 . HIS B 100 ? 58.69000 17.49700 -20.52900 1.000 46.89000 N ? L ? 100 1
   ATOM 4579 CD2 . HIS B 100 ? 58.01200 16.67600 -18.62000 1.000 49.32000 C ? L ? 100 1
   ATOM 4580 CE1 . HIS B 100 ? 57.60400 16.78100 -20.77400 1.000 43.97000 C ? L ? 100 1
   ATOM 4581 NE2 . HIS B 100 ? 57.17400 16.27300 -19.63200 1.000 45.43000 N ? L ? 100 1
[truncated: 274,473 more chars]
