# Supplementary material for: Structural diversity and substrate preferences of three tannase enzymes encoded by the anaerobic bacterium Clostridium butyricum
Source: J Biol Chem. 2022 Feb 21;298(4):101758. doi: 10.1016/j.jbc.2022.101758 (PMC8958541; doi:10.1016/j.jbc.2022.101758)
Supplement: NewCB2_refine_35.pdb [file mmc5.zip › NewCB2_refine_35.pdb]

REMARK   3
REMARK   3 REFINEMENT.
REMARK   3   PROGRAM     : PHENIX (1.19.2_4158: ???)
REMARK   3   AUTHORS     : Adams,Afonine,Bunkoczi,Burnley,Chen,Dar,Davis,
REMARK   3               : Draizen,Echols,Gildea,Gros,Grosse-Kunstleve,Headd,
REMARK   3               : Hintze,Hung,Ioerger,Liebschner,McCoy,McKee,Moriarty,
REMARK   3               : Oeffner,Poon,Read,Richardson,Richardson,Sacchettini,
REMARK   3               : Sauter,Sobolev,Storoni,Terwilliger,Williams,Zwart
REMARK   3
REMARK   3  X-RAY DATA.
REMARK   3  
REMARK   3  REFINEMENT TARGET : ML
REMARK   3  
REMARK   3  DATA USED IN REFINEMENT.
REMARK   3   RESOLUTION RANGE HIGH (ANGSTROMS) : 2.22    
REMARK   3   RESOLUTION RANGE LOW  (ANGSTROMS) : 46.45   
REMARK   3   MIN(FOBS/SIGMA_FOBS)              : 1.34  
REMARK   3   COMPLETENESS FOR RANGE        (%) : 99.94 
REMARK   3   NUMBER OF REFLECTIONS             : 56785     
REMARK   3   NUMBER OF REFLECTIONS (NON-ANOMALOUS) : 56785     
REMARK   3  
REMARK   3  FIT TO DATA USED IN REFINEMENT.
REMARK   3   R VALUE     (WORKING + TEST SET) : 0.2018
REMARK   3   R VALUE            (WORKING SET) : 0.1998
REMARK   3   FREE R VALUE                     : 0.2568
REMARK   3   FREE R VALUE TEST SET SIZE   (%) : 3.51  
REMARK   3   FREE R VALUE TEST SET COUNT      : 1993      
REMARK   3  
REMARK   3  FIT TO DATA USED IN REFINEMENT (IN BINS).
REMARK   3   BIN  RESOLUTION RANGE  COMPL.    NWORK NFREE   RWORK  RFREE  CCWORK CCFREE
REMARK   3     1   46.45 -    5.35    1.00     4155   151  0.1805 0.2250   0.932  0.880
REMARK   3     2    5.35 -    4.25    1.00     3992   146  0.1501 0.1965   0.946  0.919
REMARK   3     3    4.25 -    3.71    1.00     3956   143  0.1635 0.2123   0.940  0.904
REMARK   3     4    3.71 -    3.37    1.00     3915   143  0.1836 0.2695   0.924  0.848
REMARK   3     5    3.37 -    3.13    1.00     3905   141  0.1875 0.2484   0.922  0.895
REMARK   3     6    3.13 -    2.94    1.00     3917   146  0.2199 0.2808   0.898  0.834
REMARK   3     7    2.94 -    2.80    1.00     3880   138  0.2260 0.2875   0.891  0.822
REMARK   3     8    2.80 -    2.68    1.00     3890   144  0.2448 0.3346   0.867  0.756
REMARK   3     9    2.68 -    2.57    1.00     3861   146  0.2399 0.2941   0.876  0.797
REMARK   3    10    2.57 -    2.48    1.00     3893   136  0.2597 0.3112   0.861  0.785
REMARK   3    11    2.48 -    2.41    1.00     3883   147  0.2757 0.3138   0.853  0.732
REMARK   3    12    2.41 -    2.34    1.00     3855   131  0.3027 0.3977   0.817  0.673
REMARK   3    13    2.34 -    2.28    1.00     3847   142  0.3289 0.3734   0.780  0.668
REMARK   3    14    2.28 -    2.22    1.00     3843   139  0.3578 0.4015   0.738  0.701
REMARK   3  
REMARK   3  BULK SOLVENT MODELLING.
REMARK   3   METHOD USED        : FLAT BULK SOLVENT MODEL
REMARK   3   SOLVENT RADIUS     : 1.11    
REMARK   3   SHRINKAGE RADIUS   : 0.90    
REMARK   3   GRID STEP FACTOR   : 4.00    
REMARK   3  
REMARK   3  ERROR ESTIMATES.
REMARK   3   COORDINATE ERROR (MAXIMUM-LIKELIHOOD BASED)     : 0.33    
REMARK   3   PHASE ERROR (DEGREES, MAXIMUM-LIKELIHOOD BASED) : 29.82   
REMARK   3  
REMARK   3  STRUCTURE FACTORS CALCULATION ALGORITHM : FFT
REMARK   3  B VALUES.
REMARK   3   FROM WILSON PLOT           (A**2) : 43.04   
REMARK   3  
REMARK   3  GEOMETRY RESTRAINTS LIBRARY: GEOSTD + MONOMER LIBRARY + CDL V1.2
REMARK   3  DEVIATIONS FROM IDEAL VALUES.
REMARK   3    BOND      :  0.008   0.087   7593
REMARK   3    ANGLE     :  0.916   9.709  10226
REMARK   3    CHIRALITY :  0.057   0.244   1098
REMARK   3    PLANARITY :  0.007   0.095   1323
REMARK   3    DIHEDRAL  : 17.399  88.839   2833
REMARK   3    MIN NONBONDED DISTANCE : 2.242
REMARK   3  
REMARK   3  MOLPROBITY STATISTICS.
REMARK   3    ALL-ATOM CLASHSCORE : 5.33
REMARK   3    RAMACHANDRAN PLOT:
REMARK   3      OUTLIERS :  0.44 %
REMARK   3      ALLOWED  :  4.68 %
REMARK   3      FAVORED  : 94.89 %
REMARK   3    ROTAMER OUTLIERS :  2.62 %
REMARK   3    CBETA DEVIATIONS :  0.00 %
REMARK   3    PEPTIDE PLANE:
REMARK   3      CIS-PROLINE     : 10.53 %
REMARK   3      CIS-GENERAL     : 0.00 %
REMARK   3      TWISTED PROLINE : 0.00 %
REMARK   3      TWISTED GENERAL : 0.00 %
REMARK   3  
REMARK   3  RAMA-Z (RAMACHANDRAN PLOT Z-SCORE):
REMARK   3  INTERPRETATION: BAD |RAMA-Z| > 3; SUSPICIOUS 2 < |RAMA-Z| < 3; GOOD |RAMA-Z| < 2.
REMARK   3  SCORES FOR WHOLE/HELIX/SHEET/LOOP ARE SCALED INDEPENDENTLY;
REMARK   3  THEREFORE, THE VALUES ARE NOT RELATED IN A SIMPLE MANNER.
REMARK   3    WHOLE: -2.11 (0.23), RESIDUES: 928
REMARK   3    HELIX: -1.84 (0.22), RESIDUES: 330
REMARK   3    SHEET:  0.05 (0.40), RESIDUES: 146
REMARK   3    LOOP : -1.48 (0.25), RESIDUES: 452
REMARK   3  
REMARK   3                  min    max   mean <Bi,j>   iso aniso
REMARK   3     Overall:   23.76 123.95  54.34   4.00  7678     0
REMARK   3     Protein:   23.76 123.95  54.38   3.99  7371     0
REMARK   3     Water:     32.46  77.64  49.97    N/A   228     0
REMARK   3     Other:     41.68  83.68  62.58    N/A    79     0
REMARK   3     Chain  A:  23.76 123.95  48.59    N/A  3779     0
REMARK   3     Chain  S:  32.46  83.68  50.57    N/A   223     0
REMARK   3     Chain  B:  35.01 109.23  60.49    N/A  3664     0
REMARK   3     Chain  C:  43.11  73.68  54.61    N/A    12     0
REMARK   3     Histogram:
REMARK   3         Values      Number of atoms
REMARK   3      23.76 - 33.78       230
REMARK   3      33.78 - 43.80      1763
REMARK   3      43.80 - 53.82      2393
REMARK   3      53.82 - 63.84      1439
REMARK   3      63.84 - 73.86      1023
REMARK   3      73.86 - 83.87       483
REMARK   3      83.87 - 93.89       205
REMARK   3      93.89 - 103.91      111
REMARK   3     103.91 - 113.93       27
REMARK   3     113.93 - 123.95        4
REMARK   3  
REMARK   3
SSBOND   1 CYS A  320    CYS A  332 
SSBOND   2 CYS B  320    CYS B  332 
CRYST1   90.675   95.003  131.586  90.00  90.00  90.00 P 21 21 21
SCALE1      0.011028  0.000000  0.000000        0.00000
SCALE2      0.000000  0.010526  0.000000        0.00000
SCALE3      0.000000  0.000000  0.007600        0.00000
ATOM      1  N   MET A   1      37.562 -24.397  -2.588  1.00 67.04           N
ATOM      2  CA  MET A   1      38.807 -24.305  -3.339  1.00 65.90           C
ATOM      3  C   MET A   1      38.495 -24.372  -4.837  1.00 64.30           C
ATOM      4  O   MET A   1      37.468 -24.916  -5.243  1.00 59.40           O
ATOM      5  CB  MET A   1      39.784 -25.404  -2.915  1.00 60.99           C
ATOM      6  CG  MET A   1      41.075 -25.337  -3.646  1.00 66.32           C
ATOM      7  SD  MET A   1      42.128 -24.180  -2.725  1.00 86.34           S
ATOM      8  CE  MET A   1      42.086 -22.758  -3.834  1.00 61.37           C
ATOM      9  N   LEU A   2      39.364 -23.795  -5.663  1.00 60.44           N
ATOM     10  CA  LEU A   2      39.028 -23.494  -7.047  1.00 59.42           C
ATOM     11  C   LEU A   2      39.798 -24.349  -8.048  1.00 59.85           C
ATOM     12  O   LEU A   2      39.962 -23.947  -9.204  1.00 56.66           O
ATOM     13  CB  LEU A   2      39.279 -22.016  -7.329  1.00 51.25           C
ATOM     14  CG  LEU A   2      38.443 -21.044  -6.499  1.00 53.16           C
ATOM     15  CD1 LEU A   2      38.796 -19.658  -6.914  1.00 48.67           C
ATOM     16  CD2 LEU A   2      36.941 -21.266  -6.634  1.00 51.40           C
ATOM     17  N   ILE A   3      40.263 -25.527  -7.634  1.00 58.70           N
ATOM     18  CA  ILE A   3      41.086 -26.361  -8.506  1.00 53.81           C
ATOM     19  C   ILE A   3      40.197 -27.121  -9.478  1.00 52.20           C
ATOM     20  O   ILE A   3      39.290 -27.853  -9.067  1.00 54.38           O
ATOM     21  CB  ILE A   3      41.961 -27.315  -7.692  1.00 57.59           C
ATOM     22  CG1 ILE A   3      42.847 -26.509  -6.746  1.00 59.09           C
ATOM     23  CG2 ILE A   3      42.789 -28.186  -8.623  1.00 57.18           C
ATOM     24  CD1 ILE A   3      43.352 -27.306  -5.575  1.00 64.22           C
ATOM     25  N   PHE A   4      40.465 -26.954 -10.773  1.00 48.68           N
ATOM     26  CA  PHE A   4      39.632 -27.567 -11.799  1.00 49.27           C
ATOM     27  C   PHE A   4      39.816 -29.080 -11.823  1.00 54.98           C
ATOM     28  O   PHE A   4      40.935 -29.590 -11.724  1.00 59.90           O
ATOM     29  CB  PHE A   4      39.964 -26.994 -13.176  1.00 43.50           C
ATOM     30  CG  PHE A   4      39.243 -27.679 -14.296  1.00 41.88           C
ATOM     31  CD1 PHE A   4      37.865 -27.562 -14.424  1.00 44.66           C
ATOM     32  CD2 PHE A   4      39.928 -28.453 -15.208  1.00 49.05           C
ATOM     33  CE1 PHE A   4      37.188 -28.201 -15.464  1.00 48.05           C
ATOM     34  CE2 PHE A   4      39.265 -29.099 -16.243  1.00 47.12           C
ATOM     35  CZ  PHE A   4      37.894 -28.973 -16.372  1.00 48.18           C
ATOM     36  N   ASP A   5      38.715 -29.793 -12.003  1.00 56.81           N
ATOM     37  CA  ASP A   5      38.685 -31.255 -12.008  1.00 55.29           C
ATOM     38  C   ASP A   5      38.508 -31.746 -13.442  1.00 56.16           C
ATOM     39  O   ASP A   5      37.379 -31.804 -13.939  1.00 54.23           O
ATOM     40  CB  ASP A   5      37.536 -31.739 -11.134  1.00 56.67           C
ATOM     41  CG  ASP A   5      37.701 -33.160 -10.670  1.00 65.07           C
ATOM     42  OD1 ASP A   5      38.422 -33.949 -11.328  1.00 68.93           O
ATOM     43  OD2 ASP A   5      37.083 -33.486  -9.637  1.00 68.43           O
ATOM     44  N   ASP A   6      39.608 -32.130 -14.107  1.00 55.87           N
ATOM     45  CA  ASP A   6      39.428 -32.631 -15.470  1.00 55.39           C
ATOM     46  C   ASP A   6      38.734 -33.989 -15.523  1.00 56.33           C
ATOM     47  O   ASP A   6      38.490 -34.485 -16.627  1.00 52.68           O
ATOM     48  CB  ASP A   6      40.757 -32.729 -16.219  1.00 57.65           C
ATOM     49  CG  ASP A   6      41.859 -33.343 -15.386  1.00 62.00           C
ATOM     50  OD1 ASP A   6      41.554 -34.155 -14.492  1.00 64.74           O
ATOM     51  OD2 ASP A   6      43.034 -33.013 -15.631  1.00 62.81           O
ATOM     52  N   LYS A   7      38.385 -34.588 -14.381  1.00 56.88           N
ATOM     53  CA  LYS A   7      37.702 -35.876 -14.377  1.00 64.90           C
ATOM     54  C   LYS A   7      36.197 -35.775 -14.140  1.00 60.85           C
ATOM     55  O   LYS A   7      35.470 -36.696 -14.522  1.00 57.23           O
ATOM     56  CB  LYS A   7      38.322 -36.798 -13.318  1.00 68.46           C
ATOM     57  CG  LYS A   7      39.547 -37.562 -13.804  1.00 71.60           C
ATOM     58  CD  LYS A   7      40.450 -37.978 -12.638  1.00 81.89           C
ATOM     59  CE  LYS A   7      40.742 -39.483 -12.631  1.00 90.89           C
ATOM     60  NZ  LYS A   7      39.503 -40.322 -12.518  1.00 85.31           N
ATOM     61  N   ASN A   8      35.700 -34.691 -13.545  1.00 62.10           N
ATOM     62  CA  ASN A   8      34.264 -34.566 -13.278  1.00 60.79           C
ATOM     63  C   ASN A   8      33.542 -34.086 -14.534  1.00 57.97           C
ATOM     64  O   ASN A   8      33.249 -32.902 -14.709  1.00 61.71           O
ATOM     65  CB  ASN A   8      34.003 -33.609 -12.123  1.00 65.10           C
ATOM     66  CG  ASN A   8      32.555 -33.648 -11.662  1.00 65.71           C
ATOM     67  OD1 ASN A   8      31.880 -32.620 -11.594  1.00 69.60           O
ATOM     68  ND2 ASN A   8      32.070 -34.843 -11.351  1.00 73.72           N
ATOM     69  N   TYR A   9      33.197 -35.029 -15.406  1.00 55.22           N
ATOM     70  CA  TYR A   9      32.635 -34.629 -16.685  1.00 51.10           C
ATOM     71  C   TYR A   9      31.685 -35.685 -17.226  1.00 52.04           C
ATOM     72  O   TYR A   9      31.684 -36.843 -16.801  1.00 57.16           O
ATOM     73  CB  TYR A   9      33.736 -34.356 -17.711  1.00 49.30           C
ATOM     74  CG  TYR A   9      34.513 -35.582 -18.132  1.00 52.24           C
ATOM     75  CD1 TYR A   9      34.037 -36.430 -19.134  1.00 50.16           C
ATOM     76  CD2 TYR A   9      35.728 -35.890 -17.539  1.00 53.27           C
ATOM     77  CE1 TYR A   9      34.754 -37.548 -19.530  1.00 48.57           C
ATOM     78  CE2 TYR A   9      36.454 -37.016 -17.929  1.00 44.88           C
ATOM     79  CZ  TYR A   9      35.965 -37.830 -18.925  1.00 45.75           C
ATOM     80  OH  TYR A   9      36.679 -38.943 -19.311  1.00 52.17           O
ATOM     81  N   LYS A  10      30.894 -35.259 -18.202  1.00 47.07           N
ATOM     82  CA  LYS A  10      29.978 -36.106 -18.940  1.00 48.72           C
ATOM     83  C   LYS A  10      30.259 -35.908 -20.425  1.00 50.89           C
ATOM     84  O   LYS A  10      30.650 -34.816 -20.850  1.00 50.05           O
ATOM     85  CB  LYS A  10      28.515 -35.745 -18.578  1.00 50.22           C
ATOM     86  CG  LYS A  10      27.423 -36.563 -19.251  1.00 60.55           C
ATOM     87  CD  LYS A  10      26.017 -36.010 -18.910  1.00 64.55           C
ATOM     88  CE  LYS A  10      24.899 -36.915 -19.441  1.00 71.67           C
ATOM     89  NZ  LYS A  10      23.944 -37.322 -18.376  1.00 75.23           N
ATOM     90  N   VAL A  11      30.095 -36.967 -21.215  1.00 49.77           N
ATOM     91  CA  VAL A  11      30.224 -36.875 -22.664  1.00 46.17           C
ATOM     92  C   VAL A  11      28.817 -36.932 -23.238  1.00 48.99           C
ATOM     93  O   VAL A  11      28.076 -37.882 -22.975  1.00 46.00           O
ATOM     94  CB  VAL A  11      31.120 -37.985 -23.239  1.00 41.40           C
ATOM     95  CG1 VAL A  11      31.152 -37.913 -24.754  1.00 37.85           C
ATOM     96  CG2 VAL A  11      32.547 -37.864 -22.698  1.00 43.64           C
ATOM     97  N   ASP A  12      28.451 -35.906 -24.008  1.00 50.67           N
ATOM     98  CA  ASP A  12      27.083 -35.634 -24.433  1.00 47.50           C
ATOM     99  C   ASP A  12      27.010 -35.530 -25.950  1.00 50.45           C
ATOM    100  O   ASP A  12      27.995 -35.192 -26.622  1.00 47.31           O
ATOM    101  CB  ASP A  12      26.566 -34.312 -23.856  1.00 53.88           C
ATOM    102  CG  ASP A  12      26.165 -34.421 -22.415  1.00 62.83           C
ATOM    103  OD1 ASP A  12      25.763 -35.540 -22.019  1.00 64.38           O
ATOM    104  OD2 ASP A  12      26.219 -33.379 -21.701  1.00 60.76           O
ATOM    105  N   THR A  13      25.812 -35.777 -26.482  1.00 42.68           N
ATOM    106  CA  THR A  13      25.537 -35.561 -27.896  1.00 48.31           C
ATOM    107  C   THR A  13      24.309 -34.677 -28.022  1.00 53.01           C
ATOM    108  O   THR A  13      23.329 -34.870 -27.298  1.00 57.41           O
ATOM    109  CB  THR A  13      25.326 -36.878 -28.645  1.00 50.95           C
ATOM    110  OG1 THR A  13      26.603 -37.439 -28.983  1.00 49.55           O
ATOM    111  CG2 THR A  13      24.567 -36.640 -29.922  1.00 53.66           C
ATOM    112  N   CYS A  14      24.390 -33.682 -28.908  1.00 51.97           N
ATOM    113  CA  CYS A  14      23.271 -32.822 -29.271  1.00 47.49           C
ATOM    114  C   CYS A  14      23.031 -32.948 -30.769  1.00 46.99           C
ATOM    115  O   CYS A  14      23.948 -32.718 -31.564  1.00 46.18           O
ATOM    116  CB  CYS A  14      23.552 -31.364 -28.896  1.00 51.48           C
ATOM    117  SG  CYS A  14      22.191 -30.225 -29.312  1.00 56.12           S
ATOM    118  N   ASN A  15      21.802 -33.301 -31.150  1.00 43.82           N
ATOM    119  CA  ASN A  15      21.402 -33.415 -32.551  1.00 49.30           C
ATOM    120  C   ASN A  15      20.235 -32.468 -32.802  1.00 46.96           C
ATOM    121  O   ASN A  15      19.262 -32.475 -32.049  1.00 50.54           O
ATOM    122  CB  ASN A  15      21.019 -34.863 -32.898  1.00 48.84           C
ATOM    123  CG  ASN A  15      20.770 -35.069 -34.392  1.00 52.73           C
ATOM    124  OD1 ASN A  15      19.871 -34.463 -34.975  1.00 56.44           O
ATOM    125  ND2 ASN A  15      21.563 -35.938 -35.014  1.00 49.14           N
ATOM    126  N   ILE A  16      20.338 -31.633 -33.834  1.00 45.19           N
ATOM    127  CA  ILE A  16      19.311 -30.631 -34.130  1.00 46.32           C
ATOM    128  C   ILE A  16      19.180 -30.524 -35.636  1.00 47.67           C
ATOM    129  O   ILE A  16      20.164 -30.227 -36.317  1.00 42.90           O
ATOM    130  CB  ILE A  16      19.626 -29.235 -33.562  1.00 48.71           C
ATOM    131  CG1 ILE A  16      19.468 -29.192 -32.047  1.00 48.24           C
ATOM    132  CG2 ILE A  16      18.680 -28.208 -34.178  1.00 47.88           C
ATOM    133  CD1 ILE A  16      20.102 -27.975 -31.420  1.00 48.11           C
ATOM    134  N   ASP A  17      17.964 -30.724 -36.157  1.00 47.58           N
ATOM    135  CA  ASP A  17      17.728 -30.705 -37.603  1.00 46.85           C
ATOM    136  C   ASP A  17      18.646 -31.675 -38.342  1.00 46.79           C
ATOM    137  O   ASP A  17      18.999 -31.441 -39.499  1.00 46.18           O
ATOM    138  CB  ASP A  17      17.898 -29.298 -38.205  1.00 52.72           C
ATOM    139  CG  ASP A  17      17.076 -28.205 -37.493  1.00 58.27           C
ATOM    140  OD1 ASP A  17      16.034 -28.503 -36.864  1.00 49.20           O
ATOM    141  OD2 ASP A  17      17.497 -27.021 -37.580  1.00 56.74           O
ATOM    142  N   GLY A  18      19.056 -32.762 -37.690  1.00 48.24           N
ATOM    143  CA  GLY A  18      19.977 -33.698 -38.310  1.00 47.09           C
ATOM    144  C   GLY A  18      21.440 -33.303 -38.250  1.00 52.76           C
ATOM    145  O   GLY A  18      22.262 -33.922 -38.936  1.00 50.11           O
ATOM    146  N   ILE A  19      21.795 -32.288 -37.461  1.00 47.77           N
ATOM    147  CA  ILE A  19      23.172 -31.846 -37.304  1.00 46.30           C
ATOM    148  C   ILE A  19      23.600 -32.218 -35.888  1.00 50.14           C
ATOM    149  O   ILE A  19      22.924 -31.851 -34.916  1.00 49.23           O
ATOM    150  CB  ILE A  19      23.301 -30.336 -37.570  1.00 54.50           C
ATOM    151  CG1 ILE A  19      23.118 -30.059 -39.064  1.00 50.70           C
ATOM    152  CG2 ILE A  19      24.676 -29.797 -37.126  1.00 48.42           C
ATOM    153  CD1 ILE A  19      23.125 -28.619 -39.409  1.00 50.35           C
ATOM    154  N   SER A  20      24.708 -32.958 -35.770  1.00 45.28           N
ATOM    155  CA  SER A  20      25.153 -33.546 -34.508  1.00 47.57           C
ATOM    156  C   SER A  20      26.498 -32.986 -34.076  1.00 46.54           C
ATOM    157  O   SER A  20      27.405 -32.815 -34.899  1.00 43.50           O
ATOM    158  CB  SER A  20      25.308 -35.084 -34.602  1.00 52.00           C
ATOM    159  OG  SER A  20      24.098 -35.775 -34.330  1.00 60.19           O
ATOM    160  N   ILE A  21      26.638 -32.757 -32.772  1.00 40.97           N
ATOM    161  CA  ILE A  21      27.940 -32.518 -32.167  1.00 40.80           C
ATOM    162  C   ILE A  21      28.116 -33.497 -31.011  1.00 46.08           C
ATOM    163  O   ILE A  21      27.139 -33.962 -30.410  1.00 45.13           O
ATOM    164  CB  ILE A  21      28.137 -31.047 -31.687  1.00 49.47           C
ATOM    165  CG1 ILE A  21      26.951 -30.525 -30.858  1.00 47.34           C
ATOM    166  CG2 ILE A  21      28.373 -30.110 -32.861  1.00 45.80           C
ATOM    167  CD1 ILE A  21      27.303 -29.252 -30.087  1.00 44.47           C
ATOM    168  N   LYS A  22      29.375 -33.827 -30.718  1.00 41.00           N
ATOM    169  CA  LYS A  22      29.731 -34.658 -29.580  1.00 42.71           C
ATOM    170  C   LYS A  22      30.747 -33.912 -28.736  1.00 41.01           C
ATOM    171  O   LYS A  22      31.791 -33.493 -29.244  1.00 39.26           O
ATOM    172  CB  LYS A  22      30.298 -36.009 -30.041  1.00 40.80           C
ATOM    173  CG  LYS A  22      30.353 -37.066 -28.959  1.00 48.15           C
ATOM    174  CD  LYS A  22      30.256 -38.478 -29.564  1.00 46.96           C
ATOM    175  CE  LYS A  22      31.616 -39.121 -29.750  1.00 53.55           C
ATOM    176  NZ  LYS A  22      31.671 -40.565 -29.331  1.00 63.06           N
ATOM    177  N   PHE A  23      30.459 -33.766 -27.447  1.00 38.38           N
ATOM    178  CA  PHE A  23      31.268 -32.877 -26.640  1.00 41.38           C
ATOM    179  C   PHE A  23      31.361 -33.378 -25.211  1.00 39.01           C
ATOM    180  O   PHE A  23      30.458 -34.046 -24.704  1.00 41.35           O
ATOM    181  CB  PHE A  23      30.701 -31.443 -26.652  1.00 39.96           C
ATOM    182  CG  PHE A  23      29.230 -31.361 -26.258  1.00 40.05           C
ATOM    183  CD1 PHE A  23      28.225 -31.600 -27.196  1.00 43.24           C
ATOM    184  CD2 PHE A  23      28.863 -31.051 -24.957  1.00 37.62           C
ATOM    185  CE1 PHE A  23      26.872 -31.539 -26.839  1.00 43.14           C
ATOM    186  CE2 PHE A  23      27.504 -30.989 -24.588  1.00 45.95           C
ATOM    187  CZ  PHE A  23      26.517 -31.233 -25.534  1.00 43.68           C
ATOM    188  N   ARG A  24      32.466 -33.015 -24.570  1.00 37.81           N
ATOM    189  CA  ARG A  24      32.672 -33.202 -23.145  1.00 41.11           C
ATOM    190  C   ARG A  24      32.174 -31.957 -22.421  1.00 42.11           C
ATOM    191  O   ARG A  24      32.416 -30.835 -22.869  1.00 39.06           O
ATOM    192  CB  ARG A  24      34.161 -33.429 -22.855  1.00 40.71           C
ATOM    193  CG  ARG A  24      34.459 -34.053 -21.495  1.00 48.29           C
ATOM    194  CD  ARG A  24      35.930 -34.491 -21.354  1.00 39.31           C
ATOM    195  NE  ARG A  24      36.290 -35.564 -22.276  1.00 43.54           N
ATOM    196  CZ  ARG A  24      37.257 -36.453 -22.050  1.00 45.98           C
ATOM    197  NH1 ARG A  24      37.967 -36.432 -20.938  1.00 41.25           N
ATOM    198  NH2 ARG A  24      37.513 -37.387 -22.962  1.00 37.36           N
ATOM    199  N   SER A  25      31.475 -32.154 -21.308  1.00 41.15           N
ATOM    200  CA  SER A  25      30.887 -31.045 -20.582  1.00 41.53           C
ATOM    201  C   SER A  25      31.230 -31.150 -19.110  1.00 43.50           C
ATOM    202  O   SER A  25      31.171 -32.236 -18.522  1.00 47.86           O
ATOM    203  CB  SER A  25      29.351 -30.968 -20.777  1.00 42.74           C
ATOM    204  OG  SER A  25      28.709 -32.201 -20.573  1.00 50.38           O
ATOM    205  N   PHE A  26      31.624 -30.012 -18.548  1.00 42.52           N
ATOM    206  CA  PHE A  26      31.934 -29.824 -17.135  1.00 43.20           C
ATOM    207  C   PHE A  26      30.969 -28.753 -16.646  1.00 48.01           C
ATOM    208  O   PHE A  26      31.195 -27.557 -16.875  1.00 46.54           O
ATOM    209  CB  PHE A  26      33.380 -29.376 -16.921  1.00 45.99           C
ATOM    210  CG  PHE A  26      34.412 -30.192 -17.663  1.00 46.56           C
ATOM    211  CD1 PHE A  26      34.575 -30.064 -19.028  1.00 43.37           C
ATOM    212  CD2 PHE A  26      35.248 -31.056 -16.977  1.00 49.36           C
ATOM    213  CE1 PHE A  26      35.524 -30.795 -19.697  1.00 42.90           C
ATOM    214  CE2 PHE A  26      36.211 -31.789 -17.645  1.00 48.58           C
ATOM    215  CZ  PHE A  26      36.344 -31.658 -19.007  1.00 48.78           C
ATOM    216  N   LYS A  27      29.901 -29.166 -15.973  1.00 50.24           N
ATOM    217  CA  LYS A  27      28.758 -28.299 -15.721  1.00 47.63           C
ATOM    218  C   LYS A  27      28.683 -27.880 -14.260  1.00 48.65           C
ATOM    219  O   LYS A  27      29.108 -28.606 -13.359  1.00 48.40           O
ATOM    220  CB  LYS A  27      27.463 -28.989 -16.131  1.00 46.06           C
ATOM    221  CG  LYS A  27      27.332 -29.158 -17.643  1.00 46.89           C
ATOM    222  CD  LYS A  27      25.938 -29.636 -17.999  1.00 51.60           C
ATOM    223  CE  LYS A  27      25.040 -28.464 -18.385  1.00 57.46           C
ATOM    224  NZ  LYS A  27      24.141 -28.816 -19.521  1.00 63.48           N
ATOM    225  N   GLU A  28      28.162 -26.672 -14.048  1.00 49.59           N
ATOM    226  CA  GLU A  28      27.872 -26.132 -12.715  1.00 47.82           C
ATOM    227  C   GLU A  28      29.133 -25.922 -11.884  1.00 44.99           C
ATOM    228  O   GLU A  28      29.155 -26.190 -10.680  1.00 44.34           O
ATOM    229  CB  GLU A  28      26.868 -27.010 -11.956  1.00 51.02           C
ATOM    230  CG  GLU A  28      25.784 -27.672 -12.799  1.00 51.81           C
ATOM    231  CD  GLU A  28      24.718 -26.698 -13.306  1.00 66.72           C
ATOM    232  OE1 GLU A  28      23.892 -26.242 -12.478  1.00 75.11           O
ATOM    233  OE2 GLU A  28      24.669 -26.431 -14.534  1.00 59.81           O
ATOM    234  N   ILE A  29      30.177 -25.384 -12.510  1.00 49.30           N
ATOM    235  CA  ILE A  29      31.433 -25.129 -11.812  1.00 41.41           C
ATOM    236  C   ILE A  29      31.345 -23.791 -11.085  1.00 50.27           C
ATOM    237  O   ILE A  29      31.102 -22.750 -11.704  1.00 53.88           O
ATOM    238  CB  ILE A  29      32.624 -25.131 -12.781  1.00 48.93           C
ATOM    239  CG1 ILE A  29      32.650 -26.391 -13.642  1.00 46.04           C
ATOM    240  CG2 ILE A  29      33.951 -24.922 -12.019  1.00 47.30           C
ATOM    241  CD1 ILE A  29      33.840 -26.428 -14.581  1.00 45.52           C
ATOM    242  N   LEU A  30      31.590 -23.813  -9.779  1.00 54.13           N
ATOM    243  CA  LEU A  30      31.700 -22.595  -8.984  1.00 51.33           C
ATOM    244  C   LEU A  30      33.015 -21.901  -9.305  1.00 54.10           C
ATOM    245  O   LEU A  30      34.075 -22.491  -9.088  1.00 50.40           O
ATOM    246  CB  LEU A  30      31.669 -22.952  -7.505  1.00 52.39           C
ATOM    247  CG  LEU A  30      30.412 -22.812  -6.679  1.00 54.70           C
ATOM    248  CD1 LEU A  30      30.724 -23.306  -5.281  1.00 52.67           C
ATOM    249  CD2 LEU A  30      29.992 -21.363  -6.666  1.00 53.30           C
ATOM    250  N   TYR A  31      32.969 -20.649  -9.788  1.00 52.53           N
ATOM    251  CA  TYR A  31      34.204 -19.979 -10.187  1.00 51.59           C
ATOM    252  C   TYR A  31      34.767 -19.025  -9.140  1.00 47.33           C
ATOM    253  O   TYR A  31      35.832 -18.457  -9.370  1.00 47.06           O
ATOM    254  CB  TYR A  31      34.040 -19.228 -11.522  1.00 48.22           C
ATOM    255  CG  TYR A  31      32.884 -18.266 -11.637  1.00 47.46           C
ATOM    256  CD1 TYR A  31      32.936 -17.000 -11.050  1.00 46.07           C
ATOM    257  CD2 TYR A  31      31.761 -18.597 -12.385  1.00 46.42           C
ATOM    258  CE1 TYR A  31      31.880 -16.108 -11.170  1.00 42.77           C
ATOM    259  CE2 TYR A  31      30.703 -17.715 -12.521  1.00 46.65           C
ATOM    260  CZ  TYR A  31      30.760 -16.475 -11.909  1.00 48.19           C
ATOM    261  OH  TYR A  31      29.698 -15.609 -12.052  1.00 44.28           O
ATOM    262  N   CYS A  32      34.123 -18.856  -7.990  1.00 49.03           N
ATOM    263  CA  CYS A  32      34.715 -18.053  -6.928  1.00 49.21           C
ATOM    264  C   CYS A  32      34.497 -18.764  -5.599  1.00 52.50           C
ATOM    265  O   CYS A  32      33.701 -19.701  -5.498  1.00 48.37           O
ATOM    266  CB  CYS A  32      34.136 -16.632  -6.907  1.00 47.55           C
ATOM    267  SG  CYS A  32      32.362 -16.547  -6.513  1.00 52.24           S
ATOM    268  N   GLU A  33      35.226 -18.315  -4.572  1.00 51.51           N
ATOM    269  CA  GLU A  33      35.246 -19.010  -3.286  1.00 54.53           C
ATOM    270  C   GLU A  33      34.157 -18.558  -2.330  1.00 57.48           C
ATOM    271  O   GLU A  33      33.811 -19.314  -1.418  1.00 62.88           O
ATOM    272  CB  GLU A  33      36.606 -18.838  -2.600  1.00 55.50           C
ATOM    273  CG  GLU A  33      37.598 -19.930  -2.961  1.00 68.36           C
ATOM    274  CD  GLU A  33      38.836 -19.925  -2.082  1.00 75.81           C
ATOM    275  OE1 GLU A  33      39.523 -18.877  -2.036  1.00 76.59           O
ATOM    276  OE2 GLU A  33      39.114 -20.967  -1.440  1.00 76.81           O
ATOM    277  N   LYS A  34      33.609 -17.358  -2.508  1.00 52.83           N
ATOM    278  CA  LYS A  34      32.539 -16.835  -1.660  1.00 52.68           C
ATOM    279  C   LYS A  34      31.417 -16.297  -2.536  1.00 55.66           C
ATOM    280  O   LYS A  34      31.186 -15.084  -2.602  1.00 54.33           O
ATOM    281  CB  LYS A  34      33.066 -15.757  -0.714  1.00 53.23           C
ATOM    282  CG  LYS A  34      33.974 -16.326   0.374  1.00 61.95           C
ATOM    283  CD  LYS A  34      35.216 -15.468   0.608  1.00 63.95           C
ATOM    284  CE  LYS A  34      34.933 -14.265   1.493  1.00 67.46           C
ATOM    285  NZ  LYS A  34      36.206 -13.756   2.078  1.00 80.26           N
ATOM    286  N   PRO A  35      30.680 -17.183  -3.207  1.00 56.54           N
ATOM    287  CA  PRO A  35      29.565 -16.728  -4.049  1.00 54.14           C
ATOM    288  C   PRO A  35      28.408 -16.214  -3.211  1.00 55.46           C
ATOM    289  O   PRO A  35      28.166 -16.687  -2.100  1.00 58.32           O
ATOM    290  CB  PRO A  35      29.164 -17.987  -4.821  1.00 53.62           C
ATOM    291  CG  PRO A  35      29.581 -19.132  -3.912  1.00 51.25           C
ATOM    292  CD  PRO A  35      30.804 -18.655  -3.165  1.00 52.29           C
ATOM    293  N   VAL A  36      27.684 -15.233  -3.754  1.00 57.57           N
ATOM    294  CA  VAL A  36      26.504 -14.684  -3.087  1.00 55.54           C
ATOM    295  C   VAL A  36      25.204 -15.036  -3.804  1.00 57.38           C
ATOM    296  O   VAL A  36      24.124 -14.685  -3.308  1.00 63.79           O
ATOM    297  CB  VAL A  36      26.618 -13.160  -2.892  1.00 57.50           C
ATOM    298  CG1 VAL A  36      27.822 -12.824  -2.022  1.00 61.95           C
ATOM    299  CG2 VAL A  36      26.697 -12.434  -4.228  1.00 58.23           C
ATOM    300  N   ASP A  37      25.266 -15.727  -4.941  1.00 55.21           N
ATOM    301  CA  ASP A  37      24.073 -16.106  -5.684  1.00 56.75           C
ATOM    302  C   ASP A  37      24.345 -17.413  -6.409  1.00 54.15           C
ATOM    303  O   ASP A  37      25.439 -17.619  -6.935  1.00 50.99           O
ATOM    304  CB  ASP A  37      23.662 -15.032  -6.699  1.00 52.20           C
ATOM    305  CG  ASP A  37      22.270 -15.280  -7.300  1.00 55.81           C
ATOM    306  OD1 ASP A  37      22.126 -16.141  -8.202  1.00 52.90           O
ATOM    307  OD2 ASP A  37      21.317 -14.591  -6.871  1.00 59.70           O
ATOM    308  N   SER A  38      23.330 -18.272  -6.457  1.00 57.05           N
ATOM    309  CA  SER A  38      23.441 -19.545  -7.161  1.00 55.45           C
ATOM    310  C   SER A  38      23.791 -19.374  -8.629  1.00 52.43           C
ATOM    311  O   SER A  38      24.241 -20.337  -9.258  1.00 52.21           O
ATOM    312  CB  SER A  38      22.123 -20.306  -7.054  1.00 54.53           C
ATOM    313  OG  SER A  38      21.062 -19.462  -7.453  1.00 62.47           O
ATOM    314  N   ILE A  39      23.596 -18.177  -9.191  1.00 53.38           N
ATOM    315  CA  ILE A  39      23.850 -17.991 -10.615  1.00 52.13           C
ATOM    316  C   ILE A  39      25.344 -18.022 -10.933  1.00 52.24           C
ATOM    317  O   ILE A  39      25.715 -18.304 -12.075  1.00 51.98           O
ATOM    318  CB  ILE A  39      23.210 -16.680 -11.121  1.00 47.37           C
ATOM    319  CG1 ILE A  39      23.080 -16.717 -12.639  1.00 45.75           C
ATOM    320  CG2 ILE A  39      24.057 -15.501 -10.751  1.00 44.05           C
ATOM    321  CD1 ILE A  39      22.025 -15.832 -13.168  1.00 42.64           C
ATOM    322  N   GLN A  40      26.216 -17.774  -9.952  1.00 47.15           N
ATOM    323  CA  GLN A  40      27.656 -17.653 -10.204  1.00 52.02           C
ATOM    324  C   GLN A  40      28.268 -19.041 -10.394  1.00 55.56           C
ATOM    325  O   GLN A  40      28.975 -19.585  -9.543  1.00 56.43           O
ATOM    326  CB  GLN A  40      28.337 -16.874  -9.085  1.00 50.37           C
ATOM    327  CG  GLN A  40      27.780 -15.444  -8.912  1.00 49.74           C
ATOM    328  CD  GLN A  40      28.264 -14.782  -7.627  1.00 54.64           C
ATOM    329  OE1 GLN A  40      27.809 -15.130  -6.533  1.00 58.45           O
ATOM    330  NE2 GLN A  40      29.189 -13.830  -7.751  1.00 47.30           N
ATOM    331  N   LYS A  41      27.996 -19.603 -11.567  1.00 53.26           N
ATOM    332  CA  LYS A  41      28.503 -20.904 -11.953  1.00 50.29           C
ATOM    333  C   LYS A  41      28.726 -20.886 -13.462  1.00 50.83           C
ATOM    334  O   LYS A  41      28.050 -20.151 -14.185  1.00 50.49           O
ATOM    335  CB  LYS A  41      27.519 -22.011 -11.542  1.00 55.41           C
ATOM    336  CG  LYS A  41      27.862 -22.704 -10.215  1.00 57.17           C
ATOM    337  CD  LYS A  41      26.662 -22.795  -9.261  1.00 60.28           C
ATOM    338  CE  LYS A  41      25.500 -23.540  -9.880  1.00 61.91           C
ATOM    339  NZ  LYS A  41      24.336 -23.621  -8.935  1.00 70.50           N
ATOM    340  N   MET A  42      29.678 -21.701 -13.933  1.00 49.43           N
ATOM    341  CA  MET A  42      30.034 -21.780 -15.348  1.00 44.41           C
ATOM    342  C   MET A  42      30.007 -23.224 -15.845  1.00 42.76           C
ATOM    343  O   MET A  42      30.188 -24.166 -15.072  1.00 39.92           O
ATOM    344  CB  MET A  42      31.415 -21.132 -15.579  1.00 43.84           C
ATOM    345  CG  MET A  42      32.574 -21.945 -15.025  1.00 48.88           C
ATOM    346  SD  MET A  42      34.227 -21.595 -15.695  1.00 58.96           S
ATOM    347  CE  MET A  42      34.395 -19.896 -15.278  1.00 43.57           C
ATOM    348  N   ASN A  43      29.739 -23.377 -17.143  1.00 36.89           N
ATOM    349  CA  ASN A  43      29.869 -24.627 -17.881  1.00 40.36           C
ATOM    350  C   ASN A  43      31.002 -24.520 -18.902  1.00 42.52           C
ATOM    351  O   ASN A  43      31.195 -23.477 -19.536  1.00 37.45           O
ATOM    352  CB  ASN A  43      28.581 -24.987 -18.643  1.00 39.06           C
ATOM    353  CG  ASN A  43      27.340 -24.960 -17.765  1.00 41.60           C
ATOM    354  OD1 ASN A  43      27.405 -25.246 -16.571  1.00 43.21           O
ATOM    355  ND2 ASN A  43      26.196 -24.620 -18.363  1.00 30.96           N
ATOM    356  N   ILE A  44      31.713 -25.626 -19.104  1.00 39.73           N
ATOM    357  CA  ILE A  44      32.798 -25.717 -20.075  1.00 36.83           C
ATOM    358  C   ILE A  44      32.483 -26.848 -21.038  1.00 37.58           C
ATOM    359  O   ILE A  44      32.133 -27.955 -20.613  1.00 38.31           O
ATOM    360  CB  ILE A  44      34.156 -25.944 -19.393  1.00 41.38           C
ATOM    361  CG1 ILE A  44      34.398 -24.899 -18.302  1.00 38.74           C
ATOM    362  CG2 ILE A  44      35.275 -25.886 -20.421  1.00 38.08           C
ATOM    363  CD1 ILE A  44      35.716 -25.087 -17.574  1.00 44.30           C
ATOM    364  N   PHE A  45      32.575 -26.568 -22.330  1.00 36.27           N
ATOM    365  CA  PHE A  45      32.240 -27.541 -23.361  1.00 37.14           C
ATOM    366  C   PHE A  45      33.419 -27.679 -24.308  1.00 37.35           C
ATOM    367  O   PHE A  45      34.007 -26.672 -24.715  1.00 37.90           O
ATOM    368  CB  PHE A  45      30.986 -27.110 -24.132  1.00 38.73           C
ATOM    369  CG  PHE A  45      29.783 -26.922 -23.263  1.00 40.12           C
ATOM    370  CD1 PHE A  45      29.118 -28.021 -22.729  1.00 39.84           C
ATOM    371  CD2 PHE A  45      29.319 -25.644 -22.962  1.00 37.84           C
ATOM    372  CE1 PHE A  45      27.991 -27.836 -21.926  1.00 46.88           C
ATOM    373  CE2 PHE A  45      28.195 -25.460 -22.163  1.00 38.32           C
ATOM    374  CZ  PHE A  45      27.528 -26.546 -21.645  1.00 40.16           C
ATOM    375  N   VAL A  46      33.770 -28.922 -24.644  1.00 42.16           N
ATOM    376  CA  VAL A  46      34.959 -29.246 -25.451  1.00 38.09           C
ATOM    377  C   VAL A  46      34.600 -30.238 -26.558  1.00 39.58           C
ATOM    378  O   VAL A  46      33.977 -31.275 -26.286  1.00 35.15           O
ATOM    379  CB  VAL A  46      36.090 -29.821 -24.579  1.00 36.41           C
ATOM    380  CG1 VAL A  46      37.383 -30.031 -25.404  1.00 37.73           C
ATOM    381  CG2 VAL A  46      36.355 -28.936 -23.389  1.00 30.48           C
ATOM    382  N   PRO A  47      34.955 -29.967 -27.817  1.00 37.06           N
ATOM    383  CA  PRO A  47      34.754 -30.982 -28.860  1.00 35.37           C
ATOM    384  C   PRO A  47      35.450 -32.275 -28.469  1.00 38.33           C
ATOM    385  O   PRO A  47      36.655 -32.272 -28.195  1.00 40.41           O
ATOM    386  CB  PRO A  47      35.384 -30.351 -30.107  1.00 36.64           C
ATOM    387  CG  PRO A  47      35.422 -28.898 -29.826  1.00 32.14           C
ATOM    388  CD  PRO A  47      35.566 -28.735 -28.342  1.00 31.99           C
ATOM    389  N   GLU A  48      34.685 -33.368 -28.420  1.00 39.00           N
ATOM    390  CA  GLU A  48      35.143 -34.608 -27.799  1.00 42.32           C
ATOM    391  C   GLU A  48      36.288 -35.259 -28.574  1.00 40.26           C
ATOM    392  O   GLU A  48      37.174 -35.861 -27.955  1.00 36.86           O
ATOM    393  CB  GLU A  48      33.947 -35.570 -27.648  1.00 40.13           C
ATOM    394  CG  GLU A  48      34.234 -36.958 -27.091  1.00 43.43           C
ATOM    395  CD  GLU A  48      34.987 -36.939 -25.771  1.00 51.18           C
ATOM    396  OE1 GLU A  48      34.859 -35.945 -25.004  1.00 46.54           O
ATOM    397  OE2 GLU A  48      35.735 -37.917 -25.518  1.00 42.52           O
ATOM    398  N   VAL A  49      36.297 -35.143 -29.909  1.00 34.03           N
ATOM    399  CA  VAL A  49      37.377 -35.694 -30.719  1.00 40.02           C
ATOM    400  C   VAL A  49      38.747 -35.150 -30.313  1.00 45.75           C
ATOM    401  O   VAL A  49      39.767 -35.793 -30.589  1.00 44.81           O
ATOM    402  CB  VAL A  49      37.152 -35.407 -32.215  1.00 41.09           C
ATOM    403  CG1 VAL A  49      36.009 -36.198 -32.760  1.00 38.61           C
ATOM    404  CG2 VAL A  49      36.923 -33.918 -32.428  1.00 41.27           C
ATOM    405  N   TYR A  50      38.805 -33.966 -29.689  1.00 38.23           N
ATOM    406  CA  TYR A  50      40.101 -33.423 -29.289  1.00 38.06           C
ATOM    407  C   TYR A  50      40.845 -34.376 -28.366  1.00 44.43           C
ATOM    408  O   TYR A  50      42.086 -34.360 -28.310  1.00 41.39           O
ATOM    409  CB  TYR A  50      39.937 -32.065 -28.594  1.00 36.54           C
ATOM    410  CG  TYR A  50      39.803 -30.891 -29.543  1.00 36.32           C
ATOM    411  CD1 TYR A  50      40.142 -31.019 -30.874  1.00 34.86           C
ATOM    412  CD2 TYR A  50      39.329 -29.654 -29.099  1.00 39.97           C
ATOM    413  CE1 TYR A  50      40.031 -29.966 -31.738  1.00 43.10           C
ATOM    414  CE2 TYR A  50      39.205 -28.581 -29.965  1.00 32.30           C
ATOM    415  CZ  TYR A  50      39.553 -28.741 -31.284  1.00 36.60           C
ATOM    416  OH  TYR A  50      39.453 -27.694 -32.174  1.00 34.99           O
ATOM    417  N   TYR A  51      40.113 -35.180 -27.611  1.00 42.50           N
ATOM    418  CA  TYR A  51      40.735 -36.090 -26.665  1.00 47.29           C
ATOM    419  C   TYR A  51      41.266 -37.359 -27.325  1.00 46.08           C
ATOM    420  O   TYR A  51      41.883 -38.177 -26.638  1.00 42.03           O
ATOM    421  CB  TYR A  51      39.737 -36.418 -25.560  1.00 44.13           C
ATOM    422  CG  TYR A  51      39.413 -35.214 -24.702  1.00 44.74           C
ATOM    423  CD1 TYR A  51      40.314 -34.752 -23.732  1.00 37.31           C
ATOM    424  CD2 TYR A  51      38.217 -34.518 -24.873  1.00 45.25           C
ATOM    425  CE1 TYR A  51      40.018 -33.645 -22.942  1.00 36.13           C
ATOM    426  CE2 TYR A  51      37.919 -33.407 -24.095  1.00 39.75           C
ATOM    427  CZ  TYR A  51      38.819 -32.978 -23.139  1.00 42.93           C
ATOM    428  OH  TYR A  51      38.495 -31.887 -22.377  1.00 44.18           O
ATOM    429  N   GLU A  52      41.049 -37.523 -28.634  1.00 51.15           N
ATOM    430  CA  GLU A  52      41.682 -38.561 -29.436  1.00 47.23           C
ATOM    431  C   GLU A  52      42.745 -37.992 -30.366  1.00 49.06           C
ATOM    432  O   GLU A  52      43.093 -38.640 -31.358  1.00 50.61           O
ATOM    433  CB  GLU A  52      40.665 -39.313 -30.289  1.00 46.66           C
ATOM    434  CG  GLU A  52      39.259 -39.408 -29.763  1.00 56.51           C
ATOM    435  CD  GLU A  52      38.294 -39.833 -30.865  1.00 59.81           C
ATOM    436  OE1 GLU A  52      38.782 -40.214 -31.960  1.00 59.64           O
ATOM    437  OE2 GLU A  52      37.062 -39.764 -30.650  1.00 57.04           O
ATOM    438  N   GLY A  53      43.228 -36.777 -30.103  1.00 44.64           N
ATOM    439  CA  GLY A  53      44.258 -36.194 -30.950  1.00 42.66           C
ATOM    440  C   GLY A  53      43.780 -35.678 -32.292  1.00 42.23           C
ATOM    441  O   GLY A  53      44.602 -35.401 -33.167  1.00 45.11           O
ATOM    442  N   ASN A  54      42.471 -35.521 -32.479  1.00 41.24           N
ATOM    443  CA  ASN A  54      41.963 -34.901 -33.692  1.00 46.59           C
ATOM    444  C   ASN A  54      42.198 -33.385 -33.679  1.00 45.25           C
ATOM    445  O   ASN A  54      42.437 -32.770 -32.633  1.00 39.62           O
ATOM    446  CB  ASN A  54      40.471 -35.182 -33.853  1.00 40.57           C
ATOM    447  CG  ASN A  54      40.184 -36.598 -34.298  1.00 49.63           C
ATOM    448  OD1 ASN A  54      41.037 -37.488 -34.206  1.00 52.89           O
ATOM    449  ND2 ASN A  54      38.974 -36.817 -34.788  1.00 53.81           N
ATOM    450  N   THR A  55      42.141 -32.793 -34.877  1.00 37.09           N
ATOM    451  CA  THR A  55      42.159 -31.354 -35.077  1.00 41.92           C
ATOM    452  C   THR A  55      40.860 -30.902 -35.744  1.00 43.81           C
ATOM    453  O   THR A  55      40.237 -31.665 -36.482  1.00 44.94           O
ATOM    454  CB  THR A  55      43.307 -30.944 -35.973  1.00 43.86           C
ATOM    455  OG1 THR A  55      43.143 -31.618 -37.230  1.00 47.15           O
ATOM    456  CG2 THR A  55      44.653 -31.293 -35.343  1.00 42.35           C
ATOM    457  N   ILE A  56      40.473 -29.644 -35.522  1.00 40.59           N
ATOM    458  CA  ILE A  56      39.281 -29.058 -36.145  1.00 41.29           C
ATOM    459  C   ILE A  56      39.653 -27.673 -36.630  1.00 41.71           C
ATOM    460  O   ILE A  56      40.036 -26.814 -35.820  1.00 41.23           O
ATOM    461  CB  ILE A  56      38.074 -28.977 -35.190  1.00 42.29           C
ATOM    462  CG1 ILE A  56      37.559 -30.369 -34.841  1.00 38.74           C
ATOM    463  CG2 ILE A  56      36.959 -28.180 -35.828  1.00 37.85           C
ATOM    464  CD1 ILE A  56      36.650 -30.429 -33.627  1.00 37.76           C
ATOM    465  N   ASN A  57      39.563 -27.459 -37.943  1.00 37.75           N
ATOM    466  CA  ASN A  57      40.024 -26.204 -38.550  1.00 38.68           C
ATOM    467  C   ASN A  57      41.469 -25.895 -38.156  1.00 42.49           C
ATOM    468  O   ASN A  57      41.861 -24.729 -38.045  1.00 40.58           O
ATOM    469  CB  ASN A  57      39.095 -25.027 -38.187  1.00 33.87           C
ATOM    470  CG  ASN A  57      37.700 -25.172 -38.786  1.00 42.00           C
ATOM    471  OD1 ASN A  57      37.553 -25.444 -39.982  1.00 47.90           O
ATOM    472  ND2 ASN A  57      36.665 -25.009 -37.952  1.00 42.51           N
ATOM    473  N   GLY A  58      42.271 -26.945 -37.931  1.00 37.19           N
ATOM    474  CA  GLY A  58      43.654 -26.802 -37.529  1.00 38.48           C
ATOM    475  C   GLY A  58      43.878 -26.650 -36.039  1.00 43.76           C
ATOM    476  O   GLY A  58      45.039 -26.576 -35.606  1.00 39.98           O
ATOM    477  N   TYR A  59      42.815 -26.607 -35.238  1.00 40.38           N
ATOM    478  CA  TYR A  59      42.944 -26.445 -33.796  1.00 40.42           C
ATOM    479  C   TYR A  59      43.017 -27.795 -33.095  1.00 38.72           C
ATOM    480  O   TYR A  59      42.379 -28.763 -33.509  1.00 40.16           O
ATOM    481  CB  TYR A  59      41.768 -25.659 -33.224  1.00 39.45           C
ATOM    482  CG  TYR A  59      41.552 -24.284 -33.817  1.00 42.53           C
ATOM    483  CD1 TYR A  59      42.577 -23.343 -33.836  1.00 35.51           C
ATOM    484  CD2 TYR A  59      40.311 -23.921 -34.341  1.00 36.41           C
ATOM    485  CE1 TYR A  59      42.372 -22.074 -34.358  1.00 40.67           C
ATOM    486  CE2 TYR A  59      40.099 -22.642 -34.872  1.00 37.48           C
ATOM    487  CZ  TYR A  59      41.136 -21.728 -34.868  1.00 41.65           C
ATOM    488  OH  TYR A  59      40.946 -20.468 -35.387  1.00 40.94           O
ATOM    489  N   SER A  60      43.754 -27.827 -31.989  1.00 35.86           N
ATOM    490  CA  SER A  60      43.895 -29.010 -31.155  1.00 42.84           C
ATOM    491  C   SER A  60      43.345 -28.697 -29.776  1.00 39.67           C
ATOM    492  O   SER A  60      43.052 -27.547 -29.450  1.00 37.02           O
ATOM    493  CB  SER A  60      45.364 -29.451 -31.013  1.00 39.01           C
ATOM    494  OG  SER A  60      46.019 -29.477 -32.256  1.00 50.33           O
ATOM    495  N   LEU A  61      43.266 -29.743 -28.955  1.00 36.27           N
ATOM    496  CA  LEU A  61      42.867 -29.608 -27.564  1.00 38.19           C
ATOM    497  C   LEU A  61      43.410 -28.353 -26.878  1.00 38.80           C
ATOM    498  O   LEU A  61      42.640 -27.583 -26.300  1.00 35.92           O
ATOM    499  CB  LEU A  61      43.299 -30.854 -26.803  1.00 38.45           C
ATOM    500  CG  LEU A  61      42.820 -30.887 -25.356  1.00 39.60           C
ATOM    501  CD1 LEU A  61      41.318 -30.663 -25.320  1.00 40.67           C
ATOM    502  CD2 LEU A  61      43.173 -32.244 -24.754  1.00 36.82           C
ATOM    503  N   HIS A  62      44.728 -28.136 -26.900  1.00 37.83           N
ATOM    504  CA  HIS A  62      45.306 -27.035 -26.128  1.00 40.09           C
ATOM    505  C   HIS A  62      45.525 -25.756 -26.924  1.00 40.95           C
ATOM    506  O   HIS A  62      45.923 -24.746 -26.331  1.00 36.23           O
ATOM    507  CB  HIS A  62      46.634 -27.449 -25.503  1.00 41.46           C
ATOM    508  CG  HIS A  62      46.503 -28.584 -24.553  1.00 45.50           C
ATOM    509  ND1 HIS A  62      46.950 -29.855 -24.849  1.00 42.43           N
ATOM    510  CD2 HIS A  62      45.946 -28.651 -23.321  1.00 42.40           C
ATOM    511  CE1 HIS A  62      46.686 -30.653 -23.830  1.00 43.51           C
ATOM    512  NE2 HIS A  62      46.079 -29.948 -22.890  1.00 45.42           N
ATOM    513  N   THR A  63      45.278 -25.763 -28.236  1.00 40.04           N
ATOM    514  CA  THR A  63      45.488 -24.573 -29.041  1.00 36.17           C
ATOM    515  C   THR A  63      44.199 -23.850 -29.435  1.00 41.37           C
ATOM    516  O   THR A  63      44.275 -22.684 -29.845  1.00 38.60           O
ATOM    517  CB  THR A  63      46.281 -24.920 -30.317  1.00 36.77           C
ATOM    518  OG1 THR A  63      45.462 -25.681 -31.203  1.00 40.45           O
ATOM    519  CG2 THR A  63      47.571 -25.715 -29.993  1.00 28.19           C
ATOM    520  N   ALA A  64      43.030 -24.487 -29.304  1.00 35.32           N
ATOM    521  CA  ALA A  64      41.791 -23.871 -29.792  1.00 36.48           C
ATOM    522  C   ALA A  64      41.440 -22.622 -28.983  1.00 35.45           C
ATOM    523  O   ALA A  64      41.586 -22.608 -27.754  1.00 34.66           O
ATOM    524  CB  ALA A  64      40.616 -24.855 -29.735  1.00 33.74           C
ATOM    525  N   PRO A  65      40.961 -21.565 -29.641  1.00 36.02           N
ATOM    526  CA  PRO A  65      40.435 -20.409 -28.901  1.00 38.39           C
ATOM    527  C   PRO A  65      39.334 -20.830 -27.937  1.00 37.47           C
ATOM    528  O   PRO A  65      38.683 -21.855 -28.114  1.00 35.81           O
ATOM    529  CB  PRO A  65      39.872 -19.496 -30.001  1.00 34.14           C
ATOM    530  CG  PRO A  65      40.519 -19.968 -31.292  1.00 32.88           C
ATOM    531  CD  PRO A  65      40.738 -21.459 -31.094  1.00 34.05           C
ATOM    532  N   ILE A  66      39.131 -20.021 -26.902  1.00 39.10           N
ATOM    533  CA  ILE A  66      38.054 -20.221 -25.938  1.00 37.81           C
ATOM    534  C   ILE A  66      36.998 -19.133 -26.175  1.00 38.31           C
ATOM    535  O   ILE A  66      37.234 -17.943 -25.931  1.00 36.76           O
ATOM    536  CB  ILE A  66      38.571 -20.188 -24.495  1.00 37.70           C
ATOM    537  CG1 ILE A  66      39.411 -21.428 -24.194  1.00 37.05           C
ATOM    538  CG2 ILE A  66      37.421 -20.087 -23.517  1.00 36.84           C
ATOM    539  CD1 ILE A  66      40.136 -21.335 -22.884  1.00 36.74           C
ATOM    540  N   PHE A  67      35.846 -19.543 -26.662  1.00 34.78           N
ATOM    541  CA  PHE A  67      34.723 -18.654 -26.935  1.00 35.15           C
ATOM    542  C   PHE A  67      33.880 -18.514 -25.671  1.00 31.89           C
ATOM    543  O   PHE A  67      33.503 -19.519 -25.068  1.00 33.67           O
ATOM    544  CB  PHE A  67      33.917 -19.252 -28.081  1.00 33.10           C
ATOM    545  CG  PHE A  67      32.859 -18.359 -28.642  1.00 36.96           C
ATOM    546  CD1 PHE A  67      33.185 -17.192 -29.303  1.00 35.45           C
ATOM    547  CD2 PHE A  67      31.527 -18.726 -28.553  1.00 31.94           C
ATOM    548  CE1 PHE A  67      32.200 -16.394 -29.828  1.00 33.67           C
ATOM    549  CE2 PHE A  67      30.539 -17.931 -29.085  1.00 42.05           C
ATOM    550  CZ  PHE A  67      30.876 -16.759 -29.719  1.00 31.36           C
ATOM    551  N   MET A  68      33.624 -17.271 -25.249  1.00 29.72           N
ATOM    552  CA  MET A  68      32.867 -16.960 -24.035  1.00 33.56           C
ATOM    553  C   MET A  68      31.662 -16.083 -24.372  1.00 36.76           C
ATOM    554  O   MET A  68      31.692 -14.861 -24.158  1.00 33.94           O
ATOM    555  CB  MET A  68      33.740 -16.254 -23.000  1.00 32.00           C
ATOM    556  CG  MET A  68      34.734 -17.161 -22.380  1.00 34.83           C
ATOM    557  SD  MET A  68      35.547 -16.553 -20.908  1.00 40.48           S
ATOM    558  CE  MET A  68      34.225 -16.578 -19.707  1.00 39.68           C
ATOM    559  N   PRO A  69      30.580 -16.666 -24.873  1.00 36.73           N
ATOM    560  CA  PRO A  69      29.332 -15.900 -25.024  1.00 31.41           C
ATOM    561  C   PRO A  69      28.655 -15.702 -23.676  1.00 35.48           C
ATOM    562  O   PRO A  69      28.690 -16.580 -22.812  1.00 38.27           O
ATOM    563  CB  PRO A  69      28.482 -16.794 -25.930  1.00 29.98           C
ATOM    564  CG  PRO A  69      28.909 -18.209 -25.523  1.00 33.19           C
ATOM    565  CD  PRO A  69      30.381 -18.114 -25.108  1.00 38.82           C
ATOM    566  N   ASN A  70      27.996 -14.554 -23.500  1.00 36.46           N
ATOM    567  CA  ASN A  70      27.203 -14.353 -22.291  1.00 35.72           C
ATOM    568  C   ASN A  70      25.720 -14.219 -22.642  1.00 38.30           C
ATOM    569  O   ASN A  70      25.347 -13.979 -23.797  1.00 37.42           O
ATOM    570  CB  ASN A  70      27.703 -13.142 -21.500  1.00 36.82           C
ATOM    571  CG  ASN A  70      27.365 -11.837 -22.170  1.00 42.51           C
ATOM    572  OD1 ASN A  70      26.221 -11.368 -22.116  1.00 41.45           O
ATOM    573  ND2 ASN A  70      28.351 -11.242 -22.820  1.00 41.25           N
ATOM    574  N   THR A  71      24.854 -14.413 -21.641  1.00 39.28           N
ATOM    575  CA  THR A  71      23.410 -14.409 -21.876  1.00 38.28           C
ATOM    576  C   THR A  71      22.712 -13.161 -21.333  1.00 39.90           C
ATOM    577  O   THR A  71      21.482 -13.160 -21.202  1.00 36.49           O
ATOM    578  CB  THR A  71      22.738 -15.641 -21.264  1.00 31.27           C
ATOM    579  OG1 THR A  71      23.040 -15.699 -19.861  1.00 37.28           O
ATOM    580  CG2 THR A  71      23.172 -16.912 -21.951  1.00 34.53           C
ATOM    581  N   VAL A  72      23.456 -12.101 -21.012  1.00 42.60           N
ATOM    582  CA  VAL A  72      22.849 -10.932 -20.375  1.00 38.19           C
ATOM    583  C   VAL A  72      22.033 -10.137 -21.381  1.00 37.41           C
ATOM    584  O   VAL A  72      22.496  -9.855 -22.495  1.00 39.07           O
ATOM    585  CB  VAL A  72      23.929 -10.054 -19.739  1.00 38.20           C
ATOM    586  CG1 VAL A  72      23.318  -8.786 -19.157  1.00 36.75           C
ATOM    587  CG2 VAL A  72      24.624 -10.850 -18.668  1.00 38.27           C
ATOM    588  N   GLY A  73      20.817  -9.770 -20.984  1.00 44.34           N
ATOM    589  CA  GLY A  73      20.017  -8.805 -21.720  1.00 33.75           C
ATOM    590  C   GLY A  73      19.309  -7.888 -20.742  1.00 39.41           C
ATOM    591  O   GLY A  73      18.990  -8.279 -19.615  1.00 35.70           O
ATOM    592  N   GLY A  74      19.123  -6.632 -21.164  1.00 39.71           N
ATOM    593  CA  GLY A  74      18.523  -5.599 -20.330  1.00 39.30           C
ATOM    594  C   GLY A  74      19.086  -5.473 -18.928  1.00 40.42           C
ATOM    595  O   GLY A  74      18.400  -5.001 -18.015  1.00 40.48           O
ATOM    596  N   TYR A  75      20.342  -5.884 -18.750  1.00 35.05           N
ATOM    597  CA  TYR A  75      21.037  -5.877 -17.462  1.00 36.29           C
ATOM    598  C   TYR A  75      20.357  -6.777 -16.446  1.00 41.48           C
ATOM    599  O   TYR A  75      20.546  -6.611 -15.232  1.00 46.76           O
ATOM    600  CB  TYR A  75      21.227  -4.454 -16.908  1.00 41.39           C
ATOM    601  CG  TYR A  75      22.281  -3.683 -17.704  1.00 43.75           C
ATOM    602  CD1 TYR A  75      23.646  -3.916 -17.503  1.00 37.73           C
ATOM    603  CD2 TYR A  75      21.914  -2.760 -18.680  1.00 42.02           C
ATOM    604  CE1 TYR A  75      24.609  -3.239 -18.240  1.00 33.15           C
ATOM    605  CE2 TYR A  75      22.868  -2.090 -19.425  1.00 33.90           C
ATOM    606  CZ  TYR A  75      24.214  -2.352 -19.202  1.00 36.85           C
ATOM    607  OH  TYR A  75      25.159  -1.698 -19.934  1.00 34.98           O
ATOM    608  N   MET A  76      19.614  -7.761 -16.959  1.00 40.16           N
ATOM    609  CA  MET A  76      19.024  -8.875 -16.229  1.00 44.46           C
ATOM    610  C   MET A  76      20.101  -9.918 -15.903  1.00 45.43           C
ATOM    611  O   MET A  76      21.177  -9.917 -16.503  1.00 44.64           O
ATOM    612  CB  MET A  76      17.922  -9.486 -17.092  1.00 43.51           C
ATOM    613  CG  MET A  76      16.525  -8.824 -17.079  1.00 40.95           C
ATOM    614  SD  MET A  76      15.895  -8.125 -15.545  1.00 46.56           S
ATOM    615  CE  MET A  76      14.973  -9.546 -14.928  1.00 40.14           C
ATOM    616  N   PRO A  77      19.847 -10.810 -14.941  1.00 48.72           N
ATOM    617  CA  PRO A  77      20.780 -11.931 -14.705  1.00 42.82           C
ATOM    618  C   PRO A  77      21.015 -12.756 -15.967  1.00 43.92           C
ATOM    619  O   PRO A  77      20.149 -12.875 -16.833  1.00 39.46           O
ATOM    620  CB  PRO A  77      20.074 -12.760 -13.628  1.00 44.60           C
ATOM    621  CG  PRO A  77      19.209 -11.752 -12.895  1.00 45.25           C
ATOM    622  CD  PRO A  77      18.799 -10.719 -13.908  1.00 38.46           C
ATOM    623  N   GLY A  78      22.222 -13.318 -16.078  1.00 41.54           N
ATOM    624  CA  GLY A  78      22.609 -14.016 -17.282  1.00 38.66           C
ATOM    625  C   GLY A  78      23.172 -15.388 -16.984  1.00 39.87           C
ATOM    626  O   GLY A  78      24.375 -15.544 -16.737  1.00 43.80           O
ATOM    627  N   PRO A  79      22.308 -16.405 -16.979  1.00 43.08           N
ATOM    628  CA  PRO A  79      22.700 -17.716 -16.455  1.00 40.52           C
ATOM    629  C   PRO A  79      23.452 -18.543 -17.483  1.00 34.70           C
ATOM    630  O   PRO A  79      23.334 -18.360 -18.696  1.00 39.69           O
ATOM    631  CB  PRO A  79      21.354 -18.366 -16.092  1.00 39.37           C
ATOM    632  CG  PRO A  79      20.393 -17.770 -17.054  1.00 36.09           C
ATOM    633  CD  PRO A  79      20.871 -16.358 -17.319  1.00 38.30           C
ATOM    634  N   ALA A  80      24.241 -19.470 -16.962  1.00 41.22           N
ATOM    635  CA  ALA A  80      25.045 -20.328 -17.826  1.00 47.24           C
ATOM    636  C   ALA A  80      24.136 -21.118 -18.763  1.00 40.18           C
ATOM    637  O   ALA A  80      22.993 -21.427 -18.439  1.00 40.29           O
ATOM    638  CB  ALA A  80      25.930 -21.261 -16.986  1.00 37.85           C
ATOM    639  N   ASP A  81      24.642 -21.396 -19.948  1.00 40.61           N
ATOM    640  CA  ASP A  81      23.879 -21.956 -21.047  1.00 39.72           C
ATOM    641  C   ASP A  81      24.546 -23.273 -21.488  1.00 43.85           C
ATOM    642  O   ASP A  81      25.509 -23.758 -20.870  1.00 37.12           O
ATOM    643  CB  ASP A  81      23.789 -20.915 -22.169  1.00 42.05           C
ATOM    644  CG  ASP A  81      22.601 -21.118 -23.102  1.00 44.17           C
ATOM    645  OD1 ASP A  81      21.841 -22.094 -22.933  1.00 51.84           O
ATOM    646  OD2 ASP A  81      22.440 -20.292 -24.030  1.00 46.26           O
ATOM    647  N   GLU A  82      24.021 -23.852 -22.560  1.00 39.84           N
ATOM    648  CA  GLU A  82      24.464 -25.147 -23.054  1.00 44.55           C
ATOM    649  C   GLU A  82      24.130 -25.200 -24.534  1.00 44.31           C
ATOM    650  O   GLU A  82      23.399 -24.335 -25.029  1.00 39.28           O
ATOM    651  CB  GLU A  82      23.779 -26.292 -22.285  1.00 42.99           C
ATOM    652  CG  GLU A  82      22.320 -26.374 -22.583  1.00 46.81           C
ATOM    653  CD  GLU A  82      21.593 -27.385 -21.705  1.00 64.02           C
ATOM    654  OE1 GLU A  82      22.241 -27.940 -20.788  1.00 63.75           O
ATOM    655  OE2 GLU A  82      20.378 -27.616 -21.936  1.00 63.09           O
ATOM    656  N   PRO A  83      24.682 -26.166 -25.286  1.00 41.77           N
ATOM    657  CA  PRO A  83      24.335 -26.253 -26.716  1.00 42.57           C
ATOM    658  C   PRO A  83      22.840 -26.495 -26.882  1.00 46.40           C
ATOM    659  O   PRO A  83      22.216 -27.166 -26.056  1.00 48.23           O
ATOM    660  CB  PRO A  83      25.151 -27.447 -27.228  1.00 38.14           C
ATOM    661  CG  PRO A  83      26.184 -27.711 -26.199  1.00 40.94           C
ATOM    662  CD  PRO A  83      25.682 -27.172 -24.891  1.00 38.32           C
ATOM    663  N   GLY A  84      22.264 -25.936 -27.944  1.00 41.44           N
ATOM    664  CA  GLY A  84      20.838 -26.147 -28.217  1.00 47.73           C
ATOM    665  C   GLY A  84      20.232 -24.997 -29.020  1.00 49.77           C
ATOM    666  O   GLY A  84      20.921 -24.320 -29.781  1.00 47.28           O
ATOM    667  N   LYS A  85      18.923 -24.812 -28.849  1.00 55.68           N
ATOM    668  CA  LYS A  85      18.180 -23.761 -29.534  1.00 58.43           C
ATOM    669  C   LYS A  85      17.902 -22.606 -28.581  1.00 61.07           C
ATOM    670  O   LYS A  85      17.680 -22.812 -27.382  1.00 63.20           O
ATOM    671  CB  LYS A  85      16.872 -24.302 -30.123  1.00 58.16           C
ATOM    672  CG  LYS A  85      16.984 -24.725 -31.588  1.00 56.88           C
ATOM    673  CD  LYS A  85      15.697 -25.339 -32.121  1.00 56.20           C
ATOM    674  CE  LYS A  85      15.653 -26.850 -31.862  1.00 67.77           C
ATOM    675  NZ  LYS A  85      14.391 -27.495 -32.358  1.00 77.87           N
ATOM    676  N   ASP A  86      17.947 -21.387 -29.121  1.00 57.99           N
ATOM    677  CA  ASP A  86      17.767 -20.181 -28.328  1.00 62.33           C
ATOM    678  C   ASP A  86      16.292 -19.777 -28.333  1.00 68.73           C
ATOM    679  O   ASP A  86      15.439 -20.469 -28.897  1.00 66.75           O
ATOM    680  CB  ASP A  86      18.679 -19.070 -28.848  1.00 55.50           C
ATOM    681  CG  ASP A  86      18.278 -18.557 -30.230  1.00 60.74           C
ATOM    682  OD1 ASP A  86      17.213 -18.923 -30.783  1.00 56.32           O
ATOM    683  OD2 ASP A  86      19.069 -17.772 -30.780  1.00 66.00           O
ATOM    684  N   PHE A  87      15.985 -18.622 -27.734  1.00 71.94           N
ATOM    685  CA  PHE A  87      14.603 -18.187 -27.563  1.00 75.46           C
ATOM    686  C   PHE A  87      13.891 -17.895 -28.878  1.00 73.63           C
ATOM    687  O   PHE A  87      12.666 -17.756 -28.870  1.00 78.91           O
ATOM    688  CB  PHE A  87      14.547 -16.948 -26.666  1.00 79.82           C
ATOM    689  CG  PHE A  87      14.424 -17.271 -25.200  1.00 89.16           C
ATOM    690  CD1 PHE A  87      13.401 -18.098 -24.743  1.00 92.29           C
ATOM    691  CD2 PHE A  87      15.332 -16.759 -24.280  1.00 88.93           C
ATOM    692  CE1 PHE A  87      13.283 -18.404 -23.397  1.00 92.59           C
ATOM    693  CE2 PHE A  87      15.220 -17.059 -22.932  1.00 90.79           C
ATOM    694  CZ  PHE A  87      14.194 -17.884 -22.490  1.00 95.66           C
ATOM    695  N   LYS A  88      14.614 -17.797 -29.992  1.00 69.30           N
ATOM    696  CA  LYS A  88      14.019 -17.627 -31.310  1.00 66.00           C
ATOM    697  C   LYS A  88      14.037 -18.914 -32.135  1.00 68.16           C
ATOM    698  O   LYS A  88      13.788 -18.867 -33.345  1.00 65.23           O
ATOM    699  CB  LYS A  88      14.742 -16.511 -32.065  1.00 69.14           C
ATOM    700  CG  LYS A  88      15.185 -15.345 -31.179  1.00 68.27           C
ATOM    701  CD  LYS A  88      16.206 -14.467 -31.903  1.00 68.46           C
ATOM    702  CE  LYS A  88      15.801 -12.992 -31.867  1.00 72.68           C
ATOM    703  NZ  LYS A  88      16.650 -12.135 -32.749  1.00 68.39           N
ATOM    704  N   GLY A  89      14.349 -20.053 -31.518  1.00 63.87           N
ATOM    705  CA  GLY A  89      14.342 -21.322 -32.213  1.00 64.88           C
ATOM    706  C   GLY A  89      15.522 -21.596 -33.119  1.00 66.76           C
ATOM    707  O   GLY A  89      15.509 -22.607 -33.833  1.00 66.33           O
ATOM    708  N   ARG A  90      16.542 -20.744 -33.125  1.00 62.26           N
ATOM    709  CA  ARG A  90      17.704 -20.984 -33.975  1.00 66.30           C
ATOM    710  C   ARG A  90      18.826 -21.696 -33.206  1.00 53.21           C
ATOM    711  O   ARG A  90      18.913 -21.614 -31.978  1.00 51.59           O
ATOM    712  CB  ARG A  90      18.185 -19.666 -34.597  1.00 62.42           C
ATOM    713  CG  ARG A  90      18.781 -18.679 -33.625  1.00 68.99           C
ATOM    714  CD  ARG A  90      18.449 -17.209 -33.951  1.00 63.39           C
ATOM    715  NE  ARG A  90      18.857 -16.358 -32.836  1.00 67.29           N
ATOM    716  CZ  ARG A  90      19.626 -15.280 -32.939  1.00 66.96           C
ATOM    717  NH1 ARG A  90      20.011 -14.810 -34.117  1.00 63.29           N
ATOM    718  NH2 ARG A  90      20.033 -14.664 -31.828  1.00 61.07           N
ATOM    719  N   ILE A  91      19.644 -22.458 -33.942  1.00 49.95           N
ATOM    720  CA  ILE A  91      20.756 -23.193 -33.331  1.00 49.67           C
ATOM    721  C   ILE A  91      21.750 -22.195 -32.760  1.00 45.12           C
ATOM    722  O   ILE A  91      22.169 -21.260 -33.451  1.00 43.48           O
ATOM    723  CB  ILE A  91      21.423 -24.123 -34.362  1.00 48.54           C
ATOM    724  CG1 ILE A  91      20.457 -25.232 -34.821  1.00 46.50           C
ATOM    725  CG2 ILE A  91      22.754 -24.719 -33.811  1.00 39.56           C
ATOM    726  CD1 ILE A  91      21.014 -26.106 -36.001  1.00 41.99           C
ATOM    727  N   ASN A  92      22.124 -22.378 -31.493  1.00 38.06           N
ATOM    728  CA  ASN A  92      22.751 -21.291 -30.757  1.00 43.28           C
ATOM    729  C   ASN A  92      24.281 -21.247 -30.957  1.00 43.63           C
ATOM    730  O   ASN A  92      24.891 -22.129 -31.566  1.00 36.79           O
ATOM    731  CB  ASN A  92      22.374 -21.370 -29.276  1.00 46.47           C
ATOM    732  CG  ASN A  92      23.039 -22.521 -28.534  1.00 43.30           C
ATOM    733  OD1 ASN A  92      23.918 -23.213 -29.051  1.00 44.27           O
ATOM    734  ND2 ASN A  92      22.620 -22.719 -27.292  1.00 42.31           N
ATOM    735  N  ASER A  93      24.891 -20.189 -30.418  0.38 41.50           N
ATOM    736  CA ASER A  93      26.313 -19.949 -30.656  0.38 40.26           C
ATOM    737  C  ASER A  93      27.174 -21.054 -30.062  0.38 38.32           C
ATOM    738  O  ASER A  93      28.174 -21.459 -30.664  0.38 38.98           O
ATOM    739  CB ASER A  93      26.714 -18.594 -30.077  0.38 35.79           C
ATOM    740  OG ASER A  93      26.701 -17.600 -31.081  0.38 36.59           O
ATOM    741  N  BSER A  93      24.899 -20.186 -30.434  0.62 41.55           N
ATOM    742  CA BSER A  93      26.322 -19.971 -30.696  0.62 40.43           C
ATOM    743  C  BSER A  93      27.191 -21.046 -30.054  0.62 38.04           C
ATOM    744  O  BSER A  93      28.218 -21.430 -30.626  0.62 38.98           O
ATOM    745  CB BSER A  93      26.742 -18.581 -30.219  0.62 35.73           C
ATOM    746  OG BSER A  93      26.715 -18.493 -28.808  0.62 32.02           O
ATOM    747  N   ILE A  94      26.803 -21.550 -28.881  1.00 38.56           N
ATOM    748  CA  ILE A  94      27.587 -22.604 -28.228  1.00 42.16           C
ATOM    749  C   ILE A  94      27.703 -23.838 -29.127  1.00 39.15           C
ATOM    750  O   ILE A  94      28.799 -24.389 -29.337  1.00 36.27           O
ATOM    751  CB  ILE A  94      26.962 -22.958 -26.869  1.00 42.60           C
ATOM    752  CG1 ILE A  94      27.124 -21.775 -25.904  1.00 39.33           C
ATOM    753  CG2 ILE A  94      27.594 -24.220 -26.336  1.00 35.20           C
ATOM    754  CD1 ILE A  94      26.072 -21.709 -24.821  1.00 41.79           C
ATOM    755  N   PHE A  95      26.576 -24.274 -29.682  1.00 36.21           N
ATOM    756  CA  PHE A  95      26.567 -25.402 -30.605  1.00 40.64           C
ATOM    757  C   PHE A  95      27.440 -25.122 -31.823  1.00 40.16           C
ATOM    758  O   PHE A  95      28.252 -25.962 -32.232  1.00 35.87           O
ATOM    759  CB  PHE A  95      25.113 -25.705 -31.014  1.00 37.54           C
ATOM    760  CG  PHE A  95      24.950 -26.912 -31.918  1.00 39.08           C
ATOM    761  CD1 PHE A  95      25.419 -26.900 -33.231  1.00 37.37           C
ATOM    762  CD2 PHE A  95      24.296 -28.044 -31.462  1.00 36.92           C
ATOM    763  CE1 PHE A  95      25.244 -27.992 -34.055  1.00 41.20           C
ATOM    764  CE2 PHE A  95      24.117 -29.150 -32.288  1.00 42.90           C
ATOM    765  CZ  PHE A  95      24.585 -29.122 -33.583  1.00 39.98           C
ATOM    766  N   ARG A  96      27.268 -23.958 -32.442  1.00 37.45           N
ATOM    767  CA  ARG A  96      27.993 -23.715 -33.683  1.00 38.24           C
ATOM    768  C   ARG A  96      29.476 -23.435 -33.444  1.00 37.28           C
ATOM    769  O   ARG A  96      30.303 -23.660 -34.341  1.00 34.85           O
ATOM    770  CB  ARG A  96      27.337 -22.564 -34.428  1.00 39.45           C
ATOM    771  CG  ARG A  96      25.935 -22.884 -34.829  1.00 41.13           C
ATOM    772  CD  ARG A  96      25.335 -21.719 -35.548  1.00 44.58           C
ATOM    773  NE  ARG A  96      25.987 -21.509 -36.829  1.00 45.23           N
ATOM    774  CZ  ARG A  96      25.744 -20.474 -37.617  1.00 47.53           C
ATOM    775  NH1 ARG A  96      24.821 -19.568 -37.301  1.00 43.87           N
ATOM    776  NH2 ARG A  96      26.443 -20.340 -38.745  1.00 48.65           N
ATOM    777  N   ALA A  97      29.836 -22.941 -32.261  1.00 37.08           N
ATOM    778  CA  ALA A  97      31.254 -22.741 -31.959  1.00 37.49           C
ATOM    779  C   ALA A  97      31.960 -24.075 -31.743  1.00 37.27           C
ATOM    780  O   ALA A  97      33.076 -24.277 -32.241  1.00 37.27           O
ATOM    781  CB  ALA A  97      31.411 -21.841 -30.729  1.00 33.00           C
ATOM    782  N   LEU A  98      31.327 -24.991 -30.994  1.00 38.39           N
ATOM    783  CA  LEU A  98      31.888 -26.332 -30.789  1.00 37.02           C
ATOM    784  C   LEU A  98      32.090 -27.045 -32.119  1.00 33.59           C
ATOM    785  O   LEU A  98      33.168 -27.557 -32.409  1.00 36.14           O
ATOM    786  CB  LEU A  98      30.969 -27.155 -29.886  1.00 39.52           C
ATOM    787  CG  LEU A  98      30.871 -26.745 -28.413  1.00 39.14           C
ATOM    788  CD1 LEU A  98      29.668 -27.420 -27.738  1.00 41.01           C
ATOM    789  CD2 LEU A  98      32.173 -27.031 -27.668  1.00 34.35           C
ATOM    790  N   LYS A  99      31.083 -27.024 -32.970  1.00 35.64           N
ATOM    791  CA  LYS A  99      31.247 -27.597 -34.292  1.00 35.88           C
ATOM    792  C   LYS A  99      32.363 -26.907 -35.072  1.00 41.04           C
ATOM    793  O   LYS A  99      33.013 -27.542 -35.905  1.00 40.02           O
ATOM    794  CB  LYS A  99      29.904 -27.528 -35.030  1.00 37.42           C
ATOM    795  CG  LYS A  99      29.939 -28.084 -36.435  1.00 47.57           C
ATOM    796  CD  LYS A  99      28.993 -29.254 -36.562  1.00 48.41           C
ATOM    797  CE  LYS A  99      28.976 -29.798 -37.988  1.00 51.04           C
ATOM    798  NZ  LYS A  99      28.983 -31.282 -37.989  1.00 53.44           N
ATOM    799  N   HIS A 100      32.609 -25.610 -34.819  1.00 35.51           N
ATOM    800  CA  HIS A 100      33.697 -24.926 -35.493  1.00 31.71           C
ATOM    801  C   HIS A 100      35.059 -25.245 -34.876  1.00 38.10           C
ATOM    802  O   HIS A 100      36.089 -25.004 -35.517  1.00 33.01           O
ATOM    803  CB  HIS A 100      33.481 -23.409 -35.479  1.00 34.49           C
ATOM    804  CG  HIS A 100      34.343 -22.676 -36.460  1.00 34.45           C
ATOM    805  ND1 HIS A 100      34.067 -22.644 -37.812  1.00 31.78           N
ATOM    806  CD2 HIS A 100      35.486 -21.966 -36.291  1.00 37.29           C
ATOM    807  CE1 HIS A 100      35.004 -21.946 -38.432  1.00 39.59           C
ATOM    808  NE2 HIS A 100      35.875 -21.519 -37.532  1.00 36.91           N
ATOM    809  N   GLY A 101      35.087 -25.760 -33.650  1.00 36.90           N
ATOM    810  CA  GLY A 101      36.305 -26.216 -33.018  1.00 36.89           C
ATOM    811  C   GLY A 101      36.775 -25.417 -31.820  1.00 41.24           C
ATOM    812  O   GLY A 101      37.937 -25.575 -31.413  1.00 34.43           O
ATOM    813  N   TYR A 102      35.933 -24.559 -31.248  1.00 32.89           N
ATOM    814  CA  TYR A 102      36.361 -23.789 -30.097  1.00 34.52           C
ATOM    815  C   TYR A 102      36.002 -24.537 -28.832  1.00 31.44           C
ATOM    816  O   TYR A 102      35.042 -25.305 -28.799  1.00 36.71           O
ATOM    817  CB  TYR A 102      35.712 -22.396 -30.064  1.00 35.81           C
ATOM    818  CG  TYR A 102      35.905 -21.565 -31.320  1.00 38.50           C
ATOM    819  CD1 TYR A 102      37.063 -21.676 -32.093  1.00 39.00           C
ATOM    820  CD2 TYR A 102      34.931 -20.673 -31.733  1.00 34.15           C
ATOM    821  CE1 TYR A 102      37.231 -20.916 -33.241  1.00 37.50           C
ATOM    822  CE2 TYR A 102      35.101 -19.897 -32.870  1.00 37.26           C
ATOM    823  CZ  TYR A 102      36.247 -20.023 -33.620  1.00 37.84           C
ATOM    824  OH  TYR A 102      36.403 -19.260 -34.761  1.00 37.38           O
ATOM    825  N   ILE A 103      36.808 -24.331 -27.795  1.00 29.62           N
ATOM    826  CA  ILE A 103      36.334 -24.543 -26.440  1.00 31.39           C
ATOM    827  C   ILE A 103      35.320 -23.441 -26.152  1.00 41.91           C
ATOM    828  O   ILE A 103      35.521 -22.277 -26.549  1.00 35.40           O
ATOM    829  CB  ILE A 103      37.508 -24.497 -25.446  1.00 35.30           C
ATOM    830  CG1 ILE A 103      38.695 -25.376 -25.894  1.00 34.83           C
ATOM    831  CG2 ILE A 103      37.069 -24.775 -24.018  1.00 35.97           C
ATOM    832  CD1 ILE A 103      38.437 -26.738 -26.295  1.00 32.02           C
ATOM    833  N   VAL A 104      34.201 -23.794 -25.511  1.00 36.01           N
ATOM    834  CA  VAL A 104      33.165 -22.823 -25.170  1.00 32.70           C
ATOM    835  C   VAL A 104      33.024 -22.782 -23.661  1.00 35.59           C
ATOM    836  O   VAL A 104      32.794 -23.819 -23.027  1.00 37.60           O
ATOM    837  CB  VAL A 104      31.814 -23.161 -25.813  1.00 31.37           C
ATOM    838  CG1 VAL A 104      30.776 -22.104 -25.431  1.00 32.63           C
ATOM    839  CG2 VAL A 104      31.948 -23.297 -27.319  1.00 30.59           C
ATOM    840  N   VAL A 105      33.150 -21.592 -23.087  1.00 33.28           N
ATOM    841  CA  VAL A 105      32.939 -21.392 -21.657  1.00 33.53           C
ATOM    842  C   VAL A 105      31.767 -20.433 -21.471  1.00 37.85           C
ATOM    843  O   VAL A 105      31.850 -19.252 -21.843  1.00 36.19           O
ATOM    844  CB  VAL A 105      34.195 -20.862 -20.955  1.00 35.35           C
ATOM    845  CG1 VAL A 105      33.876 -20.605 -19.492  1.00 32.10           C
ATOM    846  CG2 VAL A 105      35.395 -21.863 -21.130  1.00 33.16           C
ATOM    847  N   SER A 106      30.694 -20.930 -20.868  1.00 35.70           N
ATOM    848  CA  SER A 106      29.449 -20.180 -20.690  1.00 39.82           C
ATOM    849  C   SER A 106      29.285 -19.898 -19.204  1.00 36.50           C
ATOM    850  O   SER A 106      29.009 -20.817 -18.429  1.00 39.87           O
ATOM    851  CB  SER A 106      28.271 -20.985 -21.244  1.00 38.69           C
ATOM    852  OG  SER A 106      27.028 -20.468 -20.826  1.00 42.93           O
ATOM    853  N   ALA A 107      29.471 -18.641 -18.794  1.00 38.99           N
ATOM    854  CA  ALA A 107      29.548 -18.303 -17.374  1.00 39.26           C
ATOM    855  C   ALA A 107      28.322 -17.506 -16.952  1.00 44.62           C
ATOM    856  O   ALA A 107      27.995 -16.492 -17.576  1.00 41.98           O
ATOM    857  CB  ALA A 107      30.823 -17.514 -17.061  1.00 38.51           C
ATOM    858  N   GLY A 108      27.641 -17.967 -15.901  1.00 44.15           N
ATOM    859  CA  GLY A 108      26.497 -17.226 -15.380  1.00 43.25           C
ATOM    860  C   GLY A 108      26.949 -16.010 -14.578  1.00 44.93           C
ATOM    861  O   GLY A 108      27.962 -16.044 -13.873  1.00 41.28           O
ATOM    862  N   VAL A 109      26.187 -14.916 -14.694  1.00 42.60           N
ATOM    863  CA  VAL A 109      26.551 -13.665 -14.015  1.00 40.37           C
ATOM    864  C   VAL A 109      25.321 -13.026 -13.386  1.00 41.47           C
ATOM    865  O   VAL A 109      24.225 -13.045 -13.958  1.00 44.70           O
ATOM    866  CB  VAL A 109      27.240 -12.660 -14.960  1.00 38.81           C
ATOM    867  CG1 VAL A 109      28.502 -13.254 -15.556  1.00 34.85           C
ATOM    868  CG2 VAL A 109      26.287 -12.211 -16.031  1.00 35.91           C
ATOM    869  N   ARG A 110      25.511 -12.456 -12.198  1.00 43.57           N
ATOM    870  CA  ARG A 110      24.426 -11.768 -11.512  1.00 42.89           C
ATOM    871  C   ARG A 110      23.875 -10.633 -12.369  1.00 46.26           C
ATOM    872  O   ARG A 110      24.507 -10.159 -13.328  1.00 42.01           O
ATOM    873  CB  ARG A 110      24.900 -11.213 -10.169  1.00 40.55           C
ATOM    874  CG  ARG A 110      25.206 -12.268  -9.110  1.00 42.79           C
ATOM    875  CD  ARG A 110      25.878 -11.640  -7.910  1.00 45.11           C
ATOM    876  NE  ARG A 110      27.275 -11.344  -8.199  1.00 48.20           N
ATOM    877  CZ  ARG A 110      27.996 -10.395  -7.611  1.00 48.33           C
ATOM    878  NH1 ARG A 110      27.480  -9.608  -6.680  1.00 42.00           N
ATOM    879  NH2 ARG A 110      29.276 -10.242  -7.960  1.00 47.71           N
ATOM    880  N   GLY A 111      22.669 -10.197 -12.004  1.00 46.35           N
ATOM    881  CA  GLY A 111      21.982  -9.105 -12.663  1.00 45.84           C
ATOM    882  C   GLY A 111      21.105  -8.366 -11.673  1.00 44.08           C
ATOM    883  O   GLY A 111      21.016  -8.728 -10.499  1.00 45.13           O
ATOM    884  N   ARG A 112      20.438  -7.321 -12.167  1.00 47.50           N
ATOM    885  CA  ARG A 112      19.789  -6.344 -11.294  1.00 50.18           C
ATOM    886  C   ARG A 112      18.663  -6.920 -10.441  1.00 45.36           C
ATOM    887  O   ARG A 112      18.324  -6.317  -9.420  1.00 51.05           O
ATOM    888  CB  ARG A 112      19.241  -5.191 -12.122  1.00 47.10           C
ATOM    889  CG  ARG A 112      18.201  -5.607 -13.117  1.00 42.70           C
ATOM    890  CD  ARG A 112      17.847  -4.395 -13.925  1.00 41.01           C
ATOM    891  NE  ARG A 112      17.246  -4.713 -15.206  1.00 41.71           N
ATOM    892  CZ  ARG A 112      15.951  -4.583 -15.448  1.00 45.12           C
ATOM    893  NH1 ARG A 112      15.119  -4.178 -14.508  1.00 46.97           N
ATOM    894  NH2 ARG A 112      15.481  -4.866 -16.661  1.00 39.74           N
ATOM    895  N   THR A 113      18.085  -8.065 -10.814  1.00 45.49           N
ATOM    896  CA  THR A 113      17.044  -8.692 -10.014  1.00 46.36           C
ATOM    897  C   THR A 113      17.531  -9.903  -9.226  1.00 50.16           C
ATOM    898  O   THR A 113      16.708 -10.734  -8.832  1.00 50.37           O
ATOM    899  CB  THR A 113      15.875  -9.113 -10.898  1.00 54.33           C
ATOM    900  OG1 THR A 113      16.312 -10.159 -11.780  1.00 47.38           O
ATOM    901  CG2 THR A 113      15.323  -7.914 -11.692  1.00 44.55           C
ATOM    902  N   SER A 114      18.838 -10.027  -8.989  1.00 48.08           N
ATOM    903  CA  SER A 114      19.373 -11.173  -8.258  1.00 53.75           C
ATOM    904  C   SER A 114      19.083 -11.016  -6.771  1.00 56.31           C
ATOM    905  O   SER A 114      19.426  -9.992  -6.174  1.00 54.65           O
ATOM    906  CB  SER A 114      20.893 -11.318  -8.468  1.00 53.49           C
ATOM    907  OG  SER A 114      21.274 -11.529  -9.821  1.00 44.55           O
ATOM    908  N   GLY A 115      18.482 -12.045  -6.170  1.00 63.57           N
ATOM    909  CA  GLY A 115      18.248 -12.064  -4.733  1.00 65.99           C
ATOM    910  C   GLY A 115      16.794 -12.230  -4.337  1.00 61.22           C
ATOM    911  O   GLY A 115      15.898 -12.042  -5.164  1.00 68.81           O
ATOM    912  N   LYS A 136      17.487  -9.457  -0.669  1.00 79.69           N
ATOM    913  CA  LYS A 136      18.736  -8.725  -0.875  1.00 81.89           C
ATOM    914  C   LYS A 136      19.185  -8.731  -2.332  1.00 76.52           C
ATOM    915  O   LYS A 136      19.465  -9.792  -2.896  1.00 72.70           O
ATOM    916  CB  LYS A 136      19.853  -9.300  -0.004  1.00 77.92           C
ATOM    917  CG  LYS A 136      20.796  -8.230   0.532  1.00 84.01           C
ATOM    918  CD  LYS A 136      22.081  -8.809   1.106  1.00 86.07           C
ATOM    919  CE  LYS A 136      21.874 -10.208   1.667  1.00 86.96           C
ATOM    920  NZ  LYS A 136      22.952 -10.578   2.628  1.00 91.17           N
ATOM    921  N   MET A 137      19.262  -7.538  -2.926  1.00 71.77           N
ATOM    922  CA  MET A 137      19.657  -7.377  -4.324  1.00 67.69           C
ATOM    923  C   MET A 137      21.174  -7.288  -4.425  1.00 63.85           C
ATOM    924  O   MET A 137      21.769  -6.227  -4.203  1.00 61.81           O
ATOM    925  CB  MET A 137      18.975  -6.163  -4.946  1.00 68.72           C
ATOM    926  CG  MET A 137      17.468  -6.081  -4.718  1.00 68.88           C
ATOM    927  SD  MET A 137      16.883  -4.533  -4.017  1.00 84.93           S
ATOM    928  CE  MET A 137      17.405  -4.728  -2.321  1.00 81.06           C
ATOM    929  N   VAL A 138      21.791  -8.412  -4.805  1.00 61.76           N
ATOM    930  CA  VAL A 138      23.243  -8.553  -4.868  1.00 57.96           C
ATOM    931  C   VAL A 138      23.790  -8.433  -6.285  1.00 54.47           C
ATOM    932  O   VAL A 138      25.010  -8.515  -6.476  1.00 55.65           O
ATOM    933  CB  VAL A 138      23.679  -9.894  -4.253  1.00 61.94           C
ATOM    934  CG1 VAL A 138      23.753  -9.778  -2.740  1.00 69.95           C
ATOM    935  CG2 VAL A 138      22.704 -10.997  -4.665  1.00 56.65           C
ATOM    936  N   GLY A 139      22.936  -8.226  -7.282  1.00 52.15           N
ATOM    937  CA  GLY A 139      23.417  -8.174  -8.644  1.00 45.73           C
ATOM    938  C   GLY A 139      23.352  -6.822  -9.326  1.00 42.62           C
ATOM    939  O   GLY A 139      23.299  -6.765 -10.555  1.00 42.89           O
ATOM    940  N   ARG A 140      23.368  -5.727  -8.576  1.00 41.08           N
ATOM    941  CA  ARG A 140      23.452  -4.443  -9.260  1.00 46.91           C
ATOM    942  C   ARG A 140      24.903  -4.121  -9.590  1.00 48.47           C
ATOM    943  O   ARG A 140      25.836  -4.784  -9.128  1.00 51.92           O
ATOM    944  CB  ARG A 140      22.849  -3.331  -8.414  1.00 49.12           C
ATOM    945  CG  ARG A 140      21.747  -3.805  -7.502  1.00 55.81           C
ATOM    946  CD  ARG A 140      20.408  -3.841  -8.189  1.00 50.52           C
ATOM    947  NE  ARG A 140      19.342  -3.672  -7.209  1.00 60.64           N
ATOM    948  CZ  ARG A 140      18.113  -3.262  -7.489  1.00 60.07           C
ATOM    949  NH1 ARG A 140      17.735  -2.998  -8.728  1.00 59.70           N
ATOM    950  NH2 ARG A 140      17.237  -3.118  -6.500  1.00 67.97           N
ATOM    951  N   ALA A 141      25.084  -3.099 -10.407  1.00 44.76           N
ATOM    952  CA  ALA A 141      26.398  -2.639 -10.841  1.00 48.62           C
ATOM    953  C   ALA A 141      27.358  -2.612  -9.661  1.00 50.76           C
ATOM    954  O   ALA A 141      26.995  -2.116  -8.589  1.00 50.82           O
ATOM    955  CB  ALA A 141      26.296  -1.253 -11.484  1.00 43.48           C
ATOM    956  N   PRO A 142      28.589  -3.136  -9.811  1.00 49.12           N
ATOM    957  CA  PRO A 142      29.128  -3.662 -11.068  1.00 46.61           C
ATOM    958  C   PRO A 142      29.076  -5.180 -11.227  1.00 46.49           C
ATOM    959  O   PRO A 142      29.937  -5.684 -11.943  1.00 43.73           O
ATOM    960  CB  PRO A 142      30.591  -3.222 -11.006  1.00 49.78           C
ATOM    961  CG  PRO A 142      30.939  -3.387  -9.547  1.00 49.06           C
ATOM    962  CD  PRO A 142      29.639  -3.060  -8.775  1.00 48.37           C
ATOM    963  N   ALA A 143      28.093  -5.860 -10.621  1.00 41.92           N
ATOM    964  CA  ALA A 143      28.161  -7.310 -10.452  1.00 41.01           C
ATOM    965  C   ALA A 143      28.461  -8.035 -11.765  1.00 41.85           C
ATOM    966  O   ALA A 143      29.363  -8.879 -11.823  1.00 40.24           O
ATOM    967  CB  ALA A 143      26.858  -7.836  -9.825  1.00 39.49           C
ATOM    968  N   LEU A 144      27.728  -7.710 -12.834  1.00 36.91           N
ATOM    969  CA  LEU A 144      27.870  -8.480 -14.069  1.00 39.66           C
ATOM    970  C   LEU A 144      29.303  -8.469 -14.592  1.00 40.06           C
ATOM    971  O   LEU A 144      29.756  -9.470 -15.154  1.00 41.79           O
ATOM    972  CB  LEU A 144      26.907  -7.965 -15.145  1.00 30.87           C
ATOM    973  CG  LEU A 144      27.288  -6.809 -16.078  1.00 38.39           C
ATOM    974  CD1 LEU A 144      26.389  -6.842 -17.317  1.00 30.54           C
ATOM    975  CD2 LEU A 144      27.181  -5.445 -15.368  1.00 33.61           C
ATOM    976  N   VAL A 145      30.028  -7.364 -14.407  1.00 39.27           N
ATOM    977  CA  VAL A 145      31.406  -7.275 -14.880  1.00 39.71           C
ATOM    978  C   VAL A 145      32.331  -8.053 -13.952  1.00 41.31           C
ATOM    979  O   VAL A 145      33.183  -8.828 -14.400  1.00 38.61           O
ATOM    980  CB  VAL A 145      31.844  -5.796 -15.005  1.00 35.99           C
ATOM    981  CG1 VAL A 145      33.275  -5.726 -15.513  1.00 35.18           C
ATOM    982  CG2 VAL A 145      30.926  -5.039 -15.951  1.00 31.38           C
ATOM    983  N   VAL A 146      32.178  -7.851 -12.643  1.00 42.16           N
ATOM    984  CA  VAL A 146      32.986  -8.581 -11.673  1.00 39.78           C
ATOM    985  C   VAL A 146      32.881 -10.071 -11.930  1.00 40.79           C
ATOM    986  O   VAL A 146      33.886 -10.790 -11.950  1.00 43.63           O
ATOM    987  CB  VAL A 146      32.540  -8.221 -10.243  1.00 42.17           C
ATOM    988  CG1 VAL A 146      33.082  -9.215  -9.246  1.00 39.89           C
ATOM    989  CG2 VAL A 146      32.971  -6.806  -9.887  1.00 41.61           C
ATOM    990  N   ASP A 147      31.657 -10.552 -12.156  1.00 39.04           N
ATOM    991  CA  ASP A 147      31.437 -11.976 -12.314  1.00 38.83           C
ATOM    992  C   ASP A 147      32.154 -12.512 -13.546  1.00 39.85           C
ATOM    993  O   ASP A 147      32.766 -13.581 -13.487  1.00 44.05           O
ATOM    994  CB  ASP A 147      29.938 -12.264 -12.380  1.00 36.22           C
ATOM    995  CG  ASP A 147      29.287 -12.320 -11.000  1.00 43.05           C
ATOM    996  OD1 ASP A 147      30.014 -12.293  -9.978  1.00 43.62           O
ATOM    997  OD2 ASP A 147      28.039 -12.379 -10.937  1.00 46.74           O
ATOM    998  N   MET A 148      32.073 -11.802 -14.678  1.00 37.01           N
ATOM    999  CA  MET A 148      32.800 -12.237 -15.871  1.00 40.64           C
ATOM   1000  C   MET A 148      34.292 -12.304 -15.598  1.00 40.80           C
ATOM   1001  O   MET A 148      34.947 -13.304 -15.924  1.00 38.38           O
ATOM   1002  CB  MET A 148      32.506 -11.310 -17.054  1.00 37.95           C
ATOM   1003  CG  MET A 148      32.697 -11.878 -18.487  1.00 33.44           C
ATOM   1004  SD  MET A 148      32.390 -13.644 -18.896  1.00 42.79           S
ATOM   1005  CE  MET A 148      30.588 -13.813 -18.764  1.00 37.36           C
ATOM   1006  N   LYS A 149      34.841 -11.259 -14.964  1.00 38.07           N
ATOM   1007  CA  LYS A 149      36.271 -11.241 -14.670  1.00 37.57           C
ATOM   1008  C   LYS A 149      36.667 -12.434 -13.809  1.00 44.60           C
ATOM   1009  O   LYS A 149      37.690 -13.083 -14.066  1.00 38.85           O
ATOM   1010  CB  LYS A 149      36.661  -9.926 -13.995  1.00 37.29           C
ATOM   1011  CG  LYS A 149      36.658  -8.722 -14.949  1.00 35.15           C
ATOM   1012  CD  LYS A 149      36.936  -7.390 -14.216  1.00 35.04           C
ATOM   1013  CE  LYS A 149      36.936  -6.204 -15.195  1.00 37.40           C
ATOM   1014  NZ  LYS A 149      38.253  -5.937 -15.847  1.00 36.42           N
ATOM   1015  N   ALA A 150      35.838 -12.774 -12.819  1.00 39.99           N
ATOM   1016  CA  ALA A 150      36.172 -13.880 -11.936  1.00 43.20           C
ATOM   1017  C   ALA A 150      36.174 -15.206 -12.695  1.00 44.81           C
ATOM   1018  O   ALA A 150      37.059 -16.046 -12.493  1.00 43.86           O
ATOM   1019  CB  ALA A 150      35.197 -13.912 -10.758  1.00 44.21           C
ATOM   1020  N   ALA A 151      35.207 -15.396 -13.594  1.00 42.42           N
ATOM   1021  CA  ALA A 151      35.198 -16.584 -14.439  1.00 42.98           C
ATOM   1022  C   ALA A 151      36.499 -16.709 -15.225  1.00 42.31           C
ATOM   1023  O   ALA A 151      37.147 -17.764 -15.221  1.00 40.45           O
ATOM   1024  CB  ALA A 151      33.994 -16.537 -15.384  1.00 41.35           C
ATOM   1025  N   ILE A 152      36.889 -15.629 -15.911  1.00 39.54           N
ATOM   1026  CA  ILE A 152      38.145 -15.603 -16.646  1.00 43.29           C
ATOM   1027  C   ILE A 152      39.316 -15.912 -15.715  1.00 42.03           C
ATOM   1028  O   ILE A 152      40.248 -16.641 -16.080  1.00 39.51           O
ATOM   1029  CB  ILE A 152      38.319 -14.233 -17.334  1.00 44.57           C
ATOM   1030  CG1 ILE A 152      37.370 -14.095 -18.530  1.00 35.46           C
ATOM   1031  CG2 ILE A 152      39.808 -13.997 -17.714  1.00 37.58           C
ATOM   1032  CD1 ILE A 152      37.110 -12.616 -18.959  1.00 36.53           C
ATOM   1033  N   ARG A 153      39.284 -15.364 -14.501  1.00 37.49           N
ATOM   1034  CA  ARG A 153      40.372 -15.593 -13.564  1.00 43.92           C
ATOM   1035  C   ARG A 153      40.441 -17.056 -13.142  1.00 46.58           C
ATOM   1036  O   ARG A 153      41.541 -17.592 -12.959  1.00 45.80           O
ATOM   1037  CB  ARG A 153      40.215 -14.674 -12.350  1.00 42.81           C
ATOM   1038  CG  ARG A 153      40.475 -13.211 -12.662  1.00 42.51           C
ATOM   1039  CD  ARG A 153      40.088 -12.283 -11.504  1.00 43.06           C
ATOM   1040  NE  ARG A 153      40.548 -10.921 -11.748  1.00 44.29           N
ATOM   1041  CZ  ARG A 153      41.392 -10.251 -10.971  1.00 42.69           C
ATOM   1042  NH1 ARG A 153      41.848 -10.758  -9.836  1.00 48.22           N
ATOM   1043  NH2 ARG A 153      41.803  -9.051 -11.352  1.00 41.50           N
ATOM   1044  N   TYR A 154      39.285 -17.714 -13.001  1.00 43.30           N
ATOM   1045  CA  TYR A 154      39.262 -19.144 -12.716  1.00 39.45           C
ATOM   1046  C   TYR A 154      39.951 -19.932 -13.825  1.00 43.69           C
ATOM   1047  O   TYR A 154      40.757 -20.837 -13.557  1.00 42.00           O
ATOM   1048  CB  TYR A 154      37.812 -19.620 -12.538  1.00 40.76           C
ATOM   1049  CG  TYR A 154      37.651 -21.120 -12.306  1.00 39.94           C
ATOM   1050  CD1 TYR A 154      37.483 -22.011 -13.382  1.00 40.28           C
ATOM   1051  CD2 TYR A 154      37.631 -21.646 -11.013  1.00 44.13           C
ATOM   1052  CE1 TYR A 154      37.315 -23.393 -13.170  1.00 42.66           C
ATOM   1053  CE2 TYR A 154      37.464 -23.036 -10.792  1.00 45.90           C
ATOM   1054  CZ  TYR A 154      37.319 -23.895 -11.872  1.00 46.94           C
ATOM   1055  OH  TYR A 154      37.182 -25.253 -11.646  1.00 52.54           O
ATOM   1056  N   LEU A 155      39.628 -19.618 -15.082  1.00 37.95           N
ATOM   1057  CA  LEU A 155      40.274 -20.313 -16.185  1.00 42.01           C
ATOM   1058  C   LEU A 155      41.783 -20.160 -16.103  1.00 45.32           C
ATOM   1059  O   LEU A 155      42.528 -21.134 -16.273  1.00 40.33           O
ATOM   1060  CB  LEU A 155      39.767 -19.776 -17.517  1.00 33.14           C
ATOM   1061  CG  LEU A 155      38.270 -19.905 -17.695  1.00 38.16           C
ATOM   1062  CD1 LEU A 155      37.854 -19.101 -18.913  1.00 37.90           C
ATOM   1063  CD2 LEU A 155      37.893 -21.378 -17.849  1.00 40.48           C
ATOM   1064  N   ARG A 156      42.243 -18.941 -15.806  1.00 43.61           N
ATOM   1065  CA  ARG A 156      43.671 -18.658 -15.802  1.00 42.13           C
ATOM   1066  C   ARG A 156      44.352 -19.305 -14.608  1.00 45.02           C
ATOM   1067  O   ARG A 156      45.486 -19.784 -14.714  1.00 44.89           O
ATOM   1068  CB  ARG A 156      43.899 -17.144 -15.817  1.00 39.91           C
ATOM   1069  CG  ARG A 156      45.096 -16.757 -16.635  1.00 44.28           C
ATOM   1070  CD  ARG A 156      44.955 -15.384 -17.154  1.00 47.31           C
ATOM   1071  NE  ARG A 156      44.606 -15.352 -18.566  1.00 43.16           N
ATOM   1072  CZ  ARG A 156      43.965 -14.333 -19.114  1.00 42.05           C
ATOM   1073  NH1 ARG A 156      43.530 -13.328 -18.376  1.00 35.00           N
ATOM   1074  NH2 ARG A 156      43.772 -14.316 -20.433  1.00 39.35           N
ATOM   1075  N   TYR A 157      43.673 -19.330 -13.463  1.00 44.85           N
ATOM   1076  CA  TYR A 157      44.213 -20.034 -12.310  1.00 45.44           C
ATOM   1077  C   TYR A 157      44.470 -21.504 -12.628  1.00 49.18           C
ATOM   1078  O   TYR A 157      45.324 -22.134 -12.002  1.00 49.37           O
ATOM   1079  CB  TYR A 157      43.240 -19.881 -11.139  1.00 48.91           C
ATOM   1080  CG  TYR A 157      43.641 -20.568  -9.841  1.00 54.52           C
ATOM   1081  CD1 TYR A 157      44.550 -19.981  -8.967  1.00 52.85           C
ATOM   1082  CD2 TYR A 157      43.078 -21.784  -9.474  1.00 50.09           C
ATOM   1083  CE1 TYR A 157      44.895 -20.598  -7.772  1.00 56.82           C
ATOM   1084  CE2 TYR A 157      43.425 -22.408  -8.286  1.00 56.66           C
ATOM   1085  CZ  TYR A 157      44.334 -21.810  -7.440  1.00 59.80           C
ATOM   1086  OH  TYR A 157      44.675 -22.424  -6.258  1.00 65.69           O
ATOM   1087  N   ASN A 158      43.753 -22.064 -13.602  1.00 50.46           N
ATOM   1088  CA  ASN A 158      43.811 -23.487 -13.916  1.00 46.91           C
ATOM   1089  C   ASN A 158      44.343 -23.741 -15.324  1.00 43.69           C
ATOM   1090  O   ASN A 158      44.050 -24.779 -15.904  1.00 49.75           O
ATOM   1091  CB  ASN A 158      42.433 -24.132 -13.769  1.00 41.83           C
ATOM   1092  CG  ASN A 158      41.965 -24.219 -12.331  1.00 47.66           C
ATOM   1093  OD1 ASN A 158      42.512 -24.992 -11.548  1.00 52.59           O
ATOM   1094  ND2 ASN A 158      40.905 -23.465 -11.985  1.00 47.94           N
ATOM   1095  N   LYS A 159      45.097 -22.792 -15.892  1.00 43.56           N
ATOM   1096  CA  LYS A 159      45.673 -22.898 -17.236  1.00 48.30           C
ATOM   1097  C   LYS A 159      46.205 -24.289 -17.588  1.00 52.78           C
ATOM   1098  O   LYS A 159      45.969 -24.790 -18.695  1.00 51.20           O
ATOM   1099  CB  LYS A 159      46.820 -21.896 -17.409  1.00 44.16           C
ATOM   1100  CG  LYS A 159      47.223 -21.660 -18.875  1.00 44.12           C
ATOM   1101  CD  LYS A 159      48.307 -20.580 -18.996  1.00 48.83           C
ATOM   1102  CE  LYS A 159      48.341 -19.947 -20.385  1.00 45.72           C
ATOM   1103  NZ  LYS A 159      48.511 -20.926 -21.505  1.00 47.23           N
ATOM   1104  N   GLY A 160      46.937 -24.914 -16.662  1.00 46.71           N
ATOM   1105  CA  GLY A 160      47.512 -26.220 -16.938  1.00 46.62           C
ATOM   1106  C   GLY A 160      46.509 -27.353 -17.007  1.00 53.23           C
ATOM   1107  O   GLY A 160      46.814 -28.394 -17.599  1.00 52.86           O
ATOM   1108  N   ARG A 161      45.323 -27.186 -16.409  1.00 46.21           N
ATOM   1109  CA  ARG A 161      44.330 -28.251 -16.381  1.00 48.33           C
ATOM   1110  C   ARG A 161      43.122 -27.995 -17.271  1.00 48.61           C
ATOM   1111  O   ARG A 161      42.378 -28.939 -17.557  1.00 44.88           O
ATOM   1112  CB  ARG A 161      43.841 -28.490 -14.946  1.00 51.99           C
ATOM   1113  CG  ARG A 161      44.827 -29.219 -14.060  1.00 53.89           C
ATOM   1114  CD  ARG A 161      44.425 -29.106 -12.601  1.00 58.33           C
ATOM   1115  NE  ARG A 161      44.426 -27.711 -12.175  1.00 64.28           N
ATOM   1116  CZ  ARG A 161      45.344 -27.165 -11.390  1.00 67.57           C
ATOM   1117  NH1 ARG A 161      46.341 -27.884 -10.892  1.00 68.22           N
ATOM   1118  NH2 ARG A 161      45.259 -25.866 -11.096  1.00 59.25           N
ATOM   1119  N   ILE A 162      42.922 -26.760 -17.720  1.00 46.45           N
ATOM   1120  CA  ILE A 162      41.751 -26.351 -18.489  1.00 44.76           C
ATOM   1121  C   ILE A 162      42.007 -26.649 -19.965  1.00 45.00           C
ATOM   1122  O   ILE A 162      43.121 -26.436 -20.460  1.00 43.67           O
ATOM   1123  CB  ILE A 162      41.449 -24.860 -18.232  1.00 51.32           C
ATOM   1124  CG1 ILE A 162      40.572 -24.703 -16.987  1.00 52.95           C
ATOM   1125  CG2 ILE A 162      40.800 -24.178 -19.428  1.00 42.36           C
ATOM   1126  CD1 ILE A 162      39.290 -25.482 -17.065  1.00 47.43           C
ATOM   1127  N   PRO A 163      41.031 -27.155 -20.705  1.00 39.76           N
ATOM   1128  CA  PRO A 163      41.188 -27.269 -22.162  1.00 36.36           C
ATOM   1129  C   PRO A 163      41.156 -25.903 -22.854  1.00 45.74           C
ATOM   1130  O   PRO A 163      40.660 -24.906 -22.325  1.00 36.58           O
ATOM   1131  CB  PRO A 163      39.987 -28.121 -22.570  1.00 39.83           C
ATOM   1132  CG  PRO A 163      38.951 -27.827 -21.483  1.00 45.79           C
ATOM   1133  CD  PRO A 163      39.708 -27.595 -20.225  1.00 41.60           C
ATOM   1134  N   GLY A 164      41.682 -25.859 -24.076  1.00 44.20           N
ATOM   1135  CA  GLY A 164      41.714 -24.608 -24.808  1.00 36.18           C
ATOM   1136  C   GLY A 164      42.852 -23.691 -24.392  1.00 37.93           C
ATOM   1137  O   GLY A 164      43.593 -23.943 -23.443  1.00 40.20           O
ATOM   1138  N   ASN A 165      42.978 -22.590 -25.121  1.00 35.79           N
ATOM   1139  CA  ASN A 165      44.064 -21.619 -24.926  1.00 40.89           C
ATOM   1140  C   ASN A 165      43.524 -20.356 -24.254  1.00 41.13           C
ATOM   1141  O   ASN A 165      42.763 -19.601 -24.871  1.00 38.48           O
ATOM   1142  CB  ASN A 165      44.709 -21.292 -26.272  1.00 37.01           C
ATOM   1143  CG  ASN A 165      45.889 -20.365 -26.154  1.00 41.39           C
ATOM   1144  OD1 ASN A 165      46.396 -19.907 -27.163  1.00 50.58           O
ATOM   1145  ND2 ASN A 165      46.315 -20.057 -24.934  1.00 41.93           N
ATOM   1146  N   THR A 166      43.944 -20.108 -23.005  1.00 36.44           N
ATOM   1147  CA  THR A 166      43.500 -18.923 -22.281  1.00 30.57           C
ATOM   1148  C   THR A 166      44.175 -17.642 -22.749  1.00 40.15           C
ATOM   1149  O   THR A 166      43.880 -16.564 -22.199  1.00 35.59           O
ATOM   1150  CB  THR A 166      43.732 -19.061 -20.771  1.00 35.26           C
ATOM   1151  OG1 THR A 166      45.136 -19.214 -20.493  1.00 38.74           O
ATOM   1152  CG2 THR A 166      42.927 -20.218 -20.196  1.00 31.46           C
ATOM   1153  N   GLU A 167      45.102 -17.730 -23.699  1.00 41.19           N
ATOM   1154  CA  GLU A 167      45.648 -16.548 -24.348  1.00 41.34           C
ATOM   1155  C   GLU A 167      44.813 -16.156 -25.551  1.00 39.01           C
ATOM   1156  O   GLU A 167      45.126 -15.165 -26.213  1.00 35.60           O
ATOM   1157  CB  GLU A 167      47.120 -16.790 -24.762  1.00 43.75           C
ATOM   1158  CG  GLU A 167      47.998 -17.376 -23.644  1.00 45.42           C
ATOM   1159  CD  GLU A 167      49.385 -17.903 -24.112  1.00 62.07           C
ATOM   1160  OE1 GLU A 167      50.017 -17.290 -25.013  1.00 59.99           O
ATOM   1161  OE2 GLU A 167      49.854 -18.929 -23.557  1.00 58.82           O
ATOM   1162  N  ACYS A 168      43.756 -16.919 -25.847  0.51 39.35           N
ATOM   1163  CA ACYS A 168      42.863 -16.661 -26.976  0.51 35.77           C
ATOM   1164  C  ACYS A 168      41.410 -16.699 -26.497  0.51 35.83           C
ATOM   1165  O  ACYS A 168      40.586 -17.468 -26.989  0.51 35.65           O
ATOM   1166  CB ACYS A 168      43.095 -17.674 -28.094  0.51 36.58           C
ATOM   1167  SG ACYS A 168      42.501 -17.171 -29.731  0.51 32.75           S
ATOM   1168  N  BCYS A 168      43.749 -16.904 -25.845  0.49 39.18           N
ATOM   1169  CA BCYS A 168      42.874 -16.611 -26.975  0.49 35.76           C
ATOM   1170  C  BCYS A 168      41.416 -16.678 -26.515  0.49 35.71           C
ATOM   1171  O  BCYS A 168      40.600 -17.439 -27.034  0.49 35.49           O
ATOM   1172  CB BCYS A 168      43.176 -17.566 -28.125  0.49 36.59           C
ATOM   1173  SG BCYS A 168      44.953 -17.643 -28.544  0.49 46.43           S
ATOM   1174  N   ILE A 169      41.096 -15.851 -25.520  1.00 39.62           N
ATOM   1175  CA  ILE A 169      39.742 -15.738 -24.987  1.00 34.83           C
ATOM   1176  C   ILE A 169      38.985 -14.690 -25.792  1.00 36.69           C
ATOM   1177  O   ILE A 169      39.432 -13.544 -25.924  1.00 36.50           O
ATOM   1178  CB  ILE A 169      39.761 -15.383 -23.487  1.00 36.05           C
ATOM   1179  CG1 ILE A 169      40.411 -16.510 -22.676  1.00 37.74           C
ATOM   1180  CG2 ILE A 169      38.325 -15.110 -22.978  1.00 34.39           C
ATOM   1181  CD1 ILE A 169      40.439 -16.290 -21.175  1.00 30.71           C
ATOM   1182  N   VAL A 170      37.832 -15.080 -26.327  1.00 35.96           N
ATOM   1183  CA  VAL A 170      37.013 -14.217 -27.166  1.00 34.28           C
ATOM   1184  C   VAL A 170      35.640 -14.088 -26.530  1.00 35.15           C
ATOM   1185  O   VAL A 170      34.903 -15.080 -26.448  1.00 33.69           O
ATOM   1186  CB  VAL A 170      36.882 -14.773 -28.586  1.00 34.81           C
ATOM   1187  CG1 VAL A 170      36.088 -13.797 -29.451  1.00 35.20           C
ATOM   1188  CG2 VAL A 170      38.254 -15.064 -29.171  1.00 30.64           C
ATOM   1189  N   THR A 171      35.280 -12.866 -26.105  1.00 35.71           N
ATOM   1190  CA  THR A 171      33.948 -12.653 -25.543  1.00 31.32           C
ATOM   1191  C   THR A 171      32.946 -12.256 -26.620  1.00 30.92           C
ATOM   1192  O   THR A 171      33.312 -11.771 -27.687  1.00 33.55           O
ATOM   1193  CB  THR A 171      33.965 -11.608 -24.442  1.00 29.65           C
ATOM   1194  OG1 THR A 171      34.574 -10.390 -24.914  1.00 34.36           O
ATOM   1195  CG2 THR A 171      34.719 -12.156 -23.242  1.00 31.34           C
ATOM   1196  N   ASN A 172      31.667 -12.520 -26.345  1.00 31.76           N
ATOM   1197  CA  ASN A 172      30.613 -12.206 -27.295  1.00 33.90           C
ATOM   1198  C   ASN A 172      29.320 -11.958 -26.529  1.00 39.63           C
ATOM   1199  O   ASN A 172      29.033 -12.646 -25.542  1.00 32.27           O
ATOM   1200  CB  ASN A 172      30.414 -13.332 -28.320  1.00 34.88           C
ATOM   1201  CG  ASN A 172      29.460 -12.939 -29.462  1.00 41.87           C
ATOM   1202  OD1 ASN A 172      29.720 -11.987 -30.197  1.00 37.43           O
ATOM   1203  ND2 ASN A 172      28.366 -13.702 -29.628  1.00 38.53           N
ATOM   1204  N   GLY A 173      28.556 -10.957 -26.981  1.00 39.80           N
ATOM   1205  CA  GLY A 173      27.284 -10.635 -26.362  1.00 36.15           C
ATOM   1206  C   GLY A 173      26.487  -9.699 -27.246  1.00 40.84           C
ATOM   1207  O   GLY A 173      27.009  -9.109 -28.198  1.00 38.72           O
ATOM   1208  N   THR A 174      25.199  -9.582 -26.916  1.00 36.84           N
ATOM   1209  CA  THR A 174      24.271  -8.697 -27.613  1.00 37.93           C
ATOM   1210  C   THR A 174      23.629  -7.735 -26.622  1.00 37.42           C
ATOM   1211  O   THR A 174      23.269  -8.138 -25.506  1.00 32.83           O
ATOM   1212  CB  THR A 174      23.198  -9.496 -28.338  1.00 40.34           C
ATOM   1213  OG1 THR A 174      23.807 -10.224 -29.405  1.00 36.44           O
ATOM   1214  CG2 THR A 174      22.113  -8.572 -28.914  1.00 33.73           C
ATOM   1215  N   SER A 175      23.548  -6.453 -27.014  1.00 35.29           N
ATOM   1216  CA  SER A 175      22.796  -5.442 -26.277  1.00 36.93           C
ATOM   1217  C   SER A 175      23.504  -5.180 -24.960  1.00 33.55           C
ATOM   1218  O   SER A 175      24.686  -4.835 -24.959  1.00 42.77           O
ATOM   1219  CB  SER A 175      21.328  -5.888 -26.082  1.00 35.36           C
ATOM   1220  OG  SER A 175      20.539  -4.928 -25.394  1.00 40.19           O
ATOM   1221  N   ALA A 176      22.826  -5.327 -23.826  1.00 35.05           N
ATOM   1222  CA  ALA A 176      23.556  -5.215 -22.568  1.00 39.23           C
ATOM   1223  C   ALA A 176      24.718  -6.202 -22.537  1.00 37.32           C
ATOM   1224  O   ALA A 176      25.801  -5.885 -22.038  1.00 37.67           O
ATOM   1225  CB  ALA A 176      22.624  -5.434 -21.377  1.00 34.55           C
ATOM   1226  N   GLY A 177      24.527  -7.393 -23.105  1.00 39.88           N
ATOM   1227  CA  GLY A 177      25.604  -8.369 -23.116  1.00 39.49           C
ATOM   1228  C   GLY A 177      26.751  -7.978 -24.027  1.00 37.20           C
ATOM   1229  O   GLY A 177      27.892  -8.388 -23.800  1.00 34.08           O
ATOM   1230  N   GLY A 178      26.459  -7.209 -25.079  1.00 35.72           N
ATOM   1231  CA  GLY A 178      27.515  -6.632 -25.881  1.00 35.41           C
ATOM   1232  C   GLY A 178      28.303  -5.576 -25.133  1.00 38.23           C
ATOM   1233  O   GLY A 178      29.503  -5.403 -25.375  1.00 40.32           O
ATOM   1234  N   ALA A 179      27.651  -4.863 -24.215  1.00 38.75           N
ATOM   1235  CA  ALA A 179      28.366  -3.921 -23.359  1.00 37.72           C
ATOM   1236  C   ALA A 179      29.286  -4.652 -22.390  1.00 37.43           C
ATOM   1237  O   ALA A 179      30.410  -4.204 -22.136  1.00 38.80           O
ATOM   1238  CB  ALA A 179      27.370  -3.048 -22.587  1.00 30.92           C
ATOM   1239  N   LEU A 180      28.816  -5.766 -21.815  1.00 33.18           N
ATOM   1240  CA  LEU A 180      29.658  -6.544 -20.908  1.00 35.90           C
ATOM   1241  C   LEU A 180      30.897  -7.057 -21.635  1.00 34.40           C
ATOM   1242  O   LEU A 180      31.998  -7.048 -21.085  1.00 36.33           O
ATOM   1243  CB  LEU A 180      28.856  -7.697 -20.293  1.00 29.58           C
ATOM   1244  CG  LEU A 180      29.595  -8.815 -19.533  1.00 32.14           C
ATOM   1245  CD1 LEU A 180      30.292  -8.284 -18.293  1.00 34.91           C
ATOM   1246  CD2 LEU A 180      28.637  -9.918 -19.121  1.00 31.00           C
ATOM   1247  N   SER A 181      30.738  -7.469 -22.890  1.00 32.96           N
ATOM   1248  CA  SER A 181      31.888  -7.861 -23.692  1.00 35.85           C
ATOM   1249  C   SER A 181      32.874  -6.701 -23.850  1.00 37.08           C
ATOM   1250  O   SER A 181      34.098  -6.895 -23.743  1.00 34.51           O
ATOM   1251  CB  SER A 181      31.402  -8.367 -25.053  1.00 31.75           C
ATOM   1252  OG  SER A 181      32.497  -8.802 -25.842  1.00 30.24           O
ATOM   1253  N   ALA A 182      32.351  -5.491 -24.108  1.00 31.71           N
ATOM   1254  CA  ALA A 182      33.184  -4.310 -24.326  1.00 34.42           C
ATOM   1255  C   ALA A 182      33.927  -3.900 -23.057  1.00 35.76           C
ATOM   1256  O   ALA A 182      35.136  -3.625 -23.087  1.00 32.51           O
ATOM   1257  CB  ALA A 182      32.320  -3.156 -24.836  1.00 29.30           C
ATOM   1258  N   ILE A 183      33.221  -3.853 -21.929  1.00 34.50           N
ATOM   1259  CA  ILE A 183      33.881  -3.534 -20.668  1.00 33.22           C
ATOM   1260  C   ILE A 183      34.995  -4.532 -20.381  1.00 32.98           C
ATOM   1261  O   ILE A 183      36.072  -4.156 -19.915  1.00 33.01           O
ATOM   1262  CB  ILE A 183      32.863  -3.520 -19.518  1.00 34.25           C
ATOM   1263  CG1 ILE A 183      31.769  -2.511 -19.799  1.00 44.92           C
ATOM   1264  CG2 ILE A 183      33.551  -3.038 -18.260  1.00 37.31           C
ATOM   1265  CD1 ILE A 183      30.437  -2.928 -19.217  1.00 44.26           C
ATOM   1266  N   ILE A 184      34.724  -5.833 -20.577  1.00 35.20           N
ATOM   1267  CA  ILE A 184      35.733  -6.855 -20.295  1.00 32.71           C
ATOM   1268  C   ILE A 184      36.938  -6.690 -21.215  1.00 33.80           C
ATOM   1269  O   ILE A 184      38.097  -6.838 -20.787  1.00 30.46           O
ATOM   1270  CB  ILE A 184      35.125  -8.268 -20.422  1.00 36.81           C
ATOM   1271  CG1 ILE A 184      34.036  -8.499 -19.365  1.00 30.26           C
ATOM   1272  CG2 ILE A 184      36.236  -9.344 -20.275  1.00 33.14           C
ATOM   1273  CD1 ILE A 184      34.571  -8.573 -17.942  1.00 33.42           C
ATOM   1274  N   GLY A 185      36.687  -6.407 -22.499  1.00 31.24           N
ATOM   1275  CA  GLY A 185      37.785  -6.191 -23.429  1.00 31.76           C
ATOM   1276  C   GLY A 185      38.563  -4.904 -23.187  1.00 37.44           C
ATOM   1277  O   GLY A 185      39.753  -4.831 -23.511  1.00 33.27           O
ATOM   1278  N   ALA A 186      37.919  -3.881 -22.607  1.00 34.29           N
ATOM   1279  CA  ALA A 186      38.564  -2.576 -22.418  1.00 36.88           C
ATOM   1280  C   ALA A 186      39.289  -2.450 -21.087  1.00 34.05           C
ATOM   1281  O   ALA A 186      40.307  -1.763 -21.019  1.00 40.10           O
ATOM   1282  CB  ALA A 186      37.536  -1.425 -22.523  1.00 31.45           C
ATOM   1283  N   SER A 187      38.809  -3.099 -20.027  1.00 34.99           N
ATOM   1284  CA  SER A 187      39.274  -2.798 -18.675  1.00 36.90           C
ATOM   1285  C   SER A 187      40.224  -3.857 -18.112  1.00 38.13           C
ATOM   1286  O   SER A 187      40.344  -3.981 -16.889  1.00 38.61           O
ATOM   1287  CB  SER A 187      38.073  -2.632 -17.743  1.00 38.05           C
ATOM   1288  OG  SER A 187      37.463  -3.900 -17.463  1.00 38.43           O
ATOM   1289  N   GLY A 188      40.886  -4.630 -18.967  1.00 34.25           N
ATOM   1290  CA  GLY A 188      41.788  -5.675 -18.501  1.00 37.15           C
ATOM   1291  C   GLY A 188      42.693  -5.258 -17.356  1.00 37.69           C
ATOM   1292  O   GLY A 188      43.422  -4.268 -17.462  1.00 40.74           O
ATOM   1293  N   ASN A 189      42.584  -5.960 -16.226  1.00 36.29           N
ATOM   1294  CA  ASN A 189      43.501  -5.845 -15.092  1.00 46.13           C
ATOM   1295  C   ASN A 189      43.415  -4.514 -14.356  1.00 48.12           C
ATOM   1296  O   ASN A 189      44.309  -4.192 -13.568  1.00 44.92           O
ATOM   1297  CB  ASN A 189      44.949  -6.109 -15.533  1.00 44.83           C
ATOM   1298  CG  ASN A 189      45.125  -7.532 -16.035  1.00 43.15           C
ATOM   1299  OD1 ASN A 189      44.575  -8.456 -15.445  1.00 39.75           O
ATOM   1300  ND2 ASN A 189      45.843  -7.707 -17.141  1.00 38.18           N
ATOM   1301  N   SER A 190      42.350  -3.740 -14.559  1.00 45.34           N
ATOM   1302  CA  SER A 190      42.191  -2.519 -13.785  1.00 45.21           C
ATOM   1303  C   SER A 190      41.961  -2.837 -12.317  1.00 47.64           C
ATOM   1304  O   SER A 190      41.215  -3.759 -11.968  1.00 45.37           O
ATOM   1305  CB  SER A 190      41.030  -1.685 -14.298  1.00 41.31           C
ATOM   1306  OG  SER A 190      40.725  -0.703 -13.325  1.00 46.85           O
ATOM   1307  N   GLU A 191      42.606  -2.057 -11.456  1.00 46.81           N
ATOM   1308  CA  GLU A 191      42.494  -2.232 -10.017  1.00 49.49           C
ATOM   1309  C   GLU A 191      41.181  -1.696  -9.465  1.00 50.68           C
ATOM   1310  O   GLU A 191      40.862  -1.967  -8.298  1.00 50.10           O
ATOM   1311  CB  GLU A 191      43.680  -1.547  -9.340  1.00 50.86           C
ATOM   1312  CG  GLU A 191      44.953  -2.400  -9.325  1.00 67.16           C
ATOM   1313  CD  GLU A 191      46.147  -1.704  -8.663  1.00 83.08           C
ATOM   1314  OE1 GLU A 191      46.868  -0.985  -9.390  1.00 97.95           O
ATOM   1315  OE2 GLU A 191      46.368  -1.869  -7.442  1.00 86.65           O
ATOM   1316  N   ASP A 192      40.416  -0.950 -10.276  1.00 45.80           N
ATOM   1317  CA  ASP A 192      39.094  -0.486  -9.852  1.00 49.34           C
ATOM   1318  C   ASP A 192      38.206  -1.625  -9.365  1.00 49.08           C
ATOM   1319  O   ASP A 192      37.415  -1.441  -8.434  1.00 52.96           O
ATOM   1320  CB  ASP A 192      38.403   0.260 -10.993  1.00 47.77           C
ATOM   1321  CG  ASP A 192      39.085   1.576 -11.322  1.00 47.73           C
ATOM   1322  OD1 ASP A 192      40.001   1.961 -10.567  1.00 52.24           O
ATOM   1323  OD2 ASP A 192      38.717   2.210 -12.339  1.00 43.65           O
ATOM   1324  N   TYR A 193      38.339  -2.810  -9.955  1.00 48.61           N
ATOM   1325  CA  TYR A 193      37.477  -3.942  -9.650  1.00 43.54           C
ATOM   1326  C   TYR A 193      37.952  -4.776  -8.467  1.00 47.14           C
ATOM   1327  O   TYR A 193      37.169  -5.585  -7.948  1.00 45.94           O
ATOM   1328  CB  TYR A 193      37.358  -4.822 -10.887  1.00 37.59           C
ATOM   1329  CG  TYR A 193      36.750  -4.068 -12.036  1.00 39.79           C
ATOM   1330  CD1 TYR A 193      37.546  -3.360 -12.915  1.00 38.07           C
ATOM   1331  CD2 TYR A 193      35.358  -4.032 -12.224  1.00 42.01           C
ATOM   1332  CE1 TYR A 193      36.997  -2.646 -13.961  1.00 41.18           C
ATOM   1333  CE2 TYR A 193      34.800  -3.321 -13.278  1.00 40.09           C
ATOM   1334  CZ  TYR A 193      35.634  -2.623 -14.134  1.00 36.11           C
ATOM   1335  OH  TYR A 193      35.126  -1.914 -15.189  1.00 35.53           O
ATOM   1336  N   ASN A 194      39.197  -4.583  -8.024  1.00 51.85           N
ATOM   1337  CA  ASN A 194      39.801  -5.426  -6.991  1.00 51.10           C
ATOM   1338  C   ASN A 194      38.947  -5.593  -5.740  1.00 52.19           C
ATOM   1339  O   ASN A 194      38.768  -6.741  -5.300  1.00 51.22           O
ATOM   1340  CB  ASN A 194      41.178  -4.862  -6.636  1.00 45.48           C
ATOM   1341  CG  ASN A 194      42.211  -5.220  -7.651  1.00 52.90           C
ATOM   1342  OD1 ASN A 194      41.918  -5.921  -8.622  1.00 54.54           O
ATOM   1343  ND2 ASN A 194      43.435  -4.755  -7.443  1.00 53.42           N
ATOM   1344  N   PRO A 195      38.392  -4.532  -5.129  1.00 51.06           N
ATOM   1345  CA  PRO A 195      37.597  -4.752  -3.906  1.00 55.28           C
ATOM   1346  C   PRO A 195      36.406  -5.684  -4.108  1.00 53.05           C
ATOM   1347  O   PRO A 195      36.134  -6.524  -3.242  1.00 54.56           O
ATOM   1348  CB  PRO A 195      37.157  -3.336  -3.509  1.00 47.07           C
ATOM   1349  CG  PRO A 195      37.359  -2.510  -4.708  1.00 53.75           C
ATOM   1350  CD  PRO A 195      38.497  -3.100  -5.453  1.00 47.46           C
ATOM   1351  N   TYR A 196      35.699  -5.579  -5.236  1.00 50.65           N
ATOM   1352  CA  TYR A 196      34.568  -6.476  -5.470  1.00 50.75           C
ATOM   1353  C   TYR A 196      35.026  -7.906  -5.717  1.00 49.80           C
ATOM   1354  O   TYR A 196      34.368  -8.853  -5.275  1.00 54.46           O
ATOM   1355  CB  TYR A 196      33.725  -5.981  -6.643  1.00 50.46           C
ATOM   1356  CG  TYR A 196      33.313  -4.532  -6.534  1.00 49.53           C
ATOM   1357  CD1 TYR A 196      34.143  -3.514  -7.009  1.00 52.44           C
ATOM   1358  CD2 TYR A 196      32.107  -4.176  -5.951  1.00 45.98           C
ATOM   1359  CE1 TYR A 196      33.780  -2.182  -6.906  1.00 48.00           C
ATOM   1360  CE2 TYR A 196      31.732  -2.825  -5.839  1.00 47.45           C
ATOM   1361  CZ  TYR A 196      32.567  -1.846  -6.324  1.00 47.03           C
ATOM   1362  OH  TYR A 196      32.216  -0.515  -6.225  1.00 60.47           O
ATOM   1363  N   LEU A 197      36.142  -8.096  -6.427  1.00 51.07           N
ATOM   1364  CA  LEU A 197      36.603  -9.462  -6.663  1.00 49.02           C
ATOM   1365  C   LEU A 197      37.036 -10.114  -5.360  1.00 51.34           C
ATOM   1366  O   LEU A 197      36.720 -11.283  -5.107  1.00 54.88           O
ATOM   1367  CB  LEU A 197      37.737  -9.480  -7.685  1.00 45.13           C
ATOM   1368  CG  LEU A 197      37.407  -8.865  -9.051  1.00 48.78           C
ATOM   1369  CD1 LEU A 197      38.660  -8.328  -9.726  1.00 44.37           C
ATOM   1370  CD2 LEU A 197      36.718  -9.865  -9.954  1.00 44.86           C
ATOM   1371  N   LYS A 198      37.739  -9.366  -4.508  1.00 51.92           N
ATOM   1372  CA  LYS A 198      38.085  -9.902  -3.201  1.00 50.87           C
ATOM   1373  C   LYS A 198      36.836 -10.269  -2.403  1.00 54.32           C
ATOM   1374  O   LYS A 198      36.850 -11.239  -1.642  1.00 55.91           O
ATOM   1375  CB  LYS A 198      38.934  -8.889  -2.442  1.00 53.85           C
ATOM   1376  CG  LYS A 198      39.829  -9.497  -1.384  1.00 59.33           C
ATOM   1377  CD  LYS A 198      40.271  -8.443  -0.397  1.00 67.60           C
ATOM   1378  CE  LYS A 198      40.377  -9.031   1.003  1.00 72.27           C
ATOM   1379  NZ  LYS A 198      41.514  -8.457   1.769  1.00 80.92           N
ATOM   1380  N   GLU A 199      35.744  -9.521  -2.581  1.00 54.34           N
ATOM   1381  CA  GLU A 199      34.528  -9.779  -1.814  1.00 56.90           C
ATOM   1382  C   GLU A 199      33.975 -11.168  -2.102  1.00 55.14           C
ATOM   1383  O   GLU A 199      33.621 -11.914  -1.181  1.00 56.21           O
ATOM   1384  CB  GLU A 199      33.484  -8.720  -2.132  1.00 59.19           C
ATOM   1385  CG  GLU A 199      32.684  -8.216  -0.957  1.00 67.63           C
ATOM   1386  CD  GLU A 199      32.166  -6.802  -1.208  1.00 76.26           C
ATOM   1387  OE1 GLU A 199      31.330  -6.625  -2.123  1.00 71.23           O
ATOM   1388  OE2 GLU A 199      32.610  -5.865  -0.506  1.00 81.11           O
ATOM   1389  N   ILE A 200      33.897 -11.540  -3.376  1.00 53.07           N
ATOM   1390  CA  ILE A 200      33.330 -12.832  -3.753  1.00 52.57           C
ATOM   1391  C   ILE A 200      34.416 -13.904  -3.770  1.00 51.86           C
ATOM   1392  O   ILE A 200      34.195 -15.012  -4.270  1.00 45.48           O
ATOM   1393  CB  ILE A 200      32.633 -12.735  -5.118  1.00 50.69           C
ATOM   1394  CG1 ILE A 200      33.562 -12.034  -6.116  1.00 46.60           C
ATOM   1395  CG2 ILE A 200      31.348 -11.954  -4.984  1.00 48.71           C
ATOM   1396  CD1 ILE A 200      33.358 -12.474  -7.540  1.00 46.41           C
ATOM   1397  N   GLY A 201      35.593 -13.584  -3.231  1.00 53.88           N
ATOM   1398  CA  GLY A 201      36.685 -14.538  -3.188  1.00 52.30           C
ATOM   1399  C   GLY A 201      37.082 -15.081  -4.548  1.00 51.59           C
ATOM   1400  O   GLY A 201      37.127 -16.298  -4.744  1.00 53.04           O
ATOM   1401  N   ALA A 202      37.351 -14.194  -5.500  1.00 48.44           N
ATOM   1402  CA  ALA A 202      37.815 -14.617  -6.812  1.00 50.26           C
ATOM   1403  C   ALA A 202      39.317 -14.900  -6.791  1.00 55.35           C
ATOM   1404  O   ALA A 202      40.063 -14.409  -5.936  1.00 49.33           O
ATOM   1405  CB  ALA A 202      37.525 -13.546  -7.858  1.00 49.05           C
ATOM   1406  N   ALA A 203      39.763 -15.679  -7.773  1.00 50.58           N
ATOM   1407  CA  ALA A 203      41.183 -15.982  -7.877  1.00 46.67           C
ATOM   1408  C   ALA A 203      41.994 -14.723  -8.175  1.00 51.09           C
ATOM   1409  O   ALA A 203      41.524 -13.783  -8.828  1.00 48.54           O
ATOM   1410  CB  ALA A 203      41.426 -17.032  -8.962  1.00 46.88           C
ATOM   1411  N   ASP A 204      43.234 -14.710  -7.688  1.00 52.72           N
ATOM   1412  CA  ASP A 204      44.136 -13.586  -7.926  1.00 52.59           C
ATOM   1413  C   ASP A 204      44.926 -13.868  -9.199  1.00 53.93           C
ATOM   1414  O   ASP A 204      45.972 -14.520  -9.177  1.00 52.89           O
ATOM   1415  CB  ASP A 204      45.056 -13.362  -6.734  1.00 57.02           C
ATOM   1416  CG  ASP A 204      46.137 -12.345  -7.033  1.00 63.53           C
ATOM   1417  OD1 ASP A 204      45.827 -11.341  -7.729  1.00 57.01           O
ATOM   1418  OD2 ASP A 204      47.286 -12.552  -6.576  1.00 72.52           O
ATOM   1419  N   GLU A 205      44.417 -13.365 -10.322  1.00 45.74           N
ATOM   1420  CA  GLU A 205      44.965 -13.650 -11.639  1.00 43.12           C
ATOM   1421  C   GLU A 205      44.618 -12.491 -12.556  1.00 45.62           C
ATOM   1422  O   GLU A 205      43.811 -11.629 -12.214  1.00 48.20           O
ATOM   1423  CB  GLU A 205      44.404 -14.951 -12.226  1.00 45.98           C
ATOM   1424  CG  GLU A 205      44.816 -16.234 -11.520  1.00 48.73           C
ATOM   1425  CD  GLU A 205      46.291 -16.524 -11.686  1.00 47.80           C
ATOM   1426  OE1 GLU A 205      46.914 -15.932 -12.594  1.00 47.29           O
ATOM   1427  OE2 GLU A 205      46.831 -17.334 -10.904  1.00 49.32           O
ATOM   1428  N   ARG A 206      45.212 -12.491 -13.742  1.00 47.32           N
ATOM   1429  CA  ARG A 206      44.873 -11.479 -14.730  1.00 44.67           C
ATOM   1430  C   ARG A 206      43.548 -11.827 -15.395  1.00 43.75           C
ATOM   1431  O   ARG A 206      43.207 -13.007 -15.570  1.00 37.71           O
ATOM   1432  CB  ARG A 206      45.979 -11.347 -15.785  1.00 44.91           C
ATOM   1433  CG  ARG A 206      47.188 -10.534 -15.318  1.00 50.34           C
ATOM   1434  CD  ARG A 206      48.454 -10.819 -16.144  1.00 52.91           C
ATOM   1435  NE  ARG A 206      48.528 -10.038 -17.374  1.00 50.07           N
ATOM   1436  CZ  ARG A 206      48.884  -8.762 -17.414  1.00 49.18           C
ATOM   1437  NH1 ARG A 206      49.211  -8.103 -16.311  1.00 50.18           N
ATOM   1438  NH2 ARG A 206      48.902  -8.129 -18.587  1.00 46.49           N
ATOM   1439  N   ASP A 207      42.808 -10.784 -15.787  1.00 37.48           N
ATOM   1440  CA  ASP A 207      41.495 -10.963 -16.398  1.00 41.61           C
ATOM   1441  C   ASP A 207      41.377 -10.230 -17.728  1.00 40.08           C
ATOM   1442  O   ASP A 207      40.272  -9.856 -18.134  1.00 35.55           O
ATOM   1443  CB  ASP A 207      40.381 -10.516 -15.452  1.00 39.20           C
ATOM   1444  CG  ASP A 207      40.579  -9.091 -14.942  1.00 44.35           C
ATOM   1445  OD1 ASP A 207      40.965  -8.206 -15.742  1.00 38.80           O
ATOM   1446  OD2 ASP A 207      40.357  -8.862 -13.735  1.00 42.37           O
ATOM   1447  N   ASP A 208      42.490 -10.017 -18.424  1.00 38.36           N
ATOM   1448  CA  ASP A 208      42.392  -9.476 -19.774  1.00 34.49           C
ATOM   1449  C   ASP A 208      42.133 -10.600 -20.774  1.00 40.07           C
ATOM   1450  O   ASP A 208      42.327 -11.784 -20.477  1.00 39.95           O
ATOM   1451  CB  ASP A 208      43.669  -8.731 -20.152  1.00 34.70           C
ATOM   1452  CG  ASP A 208      44.847  -9.658 -20.258  1.00 36.87           C
ATOM   1453  OD1 ASP A 208      45.295 -10.132 -19.195  1.00 39.65           O
ATOM   1454  OD2 ASP A 208      45.293  -9.939 -21.393  1.00 39.23           O
ATOM   1455  N   ILE A 209      41.688 -10.222 -21.974  1.00 38.65           N
ATOM   1456  CA  ILE A 209      41.292 -11.186 -22.999  1.00 36.42           C
ATOM   1457  C   ILE A 209      41.945 -10.801 -24.330  1.00 38.46           C
ATOM   1458  O   ILE A 209      42.435  -9.690 -24.519  1.00 33.58           O
ATOM   1459  CB  ILE A 209      39.751 -11.279 -23.167  1.00 36.01           C
ATOM   1460  CG1 ILE A 209      39.184  -9.919 -23.595  1.00 36.80           C
ATOM   1461  CG2 ILE A 209      39.055 -11.735 -21.871  1.00 26.68           C
ATOM   1462  CD1 ILE A 209      37.749  -9.996 -24.118  1.00 35.24           C
ATOM   1463  N   PHE A 210      41.901 -11.732 -25.271  1.00 34.11           N
ATOM   1464  CA  PHE A 210      42.552 -11.571 -26.565  1.00 34.65           C
ATOM   1465  C   PHE A 210      41.719 -10.719 -27.530  1.00 37.97           C
ATOM   1466  O   PHE A 210      42.280  -9.908 -28.277  1.00 30.09           O
ATOM   1467  CB  PHE A 210      42.831 -12.976 -27.120  1.00 34.17           C
ATOM   1468  CG  PHE A 210      43.233 -13.030 -28.566  1.00 37.41           C
ATOM   1469  CD1 PHE A 210      44.482 -12.575 -28.977  1.00 40.79           C
ATOM   1470  CD2 PHE A 210      42.394 -13.626 -29.503  1.00 35.87           C
ATOM   1471  CE1 PHE A 210      44.876 -12.656 -30.318  1.00 35.70           C
ATOM   1472  CE2 PHE A 210      42.770 -13.718 -30.838  1.00 38.35           C
ATOM   1473  CZ  PHE A 210      44.027 -13.228 -31.245  1.00 42.84           C
ATOM   1474  N   ALA A 211      40.388 -10.874 -27.520  1.00 31.29           N
ATOM   1475  CA  ALA A 211      39.531 -10.241 -28.509  1.00 30.26           C
ATOM   1476  C   ALA A 211      38.123 -10.089 -27.949  1.00 34.94           C
ATOM   1477  O   ALA A 211      37.658 -10.954 -27.202  1.00 30.97           O
ATOM   1478  CB  ALA A 211      39.507 -11.051 -29.802  1.00 32.56           C
ATOM   1479  N   ALA A 212      37.452  -8.984 -28.306  1.00 35.75           N
ATOM   1480  CA  ALA A 212      36.090  -8.698 -27.849  1.00 36.07           C
ATOM   1481  C   ALA A 212      35.148  -8.520 -29.033  1.00 31.66           C
ATOM   1482  O   ALA A 212      35.405  -7.699 -29.916  1.00 35.81           O
ATOM   1483  CB  ALA A 212      36.048  -7.440 -26.973  1.00 29.98           C
ATOM   1484  N   SER A 213      34.049  -9.267 -29.041  1.00 30.26           N
ATOM   1485  CA  SER A 213      33.005  -9.122 -30.052  1.00 33.55           C
ATOM   1486  C   SER A 213      31.746  -8.552 -29.402  1.00 34.46           C
ATOM   1487  O   SER A 213      31.304  -9.043 -28.362  1.00 30.95           O
ATOM   1488  CB  SER A 213      32.691 -10.461 -30.731  1.00 37.74           C
ATOM   1489  OG  SER A 213      31.507 -10.383 -31.519  1.00 38.58           O
ATOM   1490  N   CYS A 214      31.169  -7.517 -30.012  1.00 35.05           N
ATOM   1491  CA  CYS A 214      30.049  -6.805 -29.394  1.00 33.66           C
ATOM   1492  C   CYS A 214      28.969  -6.546 -30.433  1.00 36.21           C
ATOM   1493  O   CYS A 214      29.238  -5.894 -31.446  1.00 40.15           O
ATOM   1494  CB  CYS A 214      30.534  -5.482 -28.772  1.00 35.27           C
ATOM   1495  SG  CYS A 214      32.204  -5.568 -27.881  1.00 40.39           S
ATOM   1496  N   TYR A 215      27.741  -7.009 -30.175  1.00 35.58           N
ATOM   1497  CA  TYR A 215      26.578  -6.642 -30.992  1.00 34.96           C
ATOM   1498  C   TYR A 215      25.738  -5.588 -30.271  1.00 35.07           C
ATOM   1499  O   TYR A 215      25.370  -5.779 -29.103  1.00 31.73           O
ATOM   1500  CB  TYR A 215      25.699  -7.857 -31.302  1.00 32.18           C
ATOM   1501  CG  TYR A 215      26.292  -8.854 -32.275  1.00 34.41           C
ATOM   1502  CD1 TYR A 215      26.070  -8.738 -33.645  1.00 33.89           C
ATOM   1503  CD2 TYR A 215      27.074  -9.926 -31.820  1.00 38.38           C
ATOM   1504  CE1 TYR A 215      26.597  -9.655 -34.542  1.00 35.44           C
ATOM   1505  CE2 TYR A 215      27.632 -10.847 -32.715  1.00 35.83           C
ATOM   1506  CZ  TYR A 215      27.389 -10.707 -34.068  1.00 39.75           C
ATOM   1507  OH  TYR A 215      27.924 -11.621 -34.943  1.00 36.27           O
ATOM   1508  N   CYS A 216      25.414  -4.478 -30.987  1.00 32.60           N
ATOM   1509  CA  CYS A 216      24.675  -3.315 -30.479  1.00 35.21           C
ATOM   1510  C   CYS A 216      24.874  -3.094 -28.986  1.00 32.17           C
ATOM   1511  O   CYS A 216      23.900  -3.075 -28.224  1.00 38.49           O
ATOM   1512  CB  CYS A 216      23.174  -3.441 -30.790  1.00 30.35           C
ATOM   1513  SG  CYS A 216      22.374  -5.027 -30.228  1.00 45.15           S
ATOM   1514  N   PRO A 217      26.105  -2.910 -28.529  1.00 30.42           N
ATOM   1515  CA  PRO A 217      26.337  -2.759 -27.083  1.00 35.45           C
ATOM   1516  C   PRO A 217      25.656  -1.518 -26.501  1.00 41.07           C
ATOM   1517  O   PRO A 217      25.807  -0.398 -27.011  1.00 35.36           O
ATOM   1518  CB  PRO A 217      27.865  -2.673 -26.977  1.00 33.08           C
ATOM   1519  CG  PRO A 217      28.324  -2.235 -28.316  1.00 31.68           C
ATOM   1520  CD  PRO A 217      27.331  -2.732 -29.323  1.00 29.74           C
ATOM   1521  N   ILE A 218      24.915  -1.723 -25.411  1.00 36.52           N
ATOM   1522  CA  ILE A 218      24.194  -0.642 -24.728  1.00 34.11           C
ATOM   1523  C   ILE A 218      25.073  -0.191 -23.562  1.00 35.12           C
ATOM   1524  O   ILE A 218      24.978  -0.711 -22.440  1.00 31.36           O
ATOM   1525  CB  ILE A 218      22.800  -1.084 -24.259  1.00 34.98           C
ATOM   1526  CG1 ILE A 218      21.992  -1.735 -25.388  1.00 37.23           C
ATOM   1527  CG2 ILE A 218      22.047   0.086 -23.688  1.00 32.97           C
ATOM   1528  CD1 ILE A 218      21.558  -0.786 -26.473  1.00 35.06           C
ATOM   1529  N   HIS A 219      25.899   0.831 -23.810  1.00 28.55           N
ATOM   1530  CA  HIS A 219      27.020   1.171 -22.939  1.00 34.38           C
ATOM   1531  C   HIS A 219      27.203   2.691 -22.961  1.00 36.47           C
ATOM   1532  O   HIS A 219      26.563   3.393 -23.747  1.00 34.65           O
ATOM   1533  CB  HIS A 219      28.300   0.467 -23.423  1.00 31.95           C
ATOM   1534  CG  HIS A 219      28.869   1.095 -24.658  1.00 35.65           C
ATOM   1535  ND1 HIS A 219      28.258   0.990 -25.893  1.00 34.17           N
ATOM   1536  CD2 HIS A 219      29.944   1.906 -24.836  1.00 29.56           C
ATOM   1537  CE1 HIS A 219      28.941   1.694 -26.782  1.00 29.67           C
ATOM   1538  NE2 HIS A 219      29.973   2.253 -26.169  1.00 26.03           N
ATOM   1539  N   ASN A 220      28.134   3.200 -22.144  1.00 33.51           N
ATOM   1540  CA  ASN A 220      28.356   4.648 -22.037  1.00 39.86           C
ATOM   1541  C   ASN A 220      27.052   5.314 -21.580  1.00 38.48           C
ATOM   1542  O   ASN A 220      26.568   6.296 -22.153  1.00 32.70           O
ATOM   1543  CB  ASN A 220      28.872   5.246 -23.359  1.00 30.88           C
ATOM   1544  CG  ASN A 220      29.525   6.587 -23.171  1.00 37.22           C
ATOM   1545  OD1 ASN A 220      29.554   7.105 -22.059  1.00 41.43           O
ATOM   1546  ND2 ASN A 220      30.052   7.170 -24.256  1.00 34.73           N
ATOM   1547  N   LEU A 221      26.479   4.743 -20.526  1.00 35.98           N
ATOM   1548  CA  LEU A 221      25.096   5.033 -20.193  1.00 37.44           C
ATOM   1549  C   LEU A 221      24.911   6.491 -19.770  1.00 40.06           C
ATOM   1550  O   LEU A 221      23.909   7.112 -20.138  1.00 35.25           O
ATOM   1551  CB  LEU A 221      24.618   4.060 -19.116  1.00 35.38           C
ATOM   1552  CG  LEU A 221      24.523   2.582 -19.574  1.00 39.05           C
ATOM   1553  CD1 LEU A 221      24.113   1.677 -18.436  1.00 31.16           C
ATOM   1554  CD2 LEU A 221      23.610   2.362 -20.786  1.00 31.34           C
ATOM   1555  N   GLU A 222      25.887   7.066 -19.046  1.00 41.77           N
ATOM   1556  CA  GLU A 222      25.757   8.418 -18.504  1.00 37.78           C
ATOM   1557  C   GLU A 222      25.844   9.499 -19.572  1.00 39.44           C
ATOM   1558  O   GLU A 222      25.611  10.677 -19.254  1.00 41.42           O
ATOM   1559  CB  GLU A 222      26.798   8.685 -17.401  1.00 34.65           C
ATOM   1560  CG  GLU A 222      28.273   8.801 -17.819  1.00 34.97           C
ATOM   1561  CD  GLU A 222      29.005   7.451 -17.952  1.00 47.51           C
ATOM   1562  OE1 GLU A 222      28.347   6.377 -18.045  1.00 44.86           O
ATOM   1563  OE2 GLU A 222      30.261   7.472 -17.987  1.00 51.10           O
ATOM   1564  N   ASN A 223      26.129   9.130 -20.825  1.00 36.29           N
ATOM   1565  CA  ASN A 223      26.089  10.056 -21.950  1.00 37.69           C
ATOM   1566  C   ASN A 223      25.050   9.688 -23.000  1.00 33.24           C
ATOM   1567  O   ASN A 223      24.957  10.369 -24.029  1.00 34.65           O
ATOM   1568  CB  ASN A 223      27.474  10.144 -22.613  1.00 36.16           C
ATOM   1569  CG  ASN A 223      28.554  10.616 -21.647  1.00 41.17           C
ATOM   1570  OD1 ASN A 223      28.531  11.769 -21.185  1.00 36.87           O
ATOM   1571  ND2 ASN A 223      29.501   9.723 -21.325  1.00 38.86           N
ATOM   1572  N   ALA A 224      24.264   8.640 -22.776  1.00 34.05           N
ATOM   1573  CA  ALA A 224      23.405   8.124 -23.836  1.00 35.45           C
ATOM   1574  C   ALA A 224      22.132   8.944 -23.986  1.00 33.90           C
ATOM   1575  O   ALA A 224      21.578   9.027 -25.095  1.00 29.81           O
ATOM   1576  CB  ALA A 224      23.073   6.653 -23.567  1.00 31.42           C
ATOM   1577  N   ASP A 225      21.670   9.565 -22.898  1.00 32.87           N
ATOM   1578  CA  ASP A 225      20.531  10.477 -23.009  1.00 39.46           C
ATOM   1579  C   ASP A 225      20.843  11.629 -23.958  1.00 36.65           C
ATOM   1580  O   ASP A 225      20.101  11.869 -24.923  1.00 35.89           O
ATOM   1581  CB  ASP A 225      20.122  10.985 -21.628  1.00 38.66           C
ATOM   1582  CG  ASP A 225      19.526   9.875 -20.761  1.00 40.16           C
ATOM   1583  OD1 ASP A 225      18.700   9.123 -21.300  1.00 41.70           O
ATOM   1584  OD2 ASP A 225      19.865   9.742 -19.553  1.00 38.58           O
ATOM   1585  N   ALA A 226      21.974  12.321 -23.740  1.00 37.21           N
ATOM   1586  CA  ALA A 226      22.279  13.498 -24.559  1.00 33.35           C
ATOM   1587  C   ALA A 226      22.591  13.117 -25.999  1.00 38.93           C
ATOM   1588  O   ALA A 226      22.269  13.876 -26.923  1.00 38.45           O
ATOM   1589  CB  ALA A 226      23.446  14.288 -23.956  1.00 34.15           C
ATOM   1590  N   ALA A 227      23.202  11.943 -26.212  1.00 36.27           N
ATOM   1591  CA  ALA A 227      23.424  11.456 -27.571  1.00 35.85           C
ATOM   1592  C   ALA A 227      22.111  11.097 -28.272  1.00 31.56           C
ATOM   1593  O   ALA A 227      21.967  11.312 -29.481  1.00 31.99           O
ATOM   1594  CB  ALA A 227      24.359  10.233 -27.540  1.00 35.59           C
ATOM   1595  N   TYR A 228      21.169  10.484 -27.551  1.00 36.19           N
ATOM   1596  CA  TYR A 228      19.897  10.100 -28.168  1.00 36.50           C
ATOM   1597  C   TYR A 228      19.103  11.324 -28.610  1.00 38.88           C
ATOM   1598  O   TYR A 228      18.473  11.319 -29.680  1.00 36.72           O
ATOM   1599  CB  TYR A 228      19.064   9.270 -27.190  1.00 34.83           C
ATOM   1600  CG  TYR A 228      18.048   8.356 -27.863  1.00 41.42           C
ATOM   1601  CD1 TYR A 228      18.434   7.099 -28.337  1.00 35.19           C
ATOM   1602  CD2 TYR A 228      16.695   8.750 -28.027  1.00 36.72           C
ATOM   1603  CE1 TYR A 228      17.524   6.241 -28.944  1.00 35.73           C
ATOM   1604  CE2 TYR A 228      15.771   7.900 -28.641  1.00 39.82           C
ATOM   1605  CZ  TYR A 228      16.202   6.631 -29.090  1.00 43.19           C
ATOM   1606  OH  TYR A 228      15.337   5.754 -29.705  1.00 36.77           O
ATOM   1607  N   GLU A 229      19.104  12.377 -27.789  1.00 36.63           N
ATOM   1608  CA  GLU A 229      18.407  13.600 -28.178  1.00 37.04           C
ATOM   1609  C   GLU A 229      19.154  14.348 -29.258  1.00 39.89           C
ATOM   1610  O   GLU A 229      18.511  14.950 -30.123  1.00 38.33           O
ATOM   1611  CB  GLU A 229      18.165  14.495 -26.968  1.00 32.10           C
ATOM   1612  CG  GLU A 229      17.184  13.848 -25.969  1.00 38.72           C
ATOM   1613  CD  GLU A 229      16.131  12.997 -26.665  1.00 38.26           C
ATOM   1614  OE1 GLU A 229      15.465  13.496 -27.603  1.00 38.28           O
ATOM   1615  OE2 GLU A 229      16.003  11.803 -26.305  1.00 39.34           O
ATOM   1616  N   TRP A 230      20.497  14.301 -29.243  1.00 37.74           N
ATOM   1617  CA  TRP A 230      21.253  14.797 -30.388  1.00 34.16           C
ATOM   1618  C   TRP A 230      20.725  14.195 -31.676  1.00 39.88           C
ATOM   1619  O   TRP A 230      20.553  14.895 -32.678  1.00 37.60           O
ATOM   1620  CB  TRP A 230      22.739  14.459 -30.247  1.00 39.23           C
ATOM   1621  CG  TRP A 230      23.536  14.791 -31.505  1.00 37.84           C
ATOM   1622  CD1 TRP A 230      23.913  16.034 -31.924  1.00 37.14           C
ATOM   1623  CD2 TRP A 230      24.024  13.872 -32.499  1.00 37.88           C
ATOM   1624  NE1 TRP A 230      24.604  15.952 -33.116  1.00 37.21           N
ATOM   1625  CE2 TRP A 230      24.688  14.637 -33.489  1.00 40.77           C
ATOM   1626  CE3 TRP A 230      23.966  12.481 -32.649  1.00 41.38           C
ATOM   1627  CZ2 TRP A 230      25.299  14.056 -34.606  1.00 42.29           C
ATOM   1628  CZ3 TRP A 230      24.562  11.900 -33.777  1.00 39.55           C
ATOM   1629  CH2 TRP A 230      25.226  12.692 -34.731  1.00 44.60           C
ATOM   1630  N   GLN A 231      20.448  12.888 -31.662  1.00 36.63           N
ATOM   1631  CA  GLN A 231      19.981  12.238 -32.873  1.00 36.82           C
ATOM   1632  C   GLN A 231      18.493  12.494 -33.111  1.00 35.09           C
ATOM   1633  O   GLN A 231      18.076  12.699 -34.258  1.00 33.45           O
ATOM   1634  CB  GLN A 231      20.267  10.729 -32.792  1.00 31.47           C
ATOM   1635  CG  GLN A 231      20.080   9.955 -34.062  1.00 34.05           C
ATOM   1636  CD  GLN A 231      20.620   8.510 -33.932  1.00 41.34           C
ATOM   1637  OE1 GLN A 231      21.689   8.280 -33.345  1.00 39.53           O
ATOM   1638  NE2 GLN A 231      19.872   7.545 -34.456  1.00 33.89           N
ATOM   1639  N   PHE A 232      17.667  12.472 -32.063  1.00 36.89           N
ATOM   1640  CA  PHE A 232      16.221  12.412 -32.283  1.00 42.09           C
ATOM   1641  C   PHE A 232      15.437  13.661 -31.871  1.00 40.43           C
ATOM   1642  O   PHE A 232      14.219  13.694 -32.084  1.00 38.66           O
ATOM   1643  CB  PHE A 232      15.629  11.177 -31.585  1.00 30.62           C
ATOM   1644  CG  PHE A 232      15.959   9.884 -32.275  1.00 41.32           C
ATOM   1645  CD1 PHE A 232      15.431   9.601 -33.526  1.00 37.42           C
ATOM   1646  CD2 PHE A 232      16.819   8.951 -31.682  1.00 35.48           C
ATOM   1647  CE1 PHE A 232      15.736   8.407 -34.162  1.00 37.90           C
ATOM   1648  CE2 PHE A 232      17.135   7.762 -32.325  1.00 36.07           C
ATOM   1649  CZ  PHE A 232      16.597   7.489 -33.557  1.00 37.25           C
ATOM   1650  N   CYS A 233      16.075  14.695 -31.322  1.00 45.00           N
ATOM   1651  CA  CYS A 233      15.319  15.911 -31.005  1.00 40.03           C
ATOM   1652  C   CYS A 233      14.668  16.471 -32.269  1.00 37.24           C
ATOM   1653  O   CYS A 233      15.289  16.538 -33.329  1.00 37.40           O
ATOM   1654  CB  CYS A 233      16.224  16.946 -30.352  1.00 42.17           C
ATOM   1655  SG  CYS A 233      15.475  18.583 -30.095  1.00 46.94           S
ATOM   1656  N   GLY A 234      13.400  16.824 -32.176  1.00 38.90           N
ATOM   1657  CA  GLY A 234      12.643  17.226 -33.342  1.00 41.25           C
ATOM   1658  C   GLY A 234      11.714  16.160 -33.898  1.00 46.47           C
ATOM   1659  O   GLY A 234      10.816  16.486 -34.690  1.00 43.04           O
ATOM   1660  N   TYR A 235      11.891  14.908 -33.498  1.00 39.52           N
ATOM   1661  CA  TYR A 235      11.125  13.782 -34.017  1.00 43.19           C
ATOM   1662  C   TYR A 235      10.382  13.170 -32.837  1.00 43.02           C
ATOM   1663  O   TYR A 235      10.949  12.384 -32.067  1.00 42.26           O
ATOM   1664  CB  TYR A 235      12.041  12.796 -34.703  1.00 42.59           C
ATOM   1665  CG  TYR A 235      12.834  13.434 -35.810  1.00 42.67           C
ATOM   1666  CD1 TYR A 235      12.321  13.497 -37.098  1.00 39.39           C
ATOM   1667  CD2 TYR A 235      14.096  13.976 -35.570  1.00 43.65           C
ATOM   1668  CE1 TYR A 235      13.042  14.077 -38.129  1.00 41.61           C
ATOM   1669  CE2 TYR A 235      14.829  14.577 -36.604  1.00 42.20           C
ATOM   1670  CZ  TYR A 235      14.287  14.624 -37.873  1.00 45.11           C
ATOM   1671  OH  TYR A 235      14.988  15.197 -38.903  1.00 42.92           O
ATOM   1672  N   ASN A 236       9.110  13.530 -32.717  1.00 43.87           N
ATOM   1673  CA  ASN A 236       8.382  13.402 -31.466  1.00 47.31           C
ATOM   1674  C   ASN A 236       7.431  12.220 -31.421  1.00 41.56           C
ATOM   1675  O   ASN A 236       6.884  11.943 -30.350  1.00 45.07           O
ATOM   1676  CB  ASN A 236       7.608  14.705 -31.174  1.00 40.27           C
ATOM   1677  CG  ASN A 236       8.503  15.931 -31.248  1.00 45.43           C
ATOM   1678  OD1 ASN A 236       9.575  15.959 -30.644  1.00 45.80           O
ATOM   1679  ND2 ASN A 236       8.069  16.949 -31.985  1.00 44.85           N
ATOM   1680  N   ASP A 237       7.216  11.511 -32.525  1.00 42.85           N
ATOM   1681  CA  ASP A 237       6.464  10.259 -32.448  1.00 47.33           C
ATOM   1682  C   ASP A 237       7.431   9.101 -32.234  1.00 46.94           C
ATOM   1683  O   ASP A 237       8.405   8.949 -32.978  1.00 44.75           O
ATOM   1684  CB  ASP A 237       5.604  10.022 -33.692  1.00 39.75           C
ATOM   1685  CG  ASP A 237       6.409  10.000 -34.968  1.00 46.22           C
ATOM   1686  OD1 ASP A 237       7.163  10.984 -35.201  1.00 49.32           O
ATOM   1687  OD2 ASP A 237       6.280   9.014 -35.740  1.00 44.62           O
ATOM   1688  N   TYR A 238       7.177   8.305 -31.199  1.00 43.66           N
ATOM   1689  CA  TYR A 238       7.987   7.133 -30.922  1.00 44.04           C
ATOM   1690  C   TYR A 238       7.190   5.855 -31.157  1.00 48.10           C
ATOM   1691  O   TYR A 238       5.951   5.852 -31.160  1.00 42.17           O
ATOM   1692  CB  TYR A 238       8.525   7.159 -29.493  1.00 43.74           C
ATOM   1693  CG  TYR A 238       7.496   7.400 -28.405  1.00 48.70           C
ATOM   1694  CD1 TYR A 238       7.094   8.699 -28.067  1.00 45.91           C
ATOM   1695  CD2 TYR A 238       6.976   6.341 -27.671  1.00 42.07           C
ATOM   1696  CE1 TYR A 238       6.183   8.929 -27.040  1.00 43.09           C
ATOM   1697  CE2 TYR A 238       6.056   6.555 -26.645  1.00 43.62           C
ATOM   1698  CZ  TYR A 238       5.667   7.854 -26.337  1.00 47.16           C
ATOM   1699  OH  TYR A 238       4.786   8.072 -25.313  1.00 47.00           O
ATOM   1700  N   HIS A 239       7.935   4.768 -31.369  1.00 40.53           N
ATOM   1701  CA  HIS A 239       7.379   3.468 -31.740  1.00 38.25           C
ATOM   1702  C   HIS A 239       8.312   2.381 -31.226  1.00 44.65           C
ATOM   1703  O   HIS A 239       9.515   2.369 -31.552  1.00 37.92           O
ATOM   1704  CB  HIS A 239       7.200   3.374 -33.257  1.00 39.16           C
ATOM   1705  CG  HIS A 239       6.533   4.578 -33.856  1.00 45.63           C
ATOM   1706  ND1 HIS A 239       5.166   4.776 -33.809  1.00 47.50           N
ATOM   1707  CD2 HIS A 239       7.047   5.671 -34.471  1.00 46.92           C
ATOM   1708  CE1 HIS A 239       4.864   5.926 -34.392  1.00 41.08           C
ATOM   1709  NE2 HIS A 239       5.985   6.487 -34.807  1.00 48.60           N
ATOM   1710  N   ARG A 240       7.765   1.476 -30.417  1.00 41.66           N
ATOM   1711  CA  ARG A 240       8.559   0.429 -29.798  1.00 48.53           C
ATOM   1712  C   ARG A 240       7.758  -0.867 -29.734  1.00 49.67           C
ATOM   1713  O   ARG A 240       6.542  -0.851 -29.539  1.00 45.56           O
ATOM   1714  CB  ARG A 240       9.009   0.862 -28.398  1.00 47.33           C
ATOM   1715  CG  ARG A 240       9.794  -0.185 -27.664  1.00 44.14           C
ATOM   1716  CD  ARG A 240      10.424   0.380 -26.432  1.00 47.55           C
ATOM   1717  NE  ARG A 240      11.476  -0.495 -25.931  1.00 55.41           N
ATOM   1718  CZ  ARG A 240      12.103  -0.320 -24.779  1.00 52.84           C
ATOM   1719  NH1 ARG A 240      11.837   0.718 -24.000  1.00 53.47           N
ATOM   1720  NH2 ARG A 240      13.018  -1.205 -24.398  1.00 51.64           N
ATOM   1721  N   ILE A 241       8.450  -1.994 -29.894  1.00 48.64           N
ATOM   1722  CA  ILE A 241       7.835  -3.315 -29.804  1.00 50.69           C
ATOM   1723  C   ILE A 241       8.680  -4.193 -28.886  1.00 49.95           C
ATOM   1724  O   ILE A 241       9.836  -4.489 -29.198  1.00 49.83           O
ATOM   1725  CB  ILE A 241       7.665  -3.970 -31.183  1.00 54.11           C
ATOM   1726  CG1 ILE A 241       6.372  -3.469 -31.839  1.00 56.56           C
ATOM   1727  CG2 ILE A 241       7.568  -5.464 -31.047  1.00 55.76           C
ATOM   1728  CD1 ILE A 241       6.334  -3.630 -33.359  1.00 57.98           C
ATOM   1729  N   LYS A 242       8.099  -4.594 -27.757  1.00 52.34           N
ATOM   1730  CA  LYS A 242       8.740  -5.424 -26.746  1.00 50.18           C
ATOM   1731  C   LYS A 242       8.264  -6.867 -26.905  1.00 57.64           C
ATOM   1732  O   LYS A 242       7.062  -7.111 -27.065  1.00 55.66           O
ATOM   1733  CB  LYS A 242       8.414  -4.911 -25.340  1.00 47.37           C
ATOM   1734  CG  LYS A 242       9.047  -3.569 -25.009  1.00 53.47           C
ATOM   1735  CD  LYS A 242       8.456  -2.911 -23.752  1.00 54.28           C
ATOM   1736  CE  LYS A 242       9.158  -3.345 -22.469  1.00 65.48           C
ATOM   1737  NZ  LYS A 242       9.166  -2.254 -21.440  1.00 70.14           N
ATOM   1738  N   HIS A 243       9.201  -7.812 -26.850  1.00 53.93           N
ATOM   1739  CA  HIS A 243       8.964  -9.226 -27.174  1.00 59.64           C
ATOM   1740  C   HIS A 243       9.279 -10.075 -25.951  1.00 63.17           C
ATOM   1741  O   HIS A 243      10.272 -10.795 -25.953  1.00 67.96           O
ATOM   1742  CB  HIS A 243       9.840  -9.674 -28.339  1.00 52.31           C
ATOM   1743  CG  HIS A 243       9.315  -9.309 -29.691  1.00 54.23           C
ATOM   1744  ND1 HIS A 243       8.036  -9.608 -30.104  1.00 56.73           N
ATOM   1745  CD2 HIS A 243       9.916  -8.700 -30.741  1.00 55.00           C
ATOM   1746  CE1 HIS A 243       7.865  -9.188 -31.345  1.00 57.79           C
ATOM   1747  NE2 HIS A 243       8.992  -8.632 -31.754  1.00 61.44           N
ATOM   1748  N   VAL A 244       8.457  -9.999 -24.913  1.00 66.75           N
ATOM   1749  CA  VAL A 244       8.741 -10.765 -23.704  1.00 72.04           C
ATOM   1750  C   VAL A 244       8.376 -12.227 -23.950  1.00 76.94           C
ATOM   1751  O   VAL A 244       7.234 -12.545 -24.303  1.00 79.80           O
ATOM   1752  CB  VAL A 244       8.016 -10.175 -22.485  1.00 71.44           C
ATOM   1753  CG1 VAL A 244       6.571  -9.880 -22.798  1.00 68.00           C
ATOM   1754  CG2 VAL A 244       8.132 -11.108 -21.287  1.00 77.08           C
ATOM   1755  N   ARG A 245       9.362 -13.115 -23.784  1.00 81.31           N
ATOM   1756  CA  ARG A 245       9.312 -14.492 -24.263  1.00 85.31           C
ATOM   1757  C   ARG A 245       9.195 -15.477 -23.106  1.00 91.65           C
ATOM   1758  O   ARG A 245       9.770 -15.263 -22.034  1.00 91.42           O
ATOM   1759  CB  ARG A 245      10.560 -14.828 -25.095  1.00 85.78           C
ATOM   1760  CG  ARG A 245      10.881 -13.815 -26.197  1.00 82.89           C
ATOM   1761  CD  ARG A 245      12.385 -13.660 -26.468  1.00 90.08           C
ATOM   1762  NE  ARG A 245      13.202 -13.580 -25.258  1.00 95.94           N
ATOM   1763  CZ  ARG A 245      14.529 -13.652 -25.239  1.00 94.71           C
ATOM   1764  NH1 ARG A 245      15.231 -13.812 -26.352  1.00 92.67           N
ATOM   1765  NH2 ARG A 245      15.170 -13.565 -24.074  1.00 91.85           N
ATOM   1766  N   SER A 246       8.447 -16.561 -23.343  1.00 99.94           N
ATOM   1767  CA  SER A 246       8.290 -17.666 -22.399  1.00104.27           C
ATOM   1768  C   SER A 246       8.542 -19.002 -23.093  1.00103.34           C
ATOM   1769  O   SER A 246       9.018 -19.035 -24.233  1.00 98.74           O
ATOM   1770  CB  SER A 246       6.891 -17.657 -21.769  1.00 99.73           C
ATOM   1771  OG  SER A 246       6.748 -16.594 -20.842  1.00 99.29           O
ATOM   1772  N   GLU A 247       8.217 -20.109 -22.417  1.00105.58           N
ATOM   1773  CA  GLU A 247       8.431 -21.435 -22.994  1.00104.77           C
ATOM   1774  C   GLU A 247       7.362 -21.775 -24.026  1.00100.37           C
ATOM   1775  O   GLU A 247       7.673 -22.111 -25.175  1.00 96.30           O
ATOM   1776  CB  GLU A 247       8.454 -22.501 -21.893  1.00108.58           C
ATOM   1777  CG  GLU A 247       8.287 -23.926 -22.430  1.00115.41           C
ATOM   1778  CD  GLU A 247       8.849 -24.991 -21.503  1.00120.36           C
ATOM   1779  OE1 GLU A 247       8.813 -24.790 -20.271  1.00123.95           O
ATOM   1780  OE2 GLU A 247       9.317 -26.036 -22.011  1.00118.01           O
ATOM   1781  N   SER A 248       6.094 -21.705 -23.624  1.00 98.32           N
ATOM   1782  CA  SER A 248       4.969 -22.022 -24.493  1.00 97.59           C
ATOM   1783  C   SER A 248       4.289 -20.776 -25.044  1.00 94.38           C
ATOM   1784  O   SER A 248       4.109 -20.654 -26.260  1.00 91.40           O
ATOM   1785  CB  SER A 248       3.944 -22.878 -23.733  1.00 89.87           C
ATOM   1786  OG  SER A 248       3.710 -22.361 -22.430  1.00 84.27           O
ATOM   1787  N   GLY A 249       3.923 -19.841 -24.168  1.00 90.10           N
ATOM   1788  CA  GLY A 249       3.096 -18.716 -24.542  1.00 81.23           C
ATOM   1789  C   GLY A 249       3.856 -17.615 -25.261  1.00 84.77           C
ATOM   1790  O   GLY A 249       5.033 -17.735 -25.609  1.00 89.28           O
ATOM   1791  N   VAL A 250       3.144 -16.507 -25.473  1.00 76.36           N
ATOM   1792  CA  VAL A 250       3.652 -15.326 -26.164  1.00 68.63           C
ATOM   1793  C   VAL A 250       3.043 -14.093 -25.503  1.00 70.91           C
ATOM   1794  O   VAL A 250       1.888 -14.124 -25.064  1.00 68.98           O
ATOM   1795  CB  VAL A 250       3.322 -15.384 -27.676  1.00 65.95           C
ATOM   1796  CG1 VAL A 250       3.030 -14.009 -28.248  1.00 67.08           C
ATOM   1797  CG2 VAL A 250       4.452 -16.028 -28.440  1.00 72.89           C
ATOM   1798  N   LYS A 251       3.829 -13.016 -25.401  1.00 72.28           N
ATOM   1799  CA  LYS A 251       3.322 -11.711 -24.978  1.00 62.76           C
ATOM   1800  C   LYS A 251       4.064 -10.627 -25.750  1.00 59.99           C
ATOM   1801  O   LYS A 251       5.271 -10.445 -25.574  1.00 58.95           O
ATOM   1802  CB  LYS A 251       3.461 -11.505 -23.467  1.00 63.25           C
ATOM   1803  CG  LYS A 251       2.966 -10.133 -23.011  1.00 61.89           C
ATOM   1804  CD  LYS A 251       3.064  -9.920 -21.503  1.00 63.13           C
ATOM   1805  CE  LYS A 251       1.695  -9.857 -20.859  1.00 68.09           C
ATOM   1806  NZ  LYS A 251       1.760  -9.179 -19.537  1.00 72.83           N
ATOM   1807  N   ASN A 252       3.339  -9.913 -26.604  1.00 56.94           N
ATOM   1808  CA  ASN A 252       3.863  -8.812 -27.397  1.00 50.64           C
ATOM   1809  C   ASN A 252       3.311  -7.493 -26.880  1.00 56.43           C
ATOM   1810  O   ASN A 252       2.116  -7.391 -26.579  1.00 49.54           O
ATOM   1811  CB  ASN A 252       3.500  -8.981 -28.869  1.00 47.36           C
ATOM   1812  CG  ASN A 252       4.379  -9.997 -29.559  1.00 58.87           C
ATOM   1813  OD1 ASN A 252       5.430 -10.374 -29.037  1.00 56.74           O
ATOM   1814  ND2 ASN A 252       3.964 -10.444 -30.732  1.00 61.16           N
ATOM   1815  N   ILE A 253       4.191  -6.493 -26.779  1.00 49.33           N
ATOM   1816  CA  ILE A 253       3.856  -5.150 -26.311  1.00 48.00           C
ATOM   1817  C   ILE A 253       4.294  -4.155 -27.372  1.00 48.98           C
ATOM   1818  O   ILE A 253       5.477  -4.096 -27.725  1.00 53.35           O
ATOM   1819  CB  ILE A 253       4.531  -4.823 -24.972  1.00 47.52           C
ATOM   1820  CG1 ILE A 253       4.387  -5.980 -23.986  1.00 43.04           C
ATOM   1821  CG2 ILE A 253       4.004  -3.503 -24.417  1.00 47.54           C
ATOM   1822  CD1 ILE A 253       4.792  -5.613 -22.573  1.00 43.21           C
ATOM   1823  N   GLN A 254       3.363  -3.359 -27.872  1.00 45.78           N
ATOM   1824  CA  GLN A 254       3.704  -2.366 -28.873  1.00 49.26           C
ATOM   1825  C   GLN A 254       3.255  -0.994 -28.379  1.00 51.57           C
ATOM   1826  O   GLN A 254       2.084  -0.807 -28.031  1.00 53.32           O
ATOM   1827  CB  GLN A 254       3.092  -2.728 -30.218  1.00 41.09           C
ATOM   1828  CG  GLN A 254       3.104  -1.604 -31.201  1.00 50.85           C
ATOM   1829  CD  GLN A 254       2.605  -2.046 -32.550  1.00 64.11           C
ATOM   1830  OE1 GLN A 254       2.213  -3.206 -32.732  1.00 72.78           O
ATOM   1831  NE2 GLN A 254       2.583  -1.123 -33.503  1.00 65.73           N
ATOM   1832  N   ILE A 255       4.201  -0.058 -28.310  1.00 46.33           N
ATOM   1833  CA  ILE A 255       3.992   1.289 -27.793  1.00 44.70           C
ATOM   1834  C   ILE A 255       4.082   2.258 -28.959  1.00 47.92           C
ATOM   1835  O   ILE A 255       5.054   2.219 -29.719  1.00 48.33           O
ATOM   1836  CB  ILE A 255       5.043   1.662 -26.733  1.00 46.40           C
ATOM   1837  CG1 ILE A 255       5.346   0.498 -25.794  1.00 47.28           C
ATOM   1838  CG2 ILE A 255       4.620   2.924 -25.965  1.00 46.83           C
ATOM   1839  CD1 ILE A 255       4.385   0.401 -24.645  1.00 58.26           C
ATOM   1840  N   ASP A 256       3.080   3.134 -29.095  1.00 47.93           N
ATOM   1841  CA  ASP A 256       3.100   4.235 -30.054  1.00 44.92           C
ATOM   1842  C   ASP A 256       2.685   5.507 -29.330  1.00 47.74           C
ATOM   1843  O   ASP A 256       1.827   5.471 -28.443  1.00 51.27           O
ATOM   1844  CB  ASP A 256       2.179   3.971 -31.252  1.00 41.17           C
ATOM   1845  CG  ASP A 256       2.535   2.673 -31.999  1.00 52.84           C
ATOM   1846  OD1 ASP A 256       3.453   2.694 -32.848  1.00 53.81           O
ATOM   1847  OD2 ASP A 256       1.896   1.627 -31.743  1.00 59.00           O
ATOM   1848  N   GLY A 257       3.301   6.629 -29.682  1.00 43.84           N
ATOM   1849  CA  GLY A 257       3.045   7.809 -28.878  1.00 42.62           C
ATOM   1850  C   GLY A 257       3.696   9.056 -29.429  1.00 46.57           C
ATOM   1851  O   GLY A 257       4.415   9.027 -30.432  1.00 44.31           O
ATOM   1852  N   ILE A 258       3.413  10.167 -28.744  1.00 45.45           N
ATOM   1853  CA  ILE A 258       3.955  11.481 -29.059  1.00 41.46           C
ATOM   1854  C   ILE A 258       4.501  12.062 -27.768  1.00 49.70           C
ATOM   1855  O   ILE A 258       3.864  11.943 -26.714  1.00 41.57           O
ATOM   1856  CB  ILE A 258       2.901  12.441 -29.643  1.00 47.99           C
ATOM   1857  CG1 ILE A 258       2.043  11.751 -30.713  1.00 47.46           C
ATOM   1858  CG2 ILE A 258       3.575  13.715 -30.150  1.00 45.99           C
ATOM   1859  CD1 ILE A 258       2.599  11.831 -32.101  1.00 53.02           C
ATOM   1860  N   LEU A 259       5.689  12.674 -27.848  1.00 45.83           N
ATOM   1861  CA  LEU A 259       6.271  13.335 -26.690  1.00 43.28           C
ATOM   1862  C   LEU A 259       5.310  14.398 -26.171  1.00 44.49           C
ATOM   1863  O   LEU A 259       4.609  15.054 -26.945  1.00 38.20           O
ATOM   1864  CB  LEU A 259       7.613  13.982 -27.061  1.00 44.09           C
ATOM   1865  CG  LEU A 259       8.790  13.034 -27.348  1.00 45.47           C
ATOM   1866  CD1 LEU A 259      10.060  13.840 -27.608  1.00 39.43           C
ATOM   1867  CD2 LEU A 259       8.980  11.985 -26.224  1.00 35.01           C
ATOM   1868  N   THR A 260       5.262  14.540 -24.854  1.00 46.24           N
ATOM   1869  CA  THR A 260       4.504  15.609 -24.246  1.00 42.34           C
ATOM   1870  C   THR A 260       5.252  16.922 -24.390  1.00 52.01           C
ATOM   1871  O   THR A 260       6.422  16.975 -24.792  1.00 52.26           O
ATOM   1872  CB  THR A 260       4.252  15.332 -22.769  1.00 44.68           C
ATOM   1873  OG1 THR A 260       5.503  15.326 -22.074  1.00 43.60           O
ATOM   1874  CG2 THR A 260       3.526  13.997 -22.573  1.00 46.03           C
ATOM   1875  N   GLU A 261       4.550  17.996 -24.037  1.00 50.94           N
ATOM   1876  CA  GLU A 261       5.166  19.311 -23.998  1.00 49.30           C
ATOM   1877  C   GLU A 261       6.404  19.304 -23.112  1.00 48.58           C
ATOM   1878  O   GLU A 261       7.439  19.881 -23.466  1.00 46.43           O
ATOM   1879  CB  GLU A 261       4.148  20.336 -23.500  1.00 50.84           C
ATOM   1880  CG  GLU A 261       3.301  20.941 -24.606  1.00 64.05           C
ATOM   1881  CD  GLU A 261       3.958  20.833 -25.985  1.00 69.52           C
ATOM   1882  OE1 GLU A 261       4.985  21.531 -26.215  1.00 69.80           O
ATOM   1883  OE2 GLU A 261       3.449  20.049 -26.834  1.00 62.14           O
ATOM   1884  N   LYS A 262       6.317  18.654 -21.954  1.00 42.01           N
ATOM   1885  CA  LYS A 262       7.463  18.610 -21.066  1.00 43.48           C
ATOM   1886  C   LYS A 262       8.588  17.772 -21.673  1.00 48.02           C
ATOM   1887  O   LYS A 262       9.771  18.134 -21.578  1.00 44.62           O
ATOM   1888  CB  LYS A 262       7.044  18.064 -19.706  1.00 41.92           C
ATOM   1889  CG  LYS A 262       8.202  18.037 -18.718  1.00 49.37           C
ATOM   1890  CD  LYS A 262       7.874  17.229 -17.472  1.00 48.36           C
ATOM   1891  CE  LYS A 262       8.984  17.343 -16.439  1.00 56.61           C
ATOM   1892  NZ  LYS A 262       8.534  16.871 -15.100  1.00 60.89           N
ATOM   1893  N   GLN A 263       8.234  16.664 -22.327  1.00 47.00           N
ATOM   1894  CA  GLN A 263       9.251  15.819 -22.929  1.00 46.64           C
ATOM   1895  C   GLN A 263       9.883  16.489 -24.142  1.00 47.88           C
ATOM   1896  O   GLN A 263      11.060  16.231 -24.451  1.00 43.92           O
ATOM   1897  CB  GLN A 263       8.653  14.465 -23.292  1.00 39.98           C
ATOM   1898  CG  GLN A 263       8.458  13.558 -22.092  1.00 42.69           C
ATOM   1899  CD  GLN A 263       7.616  12.330 -22.422  1.00 47.63           C
ATOM   1900  OE1 GLN A 263       6.902  12.302 -23.434  1.00 46.39           O
ATOM   1901  NE2 GLN A 263       7.677  11.319 -21.557  1.00 46.15           N
ATOM   1902  N   ILE A 264       9.139  17.359 -24.833  1.00 44.02           N
ATOM   1903  CA  ILE A 264       9.753  18.065 -25.954  1.00 47.37           C
ATOM   1904  C   ILE A 264      10.776  19.070 -25.445  1.00 48.84           C
ATOM   1905  O   ILE A 264      11.841  19.247 -26.046  1.00 50.10           O
ATOM   1906  CB  ILE A 264       8.702  18.734 -26.847  1.00 44.07           C
ATOM   1907  CG1 ILE A 264       7.924  17.692 -27.637  1.00 42.08           C
ATOM   1908  CG2 ILE A 264       9.379  19.675 -27.817  1.00 44.74           C
ATOM   1909  CD1 ILE A 264       6.649  18.231 -28.266  1.00 42.17           C
ATOM   1910  N   LYS A 265      10.506  19.700 -24.300  1.00 46.42           N
ATOM   1911  CA  LYS A 265      11.514  20.591 -23.736  1.00 48.35           C
ATOM   1912  C   LYS A 265      12.708  19.810 -23.183  1.00 44.78           C
ATOM   1913  O   LYS A 265      13.858  20.234 -23.349  1.00 43.32           O
ATOM   1914  CB  LYS A 265      10.896  21.482 -22.661  1.00 47.97           C
ATOM   1915  CG  LYS A 265      10.472  22.883 -23.183  1.00 57.68           C
ATOM   1916  CD  LYS A 265      11.644  23.692 -23.810  1.00 64.46           C
ATOM   1917  CE  LYS A 265      12.883  23.820 -22.898  1.00 65.70           C
ATOM   1918  NZ  LYS A 265      14.111  24.262 -23.642  1.00 58.06           N
ATOM   1919  N   ILE A 266      12.459  18.680 -22.510  1.00 43.63           N
ATOM   1920  CA  ILE A 266      13.562  17.853 -22.022  1.00 45.49           C
ATOM   1921  C   ILE A 266      14.446  17.409 -23.177  1.00 41.43           C
ATOM   1922  O   ILE A 266      15.679  17.501 -23.109  1.00 43.03           O
ATOM   1923  CB  ILE A 266      13.027  16.649 -21.238  1.00 46.54           C
ATOM   1924  CG1 ILE A 266      12.344  17.120 -19.958  1.00 45.59           C
ATOM   1925  CG2 ILE A 266      14.164  15.699 -20.923  1.00 44.88           C
ATOM   1926  CD1 ILE A 266      11.427  16.115 -19.375  1.00 43.48           C
ATOM   1927  N   SER A 267      13.824  16.963 -24.269  1.00 42.32           N
ATOM   1928  CA  SER A 267      14.545  16.583 -25.479  1.00 40.50           C
ATOM   1929  C   SER A 267      15.512  17.684 -25.934  1.00 45.04           C
ATOM   1930  O   SER A 267      16.713  17.443 -26.120  1.00 38.00           O
ATOM   1931  CB  SER A 267      13.520  16.238 -26.564  1.00 38.01           C
ATOM   1932  OG  SER A 267      14.081  16.145 -27.856  1.00 42.37           O
ATOM   1933  N   GLU A 268      15.002  18.904 -26.101  1.00 45.73           N
ATOM   1934  CA  GLU A 268      15.829  20.009 -26.580  1.00 43.09           C
ATOM   1935  C   GLU A 268      16.957  20.330 -25.611  1.00 43.92           C
ATOM   1936  O   GLU A 268      18.043  20.743 -26.033  1.00 43.17           O
ATOM   1937  CB  GLU A 268      14.975  21.256 -26.791  1.00 41.69           C
ATOM   1938  CG  GLU A 268      14.126  21.276 -28.041  1.00 44.68           C
ATOM   1939  CD  GLU A 268      12.939  22.234 -27.891  1.00 53.34           C
ATOM   1940  OE1 GLU A 268      12.822  22.863 -26.810  1.00 49.91           O
ATOM   1941  OE2 GLU A 268      12.146  22.367 -28.853  1.00 49.98           O
ATOM   1942  N   GLU A 269      16.710  20.185 -24.304  1.00 39.47           N
ATOM   1943  CA  GLU A 269      17.764  20.486 -23.342  1.00 41.20           C
ATOM   1944  C   GLU A 269      18.845  19.415 -23.364  1.00 45.77           C
ATOM   1945  O   GLU A 269      20.044  19.733 -23.332  1.00 41.80           O
ATOM   1946  CB  GLU A 269      17.185  20.640 -21.934  1.00 45.53           C
ATOM   1947  CG  GLU A 269      16.635  22.062 -21.683  1.00 53.51           C
ATOM   1948  CD  GLU A 269      15.760  22.198 -20.434  1.00 56.48           C
ATOM   1949  OE1 GLU A 269      15.715  21.274 -19.592  1.00 56.12           O
ATOM   1950  OE2 GLU A 269      15.084  23.242 -20.310  1.00 69.36           O
ATOM   1951  N   LEU A 270      18.444  18.138 -23.417  1.00 43.40           N
ATOM   1952  CA  LEU A 270      19.439  17.073 -23.467  1.00 38.15           C
ATOM   1953  C   LEU A 270      20.307  17.218 -24.701  1.00 40.23           C
ATOM   1954  O   LEU A 270      21.533  17.063 -24.622  1.00 37.37           O
ATOM   1955  CB  LEU A 270      18.770  15.704 -23.438  1.00 41.18           C
ATOM   1956  CG  LEU A 270      18.224  15.299 -22.071  1.00 43.70           C
ATOM   1957  CD1 LEU A 270      17.349  14.033 -22.158  1.00 37.29           C
ATOM   1958  CD2 LEU A 270      19.379  15.142 -21.082  1.00 44.82           C
ATOM   1959  N   LYS A 271      19.696  17.573 -25.839  1.00 35.75           N
ATOM   1960  CA  LYS A 271      20.460  17.651 -27.076  1.00 36.94           C
ATOM   1961  C   LYS A 271      21.607  18.641 -26.954  1.00 39.99           C
ATOM   1962  O   LYS A 271      22.685  18.428 -27.530  1.00 43.70           O
ATOM   1963  CB  LYS A 271      19.548  18.032 -28.241  1.00 35.11           C
ATOM   1964  CG  LYS A 271      20.348  18.365 -29.499  1.00 39.48           C
ATOM   1965  CD  LYS A 271      19.468  18.569 -30.717  1.00 38.70           C
ATOM   1966  CE  LYS A 271      20.334  18.935 -31.909  1.00 36.56           C
ATOM   1967  NZ  LYS A 271      19.563  19.016 -33.187  1.00 41.38           N
ATOM   1968  N   ARG A 272      21.414  19.705 -26.174  1.00 42.62           N
ATOM   1969  CA  ARG A 272      22.408  20.769 -26.102  1.00 45.82           C
ATOM   1970  C   ARG A 272      23.571  20.397 -25.201  1.00 43.92           C
ATOM   1971  O   ARG A 272      24.615  21.052 -25.251  1.00 41.24           O
ATOM   1972  CB  ARG A 272      21.757  22.064 -25.606  1.00 48.24           C
ATOM   1973  CG  ARG A 272      21.166  22.917 -26.713  1.00 52.24           C
ATOM   1974  CD  ARG A 272      20.330  24.056 -26.118  1.00 59.16           C
ATOM   1975  NE  ARG A 272      21.210  25.128 -25.660  1.00 67.37           N
ATOM   1976  CZ  ARG A 272      22.031  25.838 -26.430  1.00 70.61           C
ATOM   1977  NH1 ARG A 272      21.978  25.772 -27.756  1.00 66.18           N
ATOM   1978  NH2 ARG A 272      22.928  26.637 -25.854  1.00 60.48           N
ATOM   1979  N   LEU A 273      23.415  19.352 -24.382  1.00 46.98           N
ATOM   1980  CA  LEU A 273      24.540  18.863 -23.597  1.00 45.50           C
ATOM   1981  C   LEU A 273      25.505  18.023 -24.413  1.00 42.69           C
ATOM   1982  O   LEU A 273      26.642  17.830 -23.974  1.00 45.28           O
ATOM   1983  CB  LEU A 273      24.042  18.051 -22.403  1.00 40.34           C
ATOM   1984  CG  LEU A 273      23.125  18.876 -21.490  1.00 41.52           C
ATOM   1985  CD1 LEU A 273      22.609  18.012 -20.368  1.00 39.33           C
ATOM   1986  CD2 LEU A 273      23.851  20.111 -20.930  1.00 35.61           C
ATOM   1987  N   PHE A 274      25.089  17.512 -25.581  1.00 43.04           N
ATOM   1988  CA  PHE A 274      25.947  16.537 -26.257  1.00 41.99           C
ATOM   1989  C   PHE A 274      27.232  17.157 -26.789  1.00 39.38           C
ATOM   1990  O   PHE A 274      28.300  16.561 -26.574  1.00 36.48           O
ATOM   1991  CB  PHE A 274      25.184  15.795 -27.364  1.00 39.65           C
ATOM   1992  CG  PHE A 274      25.967  14.602 -27.949  1.00 36.48           C
ATOM   1993  CD1 PHE A 274      26.468  13.610 -27.117  1.00 37.54           C
ATOM   1994  CD2 PHE A 274      26.224  14.511 -29.313  1.00 34.43           C
ATOM   1995  CE1 PHE A 274      27.195  12.522 -27.636  1.00 38.77           C
ATOM   1996  CE2 PHE A 274      26.954  13.461 -29.837  1.00 39.05           C
ATOM   1997  CZ  PHE A 274      27.444  12.453 -28.998  1.00 35.74           C
ATOM   1998  N   PRO A 275      27.225  18.319 -27.471  1.00 42.45           N
ATOM   1999  CA  PRO A 275      28.475  18.811 -28.084  1.00 41.91           C
ATOM   2000  C   PRO A 275      29.648  18.934 -27.124  1.00 41.95           C
ATOM   2001  O   PRO A 275      30.756  18.502 -27.457  1.00 39.01           O
ATOM   2002  CB  PRO A 275      28.063  20.173 -28.650  1.00 40.30           C
ATOM   2003  CG  PRO A 275      26.622  20.029 -28.926  1.00 40.15           C
ATOM   2004  CD  PRO A 275      26.094  19.210 -27.797  1.00 42.09           C
ATOM   2005  N   LYS A 276      29.436  19.518 -25.945  1.00 38.30           N
ATOM   2006  CA  LYS A 276      30.516  19.633 -24.982  1.00 42.41           C
ATOM   2007  C   LYS A 276      31.188  18.281 -24.771  1.00 43.52           C
ATOM   2008  O   LYS A 276      32.421  18.179 -24.777  1.00 47.86           O
ATOM   2009  CB  LYS A 276      29.974  20.207 -23.664  1.00 44.08           C
ATOM   2010  CG  LYS A 276      31.009  20.583 -22.561  1.00 44.22           C
ATOM   2011  CD  LYS A 276      31.710  19.345 -21.936  1.00 63.34           C
ATOM   2012  CE  LYS A 276      31.014  18.824 -20.666  1.00 70.31           C
ATOM   2013  NZ  LYS A 276      31.463  17.433 -20.312  1.00 59.87           N
ATOM   2014  N   TYR A 277      30.394  17.228 -24.571  1.00 40.19           N
ATOM   2015  CA  TYR A 277      30.982  15.941 -24.216  1.00 39.32           C
ATOM   2016  C   TYR A 277      31.731  15.351 -25.402  1.00 38.20           C
ATOM   2017  O   TYR A 277      32.899  14.951 -25.285  1.00 39.28           O
ATOM   2018  CB  TYR A 277      29.904  14.978 -23.716  1.00 42.31           C
ATOM   2019  CG  TYR A 277      30.378  13.539 -23.706  1.00 36.09           C
ATOM   2020  CD1 TYR A 277      31.284  13.092 -22.743  1.00 37.95           C
ATOM   2021  CD2 TYR A 277      29.951  12.637 -24.673  1.00 34.86           C
ATOM   2022  CE1 TYR A 277      31.746  11.775 -22.735  1.00 32.89           C
ATOM   2023  CE2 TYR A 277      30.398  11.319 -24.667  1.00 40.42           C
ATOM   2024  CZ  TYR A 277      31.301  10.896 -23.700  1.00 39.39           C
ATOM   2025  OH  TYR A 277      31.747   9.592 -23.691  1.00 40.33           O
ATOM   2026  N   LEU A 278      31.083  15.335 -26.563  1.00 35.18           N
ATOM   2027  CA  LEU A 278      31.715  14.816 -27.768  1.00 36.97           C
ATOM   2028  C   LEU A 278      33.076  15.473 -28.006  1.00 37.51           C
ATOM   2029  O   LEU A 278      34.085  14.789 -28.229  1.00 36.08           O
ATOM   2030  CB  LEU A 278      30.764  15.027 -28.952  1.00 35.03           C
ATOM   2031  CG  LEU A 278      31.016  14.300 -30.267  1.00 35.17           C
ATOM   2032  CD1 LEU A 278      32.029  15.116 -31.122  1.00 41.01           C
ATOM   2033  CD2 LEU A 278      31.531  12.882 -30.019  1.00 37.90           C
ATOM   2034  N   ASN A 279      33.128  16.806 -27.921  1.00 36.16           N
ATOM   2035  CA  ASN A 279      34.370  17.518 -28.200  1.00 37.29           C
ATOM   2036  C   ASN A 279      35.472  17.157 -27.201  1.00 35.97           C
ATOM   2037  O   ASN A 279      36.646  17.061 -27.579  1.00 39.00           O
ATOM   2038  CB  ASN A 279      34.112  19.028 -28.219  1.00 35.71           C
ATOM   2039  CG  ASN A 279      33.269  19.461 -29.420  1.00 41.53           C
ATOM   2040  OD1 ASN A 279      33.016  18.679 -30.340  1.00 36.96           O
ATOM   2041  ND2 ASN A 279      32.866  20.732 -29.433  1.00 46.24           N
ATOM   2042  N   SER A 280      35.116  16.915 -25.940  1.00 33.12           N
ATOM   2043  CA  SER A 280      36.114  16.540 -24.942  1.00 35.93           C
ATOM   2044  C   SER A 280      36.811  15.209 -25.244  1.00 46.07           C
ATOM   2045  O   SER A 280      37.860  14.945 -24.660  1.00 46.34           O
ATOM   2046  CB  SER A 280      35.464  16.453 -23.559  1.00 36.69           C
ATOM   2047  OG  SER A 280      34.603  15.315 -23.460  1.00 39.29           O
ATOM   2048  N   LEU A 281      36.250  14.346 -26.103  1.00 42.57           N
ATOM   2049  CA  LEU A 281      36.896  13.065 -26.382  1.00 43.62           C
ATOM   2050  C   LEU A 281      38.010  13.172 -27.418  1.00 43.81           C
ATOM   2051  O   LEU A 281      38.741  12.196 -27.617  1.00 47.02           O
ATOM   2052  CB  LEU A 281      35.876  12.018 -26.870  1.00 36.90           C
ATOM   2053  CG  LEU A 281      34.706  11.639 -25.951  1.00 37.71           C
ATOM   2054  CD1 LEU A 281      33.664  10.871 -26.738  1.00 35.06           C
ATOM   2055  CD2 LEU A 281      35.174  10.854 -24.705  1.00 32.92           C
ATOM   2056  N   LYS A 282      38.101  14.288 -28.126  1.00 35.57           N
ATOM   2057  CA  LYS A 282      39.229  14.583 -29.010  1.00 45.09           C
ATOM   2058  C   LYS A 282      39.440  13.496 -30.065  1.00 45.68           C
ATOM   2059  O   LYS A 282      40.565  13.077 -30.346  1.00 44.32           O
ATOM   2060  CB  LYS A 282      40.491  14.820 -28.186  1.00 39.15           C
ATOM   2061  CG  LYS A 282      40.267  15.872 -27.087  1.00 43.90           C
ATOM   2062  CD  LYS A 282      41.493  16.743 -26.852  1.00 57.20           C
ATOM   2063  CE  LYS A 282      42.285  16.294 -25.630  1.00 65.63           C
ATOM   2064  NZ  LYS A 282      41.930  17.051 -24.399  1.00 69.57           N
ATOM   2065  N   LEU A 283      38.341  13.072 -30.685  1.00 38.64           N
ATOM   2066  CA  LEU A 283      38.367  12.027 -31.694  1.00 39.93           C
ATOM   2067  C   LEU A 283      38.813  12.556 -33.055  1.00 37.48           C
ATOM   2068  O   LEU A 283      38.661  13.732 -33.387  1.00 40.32           O
ATOM   2069  CB  LEU A 283      36.982  11.380 -31.839  1.00 38.72           C
ATOM   2070  CG  LEU A 283      36.429  10.723 -30.584  1.00 37.07           C
ATOM   2071  CD1 LEU A 283      35.040  10.171 -30.841  1.00 41.66           C
ATOM   2072  CD2 LEU A 283      37.383   9.632 -30.127  1.00 39.78           C
ATOM   2073  N   LYS A 284      39.324  11.638 -33.871  1.00 36.44           N
ATOM   2074  CA  LYS A 284      39.787  11.945 -35.208  1.00 37.26           C
ATOM   2075  C   LYS A 284      39.380  10.822 -36.153  1.00 39.20           C
ATOM   2076  O   LYS A 284      39.317   9.649 -35.766  1.00 33.36           O
ATOM   2077  CB  LYS A 284      41.317  12.141 -35.239  1.00 38.07           C
ATOM   2078  CG  LYS A 284      41.842  13.244 -34.313  1.00 37.44           C
ATOM   2079  CD  LYS A 284      43.360  13.434 -34.417  1.00 47.54           C
ATOM   2080  CE  LYS A 284      43.835  14.558 -33.495  1.00 47.92           C
ATOM   2081  NZ  LYS A 284      43.014  14.611 -32.217  1.00 49.35           N
ATOM   2082  N   ASP A 285      39.111  11.186 -37.404  1.00 39.04           N
ATOM   2083  CA  ASP A 285      38.844  10.189 -38.431  1.00 43.04           C
ATOM   2084  C   ASP A 285      40.176   9.611 -38.904  1.00 45.33           C
ATOM   2085  O   ASP A 285      41.249   9.938 -38.380  1.00 41.57           O
ATOM   2086  CB  ASP A 285      38.011  10.797 -39.564  1.00 43.24           C
ATOM   2087  CG  ASP A 285      38.748  11.913 -40.330  1.00 47.50           C
ATOM   2088  OD1 ASP A 285      39.974  12.062 -40.151  1.00 47.46           O
ATOM   2089  OD2 ASP A 285      38.090  12.681 -41.090  1.00 48.42           O
ATOM   2090  N   SER A 286      40.126   8.778 -39.942  1.00 43.32           N
ATOM   2091  CA  SER A 286      41.348   8.148 -40.425  1.00 51.97           C
ATOM   2092  C   SER A 286      42.270   9.126 -41.146  1.00 50.07           C
ATOM   2093  O   SER A 286      43.417   8.773 -41.422  1.00 52.92           O
ATOM   2094  CB  SER A 286      41.010   6.980 -41.351  1.00 48.33           C
ATOM   2095  OG  SER A 286      40.701   7.468 -42.644  1.00 57.93           O
ATOM   2096  N   SER A 287      41.795  10.326 -41.467  1.00 51.44           N
ATOM   2097  CA  SER A 287      42.597  11.366 -42.092  1.00 48.70           C
ATOM   2098  C   SER A 287      43.107  12.379 -41.082  1.00 46.69           C
ATOM   2099  O   SER A 287      43.526  13.473 -41.477  1.00 42.28           O
ATOM   2100  CB  SER A 287      41.785  12.086 -43.173  1.00 49.81           C
ATOM   2101  OG  SER A 287      41.531  11.261 -44.295  1.00 54.54           O
ATOM   2102  N   ASN A 288      43.036  12.061 -39.789  1.00 46.07           N
ATOM   2103  CA  ASN A 288      43.473  12.950 -38.712  1.00 46.04           C
ATOM   2104  C   ASN A 288      42.685  14.264 -38.652  1.00 45.89           C
ATOM   2105  O   ASN A 288      43.156  15.246 -38.067  1.00 42.45           O
ATOM   2106  CB  ASN A 288      44.979  13.227 -38.812  1.00 40.87           C
ATOM   2107  CG  ASN A 288      45.792  11.945 -38.927  1.00 47.23           C
ATOM   2108  OD1 ASN A 288      45.927  11.201 -37.946  1.00 43.63           O
ATOM   2109  ND2 ASN A 288      46.325  11.673 -40.127  1.00 43.51           N
ATOM   2110  N   ASN A 289      41.477  14.307 -39.212  1.00 45.90           N
ATOM   2111  CA  ASN A 289      40.576  15.431 -38.970  1.00 45.74           C
ATOM   2112  C   ASN A 289      39.964  15.319 -37.587  1.00 44.64           C
ATOM   2113  O   ASN A 289      39.546  14.236 -37.163  1.00 41.50           O
ATOM   2114  CB  ASN A 289      39.438  15.474 -39.990  1.00 42.60           C
ATOM   2115  CG  ASN A 289      39.922  15.678 -41.391  1.00 48.60           C
ATOM   2116  OD1 ASN A 289      40.611  16.664 -41.687  1.00 48.20           O
ATOM   2117  ND2 ASN A 289      39.551  14.757 -42.282  1.00 47.09           N
ATOM   2118  N   GLU A 290      39.861  16.447 -36.903  1.00 38.77           N
ATOM   2119  CA  GLU A 290      39.187  16.436 -35.619  1.00 39.69           C
ATOM   2120  C   GLU A 290      37.669  16.353 -35.821  1.00 36.94           C
ATOM   2121  O   GLU A 290      37.114  16.951 -36.742  1.00 36.08           O
ATOM   2122  CB  GLU A 290      39.587  17.667 -34.813  1.00 33.24           C
ATOM   2123  CG  GLU A 290      41.091  17.804 -34.623  1.00 41.21           C
ATOM   2124  CD  GLU A 290      41.432  19.030 -33.810  1.00 47.61           C
ATOM   2125  OE1 GLU A 290      40.651  20.001 -33.902  1.00 45.21           O
ATOM   2126  OE2 GLU A 290      42.461  19.029 -33.086  1.00 48.54           O
ATOM   2127  N   LEU A 291      37.010  15.559 -34.984  1.00 34.53           N
ATOM   2128  CA  LEU A 291      35.580  15.287 -35.109  1.00 41.38           C
ATOM   2129  C   LEU A 291      34.862  16.064 -34.014  1.00 40.61           C
ATOM   2130  O   LEU A 291      35.000  15.745 -32.828  1.00 46.39           O
ATOM   2131  CB  LEU A 291      35.305  13.791 -35.014  1.00 35.57           C
ATOM   2132  CG  LEU A 291      35.947  13.016 -36.145  1.00 35.76           C
ATOM   2133  CD1 LEU A 291      35.886  11.515 -35.900  1.00 36.70           C
ATOM   2134  CD2 LEU A 291      35.305  13.388 -37.467  1.00 30.23           C
ATOM   2135  N   LEU A 292      34.125  17.097 -34.408  1.00 34.92           N
ATOM   2136  CA  LEU A 292      33.602  18.084 -33.473  1.00 41.52           C
ATOM   2137  C   LEU A 292      32.144  18.395 -33.773  1.00 35.71           C
ATOM   2138  O   LEU A 292      31.652  18.165 -34.881  1.00 37.62           O
ATOM   2139  CB  LEU A 292      34.419  19.399 -33.533  1.00 37.81           C
ATOM   2140  CG  LEU A 292      35.914  19.278 -33.260  1.00 41.57           C
ATOM   2141  CD1 LEU A 292      36.732  20.452 -33.863  1.00 36.71           C
ATOM   2142  CD2 LEU A 292      36.144  19.138 -31.764  1.00 39.62           C
ATOM   2143  N   LEU A 293      31.462  18.949 -32.772  1.00 36.49           N
ATOM   2144  CA  LEU A 293      30.132  19.525 -32.966  1.00 40.05           C
ATOM   2145  C   LEU A 293      30.103  20.954 -32.438  1.00 42.39           C
ATOM   2146  O   LEU A 293      30.719  21.259 -31.407  1.00 39.60           O
ATOM   2147  CB  LEU A 293      29.032  18.720 -32.264  1.00 34.05           C
ATOM   2148  CG  LEU A 293      28.894  17.235 -32.626  1.00 40.69           C
ATOM   2149  CD1 LEU A 293      27.987  16.536 -31.638  1.00 32.08           C
ATOM   2150  CD2 LEU A 293      28.396  17.044 -34.055  1.00 36.96           C
ATOM   2151  N   ASP A 294      29.376  21.823 -33.142  1.00 44.29           N
ATOM   2152  CA  ASP A 294      29.067  23.135 -32.592  1.00 47.80           C
ATOM   2153  C   ASP A 294      27.849  23.010 -31.671  1.00 49.44           C
ATOM   2154  O   ASP A 294      27.302  21.919 -31.463  1.00 49.55           O
ATOM   2155  CB  ASP A 294      28.853  24.159 -33.710  1.00 45.69           C
ATOM   2156  CG  ASP A 294      27.592  23.904 -34.539  1.00 50.64           C
ATOM   2157  OD1 ASP A 294      26.781  23.032 -34.189  1.00 52.26           O
ATOM   2158  OD2 ASP A 294      27.396  24.600 -35.559  1.00 55.44           O
ATOM   2159  N   GLU A 295      27.395  24.134 -31.122  1.00 50.99           N
ATOM   2160  CA  GLU A 295      26.371  24.058 -30.089  1.00 47.34           C
ATOM   2161  C   GLU A 295      24.985  23.767 -30.647  1.00 44.08           C
ATOM   2162  O   GLU A 295      24.053  23.601 -29.860  1.00 53.01           O
ATOM   2163  CB  GLU A 295      26.380  25.335 -29.229  1.00 50.76           C
ATOM   2164  CG  GLU A 295      25.719  26.575 -29.794  1.00 53.99           C
ATOM   2165  CD  GLU A 295      25.729  27.737 -28.781  1.00 53.42           C
ATOM   2166  OE1 GLU A 295      26.727  28.469 -28.724  1.00 56.98           O
ATOM   2167  OE2 GLU A 295      24.751  27.912 -28.021  1.00 56.62           O
ATOM   2168  N   ASN A 296      24.837  23.658 -31.967  1.00 43.71           N
ATOM   2169  CA  ASN A 296      23.633  23.133 -32.601  1.00 45.52           C
ATOM   2170  C   ASN A 296      23.784  21.684 -33.064  1.00 48.31           C
ATOM   2171  O   ASN A 296      22.942  21.199 -33.832  1.00 47.24           O
ATOM   2172  CB  ASN A 296      23.243  24.005 -33.797  1.00 50.87           C
ATOM   2173  CG  ASN A 296      23.644  25.464 -33.613  1.00 59.87           C
ATOM   2174  OD1 ASN A 296      23.088  26.173 -32.762  1.00 53.34           O
ATOM   2175  ND2 ASN A 296      24.639  25.911 -34.388  1.00 56.54           N
ATOM   2176  N   GLY A 297      24.848  20.990 -32.654  1.00 46.79           N
ATOM   2177  CA  GLY A 297      24.953  19.590 -33.010  1.00 40.86           C
ATOM   2178  C   GLY A 297      25.286  19.306 -34.456  1.00 43.01           C
ATOM   2179  O   GLY A 297      25.054  18.180 -34.926  1.00 41.45           O
ATOM   2180  N   GLU A 298      25.842  20.283 -35.177  1.00 45.61           N
ATOM   2181  CA  GLU A 298      26.316  20.087 -36.541  1.00 46.23           C
ATOM   2182  C   GLU A 298      27.844  20.162 -36.574  1.00 42.90           C
ATOM   2183  O   GLU A 298      28.486  20.661 -35.642  1.00 41.61           O
ATOM   2184  CB  GLU A 298      25.692  21.124 -37.504  1.00 47.87           C
ATOM   2185  CG  GLU A 298      24.126  21.216 -37.507  1.00 50.14           C
ATOM   2186  CD  GLU A 298      23.415  20.039 -38.230  1.00 62.18           C
ATOM   2187  OE1 GLU A 298      23.927  19.529 -39.253  1.00 52.77           O
ATOM   2188  OE2 GLU A 298      22.325  19.616 -37.765  1.00 68.35           O
ATOM   2189  N   GLY A 299      28.432  19.656 -37.663  1.00 38.56           N
ATOM   2190  CA  GLY A 299      29.867  19.729 -37.823  1.00 34.88           C
ATOM   2191  C   GLY A 299      30.483  18.389 -38.207  1.00 43.54           C
ATOM   2192  O   GLY A 299      29.786  17.447 -38.619  1.00 39.04           O
ATOM   2193  N   SER A 300      31.814  18.315 -38.049  1.00 34.83           N
ATOM   2194  CA  SER A 300      32.583  17.231 -38.664  1.00 38.68           C
ATOM   2195  C   SER A 300      32.225  15.863 -38.088  1.00 38.01           C
ATOM   2196  O   SER A 300      32.257  14.867 -38.810  1.00 35.46           O
ATOM   2197  CB  SER A 300      34.086  17.494 -38.502  1.00 35.20           C
ATOM   2198  OG  SER A 300      34.449  17.457 -37.127  1.00 33.99           O
ATOM   2199  N   PHE A 301      31.887  15.782 -36.802  1.00 35.75           N
ATOM   2200  CA  PHE A 301      31.441  14.499 -36.282  1.00 39.00           C
ATOM   2201  C   PHE A 301      30.083  14.102 -36.855  1.00 39.50           C
ATOM   2202  O   PHE A 301      29.793  12.906 -36.985  1.00 37.89           O
ATOM   2203  CB  PHE A 301      31.377  14.521 -34.760  1.00 37.27           C
ATOM   2204  CG  PHE A 301      30.880  13.232 -34.174  1.00 39.16           C
ATOM   2205  CD1 PHE A 301      31.728  12.128 -34.063  1.00 34.19           C
ATOM   2206  CD2 PHE A 301      29.574  13.114 -33.741  1.00 38.17           C
ATOM   2207  CE1 PHE A 301      31.265  10.916 -33.524  1.00 39.15           C
ATOM   2208  CE2 PHE A 301      29.095  11.898 -33.195  1.00 37.98           C
ATOM   2209  CZ  PHE A 301      29.941  10.804 -33.082  1.00 34.50           C
ATOM   2210  N   LYS A 302      29.238  15.080 -37.196  1.00 42.77           N
ATOM   2211  CA  LYS A 302      27.979  14.733 -37.840  1.00 42.19           C
ATOM   2212  C   LYS A 302      28.220  14.272 -39.265  1.00 41.55           C
ATOM   2213  O   LYS A 302      27.612  13.297 -39.715  1.00 44.16           O
ATOM   2214  CB  LYS A 302      26.995  15.908 -37.797  1.00 44.27           C
ATOM   2215  CG  LYS A 302      25.511  15.492 -37.928  1.00 48.34           C
ATOM   2216  CD  LYS A 302      24.938  15.852 -39.295  1.00 57.46           C
ATOM   2217  CE  LYS A 302      23.396  15.664 -39.378  1.00 55.05           C
ATOM   2218  NZ  LYS A 302      22.583  16.825 -38.872  1.00 54.78           N
ATOM   2219  N   GLU A 303      29.126  14.936 -39.982  1.00 40.10           N
ATOM   2220  CA  GLU A 303      29.478  14.446 -41.310  1.00 47.68           C
ATOM   2221  C   GLU A 303      29.951  12.996 -41.261  1.00 45.63           C
ATOM   2222  O   GLU A 303      29.688  12.223 -42.190  1.00 43.57           O
ATOM   2223  CB  GLU A 303      30.551  15.340 -41.932  1.00 51.98           C
ATOM   2224  CG  GLU A 303      30.622  15.273 -43.457  1.00 63.18           C
ATOM   2225  CD  GLU A 303      31.724  16.168 -44.047  1.00 78.64           C
ATOM   2226  OE1 GLU A 303      32.025  17.243 -43.464  1.00 76.53           O
ATOM   2227  OE2 GLU A 303      32.301  15.785 -45.095  1.00 83.91           O
ATOM   2228  N   TYR A 304      30.615  12.605 -40.172  1.00 40.92           N
ATOM   2229  CA  TYR A 304      31.206  11.277 -40.087  1.00 47.55           C
ATOM   2230  C   TYR A 304      30.122  10.214 -39.935  1.00 42.34           C
ATOM   2231  O   TYR A 304      30.120   9.208 -40.652  1.00 41.25           O
ATOM   2232  CB  TYR A 304      32.199  11.226 -38.921  1.00 38.14           C
ATOM   2233  CG  TYR A 304      32.703   9.834 -38.611  1.00 44.58           C
ATOM   2234  CD1 TYR A 304      33.813   9.311 -39.274  1.00 44.23           C
ATOM   2235  CD2 TYR A 304      32.063   9.032 -37.670  1.00 40.79           C
ATOM   2236  CE1 TYR A 304      34.281   8.051 -39.001  1.00 40.31           C
ATOM   2237  CE2 TYR A 304      32.522   7.765 -37.396  1.00 47.37           C
ATOM   2238  CZ  TYR A 304      33.643   7.289 -38.056  1.00 45.61           C
ATOM   2239  OH  TYR A 304      34.101   6.020 -37.794  1.00 65.02           O
ATOM   2240  N   ILE A 305      29.192  10.438 -39.004  1.00 45.20           N
ATOM   2241  CA  ILE A 305      28.028   9.569 -38.844  1.00 42.26           C
ATOM   2242  C   ILE A 305      27.272   9.456 -40.157  1.00 43.86           C
ATOM   2243  O   ILE A 305      26.939   8.356 -40.618  1.00 46.83           O
ATOM   2244  CB  ILE A 305      27.121  10.109 -37.728  1.00 40.54           C
ATOM   2245  CG1 ILE A 305      27.872  10.097 -36.393  1.00 40.91           C
ATOM   2246  CG2 ILE A 305      25.836   9.294 -37.629  1.00 42.40           C
ATOM   2247  CD1 ILE A 305      28.118   8.704 -35.814  1.00 33.89           C
ATOM   2248  N   LYS A 306      27.000  10.594 -40.781  1.00 41.34           N
ATOM   2249  CA  LYS A 306      26.298  10.584 -42.054  1.00 45.93           C
ATOM   2250  C   LYS A 306      27.009   9.695 -43.059  1.00 45.66           C
ATOM   2251  O   LYS A 306      26.371   8.916 -43.781  1.00 49.09           O
ATOM   2252  CB  LYS A 306      26.167  12.021 -42.571  1.00 52.90           C
ATOM   2253  CG  LYS A 306      25.902  12.160 -44.054  1.00 54.19           C
ATOM   2254  CD  LYS A 306      25.525  13.592 -44.382  1.00 57.07           C
ATOM   2255  CE  LYS A 306      26.119  14.022 -45.715  1.00 65.03           C
ATOM   2256  NZ  LYS A 306      26.106  15.500 -45.864  1.00 64.34           N
ATOM   2257  N   LYS A 307      28.341   9.755 -43.078  1.00 50.30           N
ATOM   2258  CA  LYS A 307      29.111   8.967 -44.031  1.00 42.42           C
ATOM   2259  C   LYS A 307      29.108   7.483 -43.680  1.00 42.99           C
ATOM   2260  O   LYS A 307      29.200   6.642 -44.579  1.00 42.60           O
ATOM   2261  CB  LYS A 307      30.534   9.508 -44.107  1.00 47.14           C
ATOM   2262  CG  LYS A 307      30.636  10.796 -44.917  1.00 56.29           C
ATOM   2263  CD  LYS A 307      31.854  11.628 -44.505  1.00 61.96           C
ATOM   2264  CE  LYS A 307      32.488  12.345 -45.697  1.00 70.39           C
ATOM   2265  NZ  LYS A 307      33.748  13.066 -45.317  1.00 76.01           N
ATOM   2266  N   LEU A 308      29.023   7.140 -42.390  1.00 46.33           N
ATOM   2267  CA  LEU A 308      28.819   5.745 -42.010  1.00 41.08           C
ATOM   2268  C   LEU A 308      27.526   5.209 -42.602  1.00 47.04           C
ATOM   2269  O   LEU A 308      27.491   4.093 -43.123  1.00 46.63           O
ATOM   2270  CB  LEU A 308      28.762   5.603 -40.497  1.00 41.89           C
ATOM   2271  CG  LEU A 308      30.038   5.502 -39.694  1.00 52.90           C
ATOM   2272  CD1 LEU A 308      29.632   5.545 -38.226  1.00 48.42           C
ATOM   2273  CD2 LEU A 308      30.785   4.222 -40.039  1.00 53.30           C
ATOM   2274  N   VAL A 309      26.444   5.992 -42.520  1.00 49.35           N
ATOM   2275  CA  VAL A 309      25.158   5.525 -43.027  1.00 43.06           C
ATOM   2276  C   VAL A 309      25.218   5.370 -44.541  1.00 46.18           C
ATOM   2277  O   VAL A 309      24.796   4.341 -45.093  1.00 47.50           O
ATOM   2278  CB  VAL A 309      24.027   6.471 -42.578  1.00 42.23           C
ATOM   2279  CG1 VAL A 309      22.711   6.130 -43.278  1.00 40.93           C
ATOM   2280  CG2 VAL A 309      23.834   6.361 -41.080  1.00 41.07           C
ATOM   2281  N   ILE A 310      25.765   6.377 -45.231  1.00 49.07           N
ATOM   2282  CA  ILE A 310      25.957   6.279 -46.678  1.00 51.88           C
ATOM   2283  C   ILE A 310      26.732   5.014 -47.025  1.00 52.43           C
ATOM   2284  O   ILE A 310      26.370   4.265 -47.941  1.00 54.03           O
ATOM   2285  CB  ILE A 310      26.673   7.529 -47.217  1.00 51.70           C
ATOM   2286  CG1 ILE A 310      25.744   8.747 -47.160  1.00 55.39           C
ATOM   2287  CG2 ILE A 310      27.187   7.271 -48.639  1.00 46.72           C
ATOM   2288  CD1 ILE A 310      26.318   9.990 -47.799  1.00 56.03           C
ATOM   2289  N   ASN A 311      27.805   4.746 -46.287  1.00 51.70           N
ATOM   2290  CA  ASN A 311      28.609   3.582 -46.633  1.00 51.70           C
ATOM   2291  C   ASN A 311      27.862   2.284 -46.336  1.00 54.34           C
ATOM   2292  O   ASN A 311      28.009   1.301 -47.074  1.00 54.36           O
ATOM   2293  CB  ASN A 311      29.954   3.637 -45.907  1.00 50.06           C
ATOM   2294  CG  ASN A 311      30.875   2.501 -46.321  1.00 65.54           C
ATOM   2295  OD1 ASN A 311      31.228   2.359 -47.498  1.00 66.08           O
ATOM   2296  ND2 ASN A 311      31.240   1.664 -45.357  1.00 71.98           N
ATOM   2297  N   SER A 312      27.044   2.268 -45.278  1.00 50.35           N
ATOM   2298  CA  SER A 312      26.177   1.123 -45.023  1.00 51.53           C
ATOM   2299  C   SER A 312      25.230   0.876 -46.194  1.00 51.58           C
ATOM   2300  O   SER A 312      25.065  -0.263 -46.653  1.00 50.23           O
ATOM   2301  CB  SER A 312      25.377   1.352 -43.745  1.00 50.34           C
ATOM   2302  OG  SER A 312      24.494   0.267 -43.517  1.00 43.07           O
ATOM   2303  N   ALA A 313      24.577   1.938 -46.671  1.00 53.35           N
ATOM   2304  CA  ALA A 313      23.663   1.806 -47.801  1.00 54.59           C
ATOM   2305  C   ALA A 313      24.412   1.425 -49.067  1.00 57.89           C
ATOM   2306  O   ALA A 313      23.925   0.610 -49.864  1.00 58.91           O
ATOM   2307  CB  ALA A 313      22.897   3.111 -48.009  1.00 50.89           C
ATOM   2308  N   GLN A 314      25.602   2.000 -49.262  1.00 53.15           N
ATOM   2309  CA  GLN A 314      26.397   1.685 -50.444  1.00 58.15           C
ATOM   2310  C   GLN A 314      26.724   0.200 -50.511  1.00 60.91           C
ATOM   2311  O   GLN A 314      26.695  -0.398 -51.592  1.00 63.91           O
ATOM   2312  CB  GLN A 314      27.679   2.521 -50.455  1.00 59.23           C
ATOM   2313  CG  GLN A 314      28.572   2.305 -51.675  1.00 59.55           C
ATOM   2314  CD  GLN A 314      28.003   2.922 -52.936  1.00 61.59           C
ATOM   2315  OE1 GLN A 314      27.935   4.146 -53.068  1.00 66.77           O
ATOM   2316  NE2 GLN A 314      27.574   2.073 -53.868  1.00 60.91           N
ATOM   2317  N   LYS A 315      27.034  -0.413 -49.367  1.00 60.19           N
ATOM   2318  CA  LYS A 315      27.304  -1.849 -49.354  1.00 64.06           C
ATOM   2319  C   LYS A 315      26.065  -2.640 -49.751  1.00 66.28           C
ATOM   2320  O   LYS A 315      26.149  -3.593 -50.534  1.00 67.99           O
ATOM   2321  CB  LYS A 315      27.794  -2.285 -47.969  1.00 63.41           C
ATOM   2322  CG  LYS A 315      29.242  -2.748 -47.909  1.00 67.23           C
ATOM   2323  CD  LYS A 315      30.222  -1.597 -48.142  1.00 67.78           C
ATOM   2324  CE  LYS A 315      31.518  -2.086 -48.799  1.00 79.35           C
ATOM   2325  NZ  LYS A 315      32.319  -1.004 -49.462  1.00 74.18           N
ATOM   2326  N   GLU A 316      24.902  -2.258 -49.215  1.00 65.26           N
ATOM   2327  CA  GLU A 316      23.657  -2.926 -49.580  1.00 63.50           C
ATOM   2328  C   GLU A 316      23.306  -2.677 -51.044  1.00 66.77           C
ATOM   2329  O   GLU A 316      22.838  -3.590 -51.734  1.00 71.28           O
ATOM   2330  CB  GLU A 316      22.529  -2.456 -48.662  1.00 59.63           C
ATOM   2331  CG  GLU A 316      21.168  -2.983 -49.029  1.00 60.03           C
ATOM   2332  CD  GLU A 316      21.018  -4.461 -48.750  1.00 64.21           C
ATOM   2333  OE1 GLU A 316      21.600  -4.949 -47.754  1.00 61.95           O
ATOM   2334  OE2 GLU A 316      20.314  -5.132 -49.534  1.00 68.59           O
ATOM   2335  N   LEU A 317      23.534  -1.450 -51.538  1.00 64.77           N
ATOM   2336  CA  LEU A 317      23.336  -1.168 -52.958  1.00 67.19           C
ATOM   2337  C   LEU A 317      24.271  -2.001 -53.825  1.00 75.44           C
ATOM   2338  O   LEU A 317      23.923  -2.347 -54.959  1.00 79.48           O
ATOM   2339  CB  LEU A 317      23.585   0.310 -53.258  1.00 64.54           C
ATOM   2340  CG  LEU A 317      23.335   0.792 -54.695  1.00 66.44           C
ATOM   2341  CD1 LEU A 317      22.116   0.098 -55.334  1.00 79.06           C
ATOM   2342  CD2 LEU A 317      23.276   2.308 -54.825  1.00 66.67           C
ATOM   2343  N   ASP A 318      25.473  -2.301 -53.325  1.00 74.73           N
ATOM   2344  CA  ASP A 318      26.436  -3.054 -54.118  1.00 74.40           C
ATOM   2345  C   ASP A 318      25.866  -4.406 -54.515  1.00 79.29           C
ATOM   2346  O   ASP A 318      26.034  -4.850 -55.658  1.00 86.30           O
ATOM   2347  CB  ASP A 318      27.742  -3.212 -53.336  1.00 70.59           C
ATOM   2348  CG  ASP A 318      28.693  -2.038 -53.539  1.00 71.09           C
ATOM   2349  OD1 ASP A 318      28.360  -1.123 -54.323  1.00 69.89           O
ATOM   2350  OD2 ASP A 318      29.768  -2.019 -52.899  1.00 73.45           O
ATOM   2351  N   LEU A 319      25.161  -5.063 -53.592  1.00 80.02           N
ATOM   2352  CA  LEU A 319      24.530  -6.344 -53.899  1.00 80.33           C
ATOM   2353  C   LEU A 319      23.431  -6.174 -54.941  1.00 80.93           C
ATOM   2354  O   LEU A 319      23.502  -6.735 -56.039  1.00 83.95           O
ATOM   2355  CB  LEU A 319      23.970  -6.960 -52.618  1.00 72.85           C
ATOM   2356  CG  LEU A 319      25.016  -7.225 -51.541  1.00 71.98           C
ATOM   2357  CD1 LEU A 319      24.359  -7.406 -50.181  1.00 65.03           C
ATOM   2358  CD2 LEU A 319      25.873  -8.416 -51.909  1.00 71.30           C
ATOM   2359  N   CYS A 320      22.406  -5.389 -54.606  1.00 84.22           N
ATOM   2360  CA  CYS A 320      21.296  -5.112 -55.514  1.00 90.24           C
ATOM   2361  C   CYS A 320      21.753  -4.716 -56.919  1.00 94.29           C
ATOM   2362  O   CYS A 320      21.089  -5.061 -57.904  1.00 94.49           O
ATOM   2363  CB  CYS A 320      20.427  -4.010 -54.903  1.00 91.18           C
ATOM   2364  SG  CYS A 320      19.115  -3.358 -55.952  1.00101.68           S
ATOM   2365  N   SER A 321      22.875  -3.993 -57.038  1.00 92.83           N
ATOM   2366  CA  SER A 321      23.361  -3.577 -58.354  1.00 93.45           C
ATOM   2367  C   SER A 321      23.828  -4.770 -59.180  1.00 97.26           C
ATOM   2368  O   SER A 321      23.497  -4.882 -60.367  1.00102.05           O
ATOM   2369  CB  SER A 321      24.493  -2.557 -58.211  1.00 89.66           C
ATOM   2370  OG  SER A 321      23.996  -1.228 -58.201  1.00 92.05           O
ATOM   2371  N   THR A 322      24.614  -5.665 -58.576  1.00 94.11           N
ATOM   2372  CA  THR A 322      25.081  -6.841 -59.303  1.00 94.10           C
ATOM   2373  C   THR A 322      23.945  -7.825 -59.552  1.00 96.52           C
ATOM   2374  O   THR A 322      23.886  -8.465 -60.609  1.00100.46           O
ATOM   2375  CB  THR A 322      26.208  -7.507 -58.527  1.00 92.93           C
ATOM   2376  OG1 THR A 322      27.085  -6.490 -58.031  1.00 89.54           O
ATOM   2377  CG2 THR A 322      26.983  -8.448 -59.426  1.00 92.86           C
ATOM   2378  N   TYR A 323      23.030  -7.953 -58.591  1.00 96.49           N
ATOM   2379  CA  TYR A 323      21.852  -8.801 -58.738  1.00 99.16           C
ATOM   2380  C   TYR A 323      20.956  -8.358 -59.890  1.00101.23           C
ATOM   2381  O   TYR A 323      20.087  -9.133 -60.308  1.00100.55           O
ATOM   2382  CB  TYR A 323      21.083  -8.802 -57.404  1.00 99.02           C
ATOM   2383  CG  TYR A 323      19.866  -9.705 -57.309  1.00 94.89           C
ATOM   2384  CD1 TYR A 323      19.994 -11.091 -57.333  1.00 90.61           C
ATOM   2385  CD2 TYR A 323      18.593  -9.165 -57.158  1.00 92.33           C
ATOM   2386  CE1 TYR A 323      18.880 -11.920 -57.229  1.00 89.71           C
ATOM   2387  CE2 TYR A 323      17.475  -9.978 -57.053  1.00 98.17           C
ATOM   2388  CZ  TYR A 323      17.619 -11.357 -57.092  1.00100.06           C
ATOM   2389  OH  TYR A 323      16.499 -12.166 -56.991  1.00 92.95           O
ATOM   2390  N   LYS A 324      21.155  -7.144 -60.422  1.00102.99           N
ATOM   2391  CA  LYS A 324      20.317  -6.599 -61.483  1.00103.08           C
ATOM   2392  C   LYS A 324      21.062  -6.343 -62.788  1.00102.57           C
ATOM   2393  O   LYS A 324      20.450  -5.846 -63.739  1.00107.31           O
ATOM   2394  CB  LYS A 324      19.632  -5.301 -61.018  1.00101.34           C
ATOM   2395  CG  LYS A 324      18.187  -5.509 -60.571  1.00 99.41           C
ATOM   2396  CD  LYS A 324      17.475  -4.207 -60.220  1.00 99.04           C
ATOM   2397  CE  LYS A 324      18.433  -3.145 -59.708  1.00 98.33           C
ATOM   2398  NZ  LYS A 324      17.723  -1.876 -59.372  1.00 94.80           N
ATOM   2399  N   ILE A 325      22.358  -6.648 -62.866  1.00100.48           N
ATOM   2400  CA  ILE A 325      22.992  -6.777 -64.175  1.00101.85           C
ATOM   2401  C   ILE A 325      22.452  -8.015 -64.882  1.00103.04           C
ATOM   2402  O   ILE A 325      22.401  -8.074 -66.119  1.00 99.28           O
ATOM   2403  CB  ILE A 325      24.526  -6.815 -64.020  1.00101.86           C
ATOM   2404  CG1 ILE A 325      25.043  -5.465 -63.495  1.00102.17           C
ATOM   2405  CG2 ILE A 325      25.219  -7.246 -65.327  1.00 91.05           C
ATOM   2406  CD1 ILE A 325      24.422  -4.241 -64.158  1.00 91.46           C
ATOM   2407  N   ILE A 326      22.034  -9.010 -64.110  1.00104.02           N
ATOM   2408  CA  ILE A 326      21.277 -10.154 -64.598  1.00100.69           C
ATOM   2409  C   ILE A 326      19.825  -9.919 -64.218  1.00105.47           C
ATOM   2410  O   ILE A 326      19.545  -9.356 -63.151  1.00107.08           O
ATOM   2411  CB  ILE A 326      21.818 -11.471 -64.004  1.00 94.69           C
ATOM   2412  CG1 ILE A 326      23.092 -11.917 -64.741  1.00 88.63           C
ATOM   2413  CG2 ILE A 326      20.749 -12.577 -64.023  1.00 85.15           C
ATOM   2414  CD1 ILE A 326      24.308 -11.021 -64.556  1.00 83.45           C
ATOM   2415  N   ASP A 327      18.904 -10.294 -65.115  1.00106.82           N
ATOM   2416  CA  ASP A 327      17.461 -10.158 -64.912  1.00106.69           C
ATOM   2417  C   ASP A 327      17.004  -8.716 -65.112  1.00107.08           C
ATOM   2418  O   ASP A 327      16.070  -8.463 -65.882  1.00106.19           O
ATOM   2419  CB  ASP A 327      17.052 -10.675 -63.524  1.00103.65           C
ATOM   2420  CG  ASP A 327      15.555 -10.735 -63.337  1.00107.56           C
ATOM   2421  OD1 ASP A 327      14.930  -9.655 -63.238  1.00108.65           O
ATOM   2422  OD2 ASP A 327      15.007 -11.861 -63.275  1.00101.58           O
ATOM   2423  N   ASN A 328      17.636  -7.770 -64.405  1.00109.73           N
ATOM   2424  CA  ASN A 328      17.373  -6.331 -64.520  1.00109.34           C
ATOM   2425  C   ASN A 328      15.968  -5.942 -64.064  1.00107.63           C
ATOM   2426  O   ASN A 328      15.716  -4.770 -63.762  1.00103.56           O
ATOM   2427  CB  ASN A 328      17.602  -5.835 -65.960  1.00110.24           C
ATOM   2428  CG  ASN A 328      19.033  -6.061 -66.452  1.00107.10           C
ATOM   2429  OD1 ASN A 328      19.609  -7.138 -66.275  1.00107.91           O
ATOM   2430  ND2 ASN A 328      19.610  -5.034 -67.071  1.00 96.11           N
ATOM   2431  N   ALA A 329      15.051  -6.909 -64.016  1.00109.60           N
ATOM   2432  CA  ALA A 329      13.671  -6.690 -63.608  1.00105.54           C
ATOM   2433  C   ALA A 329      13.414  -7.096 -62.162  1.00104.58           C
ATOM   2434  O   ALA A 329      12.254  -7.171 -61.746  1.00101.88           O
ATOM   2435  CB  ALA A 329      12.723  -7.452 -64.537  1.00100.43           C
ATOM   2436  N   ALA A 330      14.465  -7.354 -61.390  1.00107.11           N
ATOM   2437  CA  ALA A 330      14.332  -7.831 -60.023  1.00102.80           C
ATOM   2438  C   ALA A 330      14.229  -6.665 -59.039  1.00103.94           C
ATOM   2439  O   ALA A 330      14.537  -5.513 -59.358  1.00102.68           O
ATOM   2440  CB  ALA A 330      15.516  -8.730 -59.657  1.00 88.19           C
ATOM   2441  N   VAL A 331      13.764  -6.984 -57.832  1.00103.39           N
ATOM   2442  CA  VAL A 331      13.803  -6.078 -56.692  1.00 99.28           C
ATOM   2443  C   VAL A 331      14.624  -6.750 -55.601  1.00 99.76           C
ATOM   2444  O   VAL A 331      14.488  -7.955 -55.356  1.00 98.80           O
ATOM   2445  CB  VAL A 331      12.392  -5.706 -56.188  1.00 97.02           C
ATOM   2446  CG1 VAL A 331      12.478  -4.896 -54.899  1.00 92.19           C
ATOM   2447  CG2 VAL A 331      11.651  -4.910 -57.253  1.00 94.65           C
ATOM   2448  N   CYS A 332      15.477  -5.965 -54.952  1.00 96.28           N
ATOM   2449  CA  CYS A 332      16.563  -6.482 -54.142  1.00 91.95           C
ATOM   2450  C   CYS A 332      16.191  -6.489 -52.665  1.00 90.82           C
ATOM   2451  O   CYS A 332      15.127  -6.011 -52.252  1.00 86.27           O
ATOM   2452  CB  CYS A 332      17.810  -5.640 -54.389  1.00 92.15           C
ATOM   2453  SG  CYS A 332      17.715  -4.831 -55.989  1.00101.23           S
ATOM   2454  N   GLY A 333      17.090  -7.055 -51.864  1.00 87.41           N
ATOM   2455  CA  GLY A 333      16.950  -6.946 -50.424  1.00 86.28           C
ATOM   2456  C   GLY A 333      16.919  -5.491 -49.984  1.00 87.66           C
ATOM   2457  O   GLY A 333      17.664  -4.644 -50.493  1.00 78.11           O
ATOM   2458  N   SER A 334      16.024  -5.199 -49.036  1.00 84.77           N
ATOM   2459  CA  SER A 334      15.809  -3.886 -48.430  1.00 80.20           C
ATOM   2460  C   SER A 334      15.237  -2.877 -49.413  1.00 78.38           C
ATOM   2461  O   SER A 334      14.969  -1.730 -49.016  1.00 73.62           O
ATOM   2462  CB  SER A 334      17.090  -3.302 -47.809  1.00 75.65           C
ATOM   2463  OG  SER A 334      17.754  -4.246 -46.974  1.00 73.25           O
ATOM   2464  N   LYS A 335      15.013  -3.264 -50.670  1.00 74.48           N
ATOM   2465  CA  LYS A 335      14.587  -2.340 -51.713  1.00 74.92           C
ATOM   2466  C   LYS A 335      15.427  -1.066 -51.660  1.00 72.32           C
ATOM   2467  O   LYS A 335      14.917   0.058 -51.666  1.00 66.46           O
ATOM   2468  CB  LYS A 335      13.095  -2.039 -51.596  1.00 75.44           C
ATOM   2469  CG  LYS A 335      12.237  -3.288 -51.546  1.00 74.70           C
ATOM   2470  CD  LYS A 335      10.853  -3.002 -52.094  1.00 82.89           C
ATOM   2471  CE  LYS A 335       9.992  -4.249 -52.113  1.00 73.42           C
ATOM   2472  NZ  LYS A 335       8.657  -3.932 -52.670  1.00 77.30           N
ATOM   2473  N   ILE A 336      16.744  -1.265 -51.579  1.00 70.21           N
ATOM   2474  CA  ILE A 336      17.655  -0.162 -51.306  1.00 70.01           C
ATOM   2475  C   ILE A 336      17.619   0.851 -52.441  1.00 65.98           C
ATOM   2476  O   ILE A 336      17.690   2.064 -52.212  1.00 61.08           O
ATOM   2477  CB  ILE A 336      19.075  -0.703 -51.050  1.00 64.84           C
ATOM   2478  CG1 ILE A 336      20.027   0.448 -50.735  1.00 60.21           C
ATOM   2479  CG2 ILE A 336      19.562  -1.571 -52.213  1.00 64.67           C
ATOM   2480  CD1 ILE A 336      19.841   1.001 -49.337  1.00 59.18           C
ATOM   2481  N   ASP A 337      17.469   0.374 -53.675  1.00 70.08           N
ATOM   2482  CA  ASP A 337      17.376   1.255 -54.831  1.00 71.81           C
ATOM   2483  C   ASP A 337      16.053   1.964 -54.910  1.00 73.32           C
ATOM   2484  O   ASP A 337      15.808   2.668 -55.889  1.00 76.67           O
ATOM   2485  CB  ASP A 337      17.623   0.475 -56.125  1.00 77.10           C
ATOM   2486  CG  ASP A 337      16.731  -0.745 -56.257  1.00 80.80           C
ATOM   2487  OD1 ASP A 337      16.195  -1.219 -55.232  1.00 82.38           O
ATOM   2488  OD2 ASP A 337      16.563  -1.231 -57.395  1.00 84.43           O
ATOM   2489  N   GLU A 338      15.186   1.810 -53.914  1.00 70.70           N
ATOM   2490  CA  GLU A 338      13.913   2.506 -53.881  1.00 68.02           C
ATOM   2491  C   GLU A 338      13.763   3.429 -52.676  1.00 62.26           C
ATOM   2492  O   GLU A 338      12.723   4.087 -52.547  1.00 65.69           O
ATOM   2493  CB  GLU A 338      12.761   1.491 -53.912  1.00 69.54           C
ATOM   2494  CG  GLU A 338      12.491   0.905 -55.296  1.00 74.23           C
ATOM   2495  CD  GLU A 338      11.927  -0.509 -55.240  1.00 81.39           C
ATOM   2496  OE1 GLU A 338      10.873  -0.707 -54.595  1.00 78.18           O
ATOM   2497  OE2 GLU A 338      12.538  -1.424 -55.841  1.00 89.06           O
ATOM   2498  N   GLN A 339      14.765   3.509 -51.800  1.00 61.68           N
ATOM   2499  CA  GLN A 339      14.711   4.423 -50.662  1.00 62.06           C
ATOM   2500  C   GLN A 339      14.855   5.862 -51.141  1.00 56.48           C
ATOM   2501  O   GLN A 339      15.888   6.232 -51.715  1.00 59.39           O
ATOM   2502  CB  GLN A 339      15.800   4.081 -49.649  1.00 60.46           C
ATOM   2503  CG  GLN A 339      15.797   2.639 -49.236  1.00 61.39           C
ATOM   2504  CD  GLN A 339      14.453   2.209 -48.669  1.00 62.48           C
ATOM   2505  OE1 GLN A 339      14.099   2.567 -47.541  1.00 59.35           O
ATOM   2506  NE2 GLN A 339      13.698   1.442 -49.452  1.00 59.45           N
ATOM   2507  N   GLU A 340      13.818   6.672 -50.897  1.00 56.39           N
ATOM   2508  CA  GLU A 340      13.780   8.033 -51.438  1.00 60.58           C
ATOM   2509  C   GLU A 340      14.857   8.926 -50.827  1.00 57.55           C
ATOM   2510  O   GLU A 340      15.445   9.762 -51.523  1.00 60.74           O
ATOM   2511  CB  GLU A 340      12.401   8.651 -51.212  1.00 61.33           C
ATOM   2512  CG  GLU A 340      11.479   8.550 -52.402  1.00 66.01           C
ATOM   2513  CD  GLU A 340      10.071   8.147 -52.009  1.00 80.03           C
ATOM   2514  OE1 GLU A 340       9.573   8.672 -50.989  1.00 84.31           O
ATOM   2515  OE2 GLU A 340       9.462   7.310 -52.715  1.00 78.46           O
ATOM   2516  N   TYR A 341      15.127   8.768 -49.533  1.00 56.75           N
ATOM   2517  CA  TYR A 341      16.073   9.607 -48.810  1.00 55.69           C
ATOM   2518  C   TYR A 341      17.528   9.374 -49.228  1.00 57.99           C
ATOM   2519  O   TYR A 341      18.417  10.073 -48.722  1.00 55.01           O
ATOM   2520  CB  TYR A 341      15.909   9.373 -47.308  1.00 52.29           C
ATOM   2521  CG  TYR A 341      15.861   7.907 -46.951  1.00 57.07           C
ATOM   2522  CD1 TYR A 341      14.661   7.188 -46.991  1.00 49.30           C
ATOM   2523  CD2 TYR A 341      17.022   7.232 -46.583  1.00 55.26           C
ATOM   2524  CE1 TYR A 341      14.622   5.845 -46.676  1.00 56.78           C
ATOM   2525  CE2 TYR A 341      16.992   5.878 -46.264  1.00 56.77           C
ATOM   2526  CZ  TYR A 341      15.794   5.190 -46.318  1.00 56.48           C
ATOM   2527  OH  TYR A 341      15.770   3.854 -45.992  1.00 51.30           O
ATOM   2528  N   LEU A 342      17.802   8.436 -50.132  1.00 56.70           N
ATOM   2529  CA  LEU A 342      19.152   8.219 -50.639  1.00 53.62           C
ATOM   2530  C   LEU A 342      19.277   8.840 -52.017  1.00 57.47           C
ATOM   2531  O   LEU A 342      18.401   8.659 -52.865  1.00 63.21           O
ATOM   2532  CB  LEU A 342      19.503   6.733 -50.727  1.00 52.85           C
ATOM   2533  CG  LEU A 342      19.458   5.856 -49.481  1.00 57.59           C
ATOM   2534  CD1 LEU A 342      19.935   4.467 -49.858  1.00 54.54           C
ATOM   2535  CD2 LEU A 342      20.289   6.432 -48.341  1.00 49.71           C
ATOM   2536  N   SER A 343      20.363   9.565 -52.236  1.00 64.32           N
ATOM   2537  CA  SER A 343      20.674  10.153 -53.532  1.00 69.13           C
ATOM   2538  C   SER A 343      21.618   9.201 -54.251  1.00 71.53           C
ATOM   2539  O   SER A 343      22.797   9.104 -53.896  1.00 67.86           O
ATOM   2540  CB  SER A 343      21.309  11.532 -53.370  1.00 62.68           C
ATOM   2541  OG  SER A 343      20.344  12.473 -52.944  1.00 66.78           O
ATOM   2542  N   ILE A 344      21.102   8.492 -55.250  1.00 73.60           N
ATOM   2543  CA  ILE A 344      21.891   7.535 -56.014  1.00 74.15           C
ATOM   2544  C   ILE A 344      22.124   8.108 -57.401  1.00 85.58           C
ATOM   2545  O   ILE A 344      21.168   8.375 -58.138  1.00 90.38           O
ATOM   2546  CB  ILE A 344      21.203   6.169 -56.100  1.00 75.25           C
ATOM   2547  CG1 ILE A 344      20.713   5.729 -54.714  1.00 69.62           C
ATOM   2548  CG2 ILE A 344      22.161   5.163 -56.704  1.00 79.97           C
ATOM   2549  CD1 ILE A 344      20.216   4.287 -54.647  1.00 64.47           C
ATOM   2550  N   GLU A 345      23.391   8.308 -57.749  1.00 89.40           N
ATOM   2551  CA  GLU A 345      23.798   8.637 -59.105  1.00 89.60           C
ATOM   2552  C   GLU A 345      24.646   7.496 -59.644  1.00 92.57           C
ATOM   2553  O   GLU A 345      25.496   6.955 -58.927  1.00 90.62           O
ATOM   2554  CB  GLU A 345      24.579   9.955 -59.153  1.00 90.12           C
ATOM   2555  CG  GLU A 345      23.717  11.214 -58.957  1.00 97.10           C
ATOM   2556  CD  GLU A 345      22.253  11.044 -59.386  1.00 99.06           C
ATOM   2557  OE1 GLU A 345      21.993  10.522 -60.497  1.00 98.89           O
ATOM   2558  OE2 GLU A 345      21.354  11.512 -58.650  1.00100.59           O
ATOM   2559  N   ASP A 346      24.396   7.127 -60.903  1.00 96.01           N
ATOM   2560  CA  ASP A 346      25.066   5.998 -61.538  1.00 91.68           C
ATOM   2561  C   ASP A 346      24.700   4.707 -60.824  1.00 93.07           C
ATOM   2562  O   ASP A 346      23.696   4.063 -61.149  1.00 94.27           O
ATOM   2563  CB  ASP A 346      26.584   6.206 -61.541  1.00 94.24           C
ATOM   2564  CG  ASP A 346      27.141   6.443 -62.927  1.00 97.94           C
ATOM   2565  OD1 ASP A 346      26.405   6.203 -63.912  1.00 92.21           O
ATOM   2566  OD2 ASP A 346      28.311   6.884 -63.027  1.00 99.85           O
ATOM   2567  N   GLU A 347      25.543   4.304 -59.872  1.00 92.35           N
ATOM   2568  CA  GLU A 347      25.183   3.263 -58.917  1.00 89.01           C
ATOM   2569  C   GLU A 347      25.834   3.567 -57.573  1.00 83.08           C
ATOM   2570  O   GLU A 347      26.176   2.647 -56.821  1.00 80.21           O
ATOM   2571  CB  GLU A 347      25.585   1.866 -59.432  1.00 81.61           C
ATOM   2572  CG  GLU A 347      27.085   1.651 -59.609  1.00 94.92           C
ATOM   2573  CD  GLU A 347      27.640   2.171 -60.927  1.00100.72           C
ATOM   2574  OE1 GLU A 347      27.213   3.252 -61.381  1.00 97.11           O
ATOM   2575  OE2 GLU A 347      28.533   1.508 -61.497  1.00101.38           O
ATOM   2576  N   LYS A 348      26.000   4.853 -57.262  1.00 79.78           N
ATOM   2577  CA  LYS A 348      26.775   5.329 -56.125  1.00 77.08           C
ATOM   2578  C   LYS A 348      25.904   6.201 -55.225  1.00 75.48           C
ATOM   2579  O   LYS A 348      25.288   7.164 -55.694  1.00 74.39           O
ATOM   2580  CB  LYS A 348      27.991   6.128 -56.618  1.00 79.93           C
ATOM   2581  CG  LYS A 348      29.238   6.046 -55.744  1.00 77.19           C
ATOM   2582  CD  LYS A 348      29.752   4.601 -55.660  1.00 80.49           C
ATOM   2583  CE  LYS A 348      30.196   4.060 -57.012  1.00 73.04           C
ATOM   2584  NZ  LYS A 348      31.642   4.279 -57.214  1.00 76.60           N
ATOM   2585  N   VAL A 349      25.861   5.875 -53.934  1.00 71.75           N
ATOM   2586  CA  VAL A 349      25.177   6.728 -52.964  1.00 65.04           C
ATOM   2587  C   VAL A 349      26.042   7.974 -52.751  1.00 62.03           C
ATOM   2588  O   VAL A 349      27.140   7.894 -52.193  1.00 57.16           O
ATOM   2589  CB  VAL A 349      24.908   5.980 -51.646  1.00 57.92           C
ATOM   2590  CG1 VAL A 349      24.141   6.850 -50.658  1.00 55.97           C
ATOM   2591  CG2 VAL A 349      24.143   4.698 -51.908  1.00 51.98           C
ATOM   2592  N   VAL A 350      25.559   9.131 -53.198  1.00 62.84           N
ATOM   2593  CA  VAL A 350      26.402  10.325 -53.228  1.00 63.15           C
ATOM   2594  C   VAL A 350      26.101  11.232 -52.038  1.00 57.56           C
ATOM   2595  O   VAL A 350      26.980  11.950 -51.550  1.00 59.75           O
ATOM   2596  CB  VAL A 350      26.232  11.076 -54.561  1.00 64.07           C
ATOM   2597  CG1 VAL A 350      27.062  10.413 -55.641  1.00 67.74           C
ATOM   2598  CG2 VAL A 350      24.779  11.110 -54.976  1.00 70.57           C
ATOM   2599  N   ASP A 351      24.861  11.208 -51.565  1.00 58.32           N
ATOM   2600  CA  ASP A 351      24.452  11.969 -50.393  1.00 57.61           C
ATOM   2601  C   ASP A 351      23.222  11.282 -49.811  1.00 55.25           C
ATOM   2602  O   ASP A 351      22.782  10.237 -50.300  1.00 56.54           O
ATOM   2603  CB  ASP A 351      24.182  13.442 -50.746  1.00 54.48           C
ATOM   2604  CG  ASP A 351      24.394  14.390 -49.557  1.00 61.49           C
ATOM   2605  OD1 ASP A 351      24.482  13.896 -48.411  1.00 61.96           O
ATOM   2606  OD2 ASP A 351      24.475  15.633 -49.766  1.00 60.34           O
ATOM   2607  N   ILE A 352      22.666  11.877 -48.758  1.00 52.99           N
ATOM   2608  CA  ILE A 352      21.489  11.313 -48.108  1.00 54.16           C
ATOM   2609  C   ILE A 352      20.692  12.441 -47.454  1.00 52.39           C
ATOM   2610  O   ILE A 352      21.247  13.285 -46.746  1.00 51.73           O
ATOM   2611  CB  ILE A 352      21.891  10.217 -47.093  1.00 49.47           C
ATOM   2612  CG1 ILE A 352      20.677   9.649 -46.363  1.00 53.14           C
ATOM   2613  CG2 ILE A 352      22.902  10.731 -46.077  1.00 53.40           C
ATOM   2614  CD1 ILE A 352      21.026   8.480 -45.456  1.00 45.30           C
ATOM   2615  N   ASN A 353      19.390  12.467 -47.703  1.00 51.91           N
ATOM   2616  CA  ASN A 353      18.490  13.322 -46.932  1.00 54.02           C
ATOM   2617  C   ASN A 353      18.455  12.797 -45.499  1.00 53.09           C
ATOM   2618  O   ASN A 353      17.770  11.816 -45.201  1.00 52.63           O
ATOM   2619  CB  ASN A 353      17.104  13.349 -47.574  1.00 53.27           C
ATOM   2620  CG  ASN A 353      16.046  13.988 -46.681  1.00 57.45           C
ATOM   2621  OD1 ASN A 353      16.357  14.812 -45.824  1.00 59.43           O
ATOM   2622  ND2 ASN A 353      14.780  13.607 -46.888  1.00 60.28           N
ATOM   2623  N   TRP A 354      19.217  13.445 -44.607  1.00 50.62           N
ATOM   2624  CA  TRP A 354      19.299  12.983 -43.225  1.00 44.28           C
ATOM   2625  C   TRP A 354      17.939  13.038 -42.547  1.00 48.38           C
ATOM   2626  O   TRP A 354      17.590  12.154 -41.754  1.00 45.81           O
ATOM   2627  CB  TRP A 354      20.318  13.817 -42.441  1.00 44.36           C
ATOM   2628  CG  TRP A 354      20.607  13.237 -41.078  1.00 41.15           C
ATOM   2629  CD1 TRP A 354      20.241  13.755 -39.865  1.00 38.85           C
ATOM   2630  CD2 TRP A 354      21.278  12.001 -40.799  1.00 39.68           C
ATOM   2631  NE1 TRP A 354      20.665  12.931 -38.850  1.00 38.75           N
ATOM   2632  CE2 TRP A 354      21.292  11.839 -39.399  1.00 42.36           C
ATOM   2633  CE3 TRP A 354      21.881  11.022 -41.600  1.00 40.23           C
ATOM   2634  CZ2 TRP A 354      21.891  10.733 -38.781  1.00 37.68           C
ATOM   2635  CZ3 TRP A 354      22.470   9.940 -40.997  1.00 35.86           C
ATOM   2636  CH2 TRP A 354      22.472   9.796 -39.595  1.00 37.22           C
ATOM   2637  N   ASP A 355      17.159  14.076 -42.845  1.00 49.83           N
ATOM   2638  CA  ASP A 355      15.831  14.191 -42.263  1.00 51.38           C
ATOM   2639  C   ASP A 355      14.961  13.006 -42.654  1.00 43.19           C
ATOM   2640  O   ASP A 355      14.260  12.436 -41.811  1.00 42.55           O
ATOM   2641  CB  ASP A 355      15.194  15.514 -42.699  1.00 52.01           C
ATOM   2642  CG  ASP A 355      13.789  15.690 -42.167  1.00 52.49           C
ATOM   2643  OD1 ASP A 355      13.627  15.845 -40.935  1.00 52.05           O
ATOM   2644  OD2 ASP A 355      12.848  15.691 -42.989  1.00 53.80           O
ATOM   2645  N   GLY A 356      15.011  12.606 -43.925  1.00 45.31           N
ATOM   2646  CA  GLY A 356      14.228  11.463 -44.362  1.00 48.08           C
ATOM   2647  C   GLY A 356      14.719  10.143 -43.787  1.00 49.65           C
ATOM   2648  O   GLY A 356      13.916   9.258 -43.469  1.00 46.36           O
ATOM   2649  N   PHE A 357      16.040   9.982 -43.652  1.00 46.73           N
ATOM   2650  CA  PHE A 357      16.557   8.764 -43.034  1.00 45.73           C
ATOM   2651  C   PHE A 357      16.020   8.612 -41.616  1.00 42.85           C
ATOM   2652  O   PHE A 357      15.564   7.528 -41.218  1.00 43.17           O
ATOM   2653  CB  PHE A 357      18.090   8.762 -43.032  1.00 43.75           C
ATOM   2654  CG  PHE A 357      18.692   7.677 -42.161  1.00 45.87           C
ATOM   2655  CD1 PHE A 357      18.648   6.342 -42.559  1.00 38.53           C
ATOM   2656  CD2 PHE A 357      19.295   7.993 -40.944  1.00 42.76           C
ATOM   2657  CE1 PHE A 357      19.193   5.335 -41.762  1.00 41.17           C
ATOM   2658  CE2 PHE A 357      19.837   7.000 -40.141  1.00 41.14           C
ATOM   2659  CZ  PHE A 357      19.792   5.664 -40.550  1.00 41.96           C
ATOM   2660  N   ILE A 358      16.081   9.692 -40.835  1.00 39.65           N
ATOM   2661  CA  ILE A 358      15.588   9.652 -39.460  1.00 38.79           C
ATOM   2662  C   ILE A 358      14.088   9.411 -39.444  1.00 42.62           C
ATOM   2663  O   ILE A 358      13.576   8.655 -38.615  1.00 42.42           O
ATOM   2664  CB  ILE A 358      15.957  10.946 -38.715  1.00 39.11           C
ATOM   2665  CG1 ILE A 358      17.468  11.109 -38.679  1.00 36.53           C
ATOM   2666  CG2 ILE A 358      15.396  10.924 -37.291  1.00 38.13           C
ATOM   2667  CD1 ILE A 358      18.120  10.103 -37.733  1.00 40.04           C
ATOM   2668  N   LYS A 359      13.360  10.041 -40.368  1.00 42.89           N
ATOM   2669  CA  LYS A 359      11.930   9.790 -40.458  1.00 48.41           C
ATOM   2670  C   LYS A 359      11.642   8.331 -40.816  1.00 45.72           C
ATOM   2671  O   LYS A 359      10.651   7.756 -40.349  1.00 43.57           O
ATOM   2672  CB  LYS A 359      11.300  10.745 -41.473  1.00 43.60           C
ATOM   2673  CG  LYS A 359      10.968  12.100 -40.889  1.00 50.32           C
ATOM   2674  CD  LYS A 359      10.983  13.204 -41.956  1.00 52.46           C
ATOM   2675  CE  LYS A 359      10.087  14.383 -41.530  1.00 58.31           C
ATOM   2676  NZ  LYS A 359      10.126  15.563 -42.471  1.00 55.90           N
ATOM   2677  N   LYS A 360      12.505   7.706 -41.616  1.00 45.91           N
ATOM   2678  CA  LYS A 360      12.303   6.295 -41.933  1.00 46.91           C
ATOM   2679  C   LYS A 360      12.475   5.415 -40.699  1.00 42.58           C
ATOM   2680  O   LYS A 360      11.598   4.612 -40.374  1.00 49.04           O
ATOM   2681  CB  LYS A 360      13.254   5.863 -43.046  1.00 42.32           C
ATOM   2682  CG  LYS A 360      13.316   4.352 -43.234  1.00 49.73           C
ATOM   2683  CD  LYS A 360      12.301   3.864 -44.264  1.00 53.24           C
ATOM   2684  CE  LYS A 360      12.159   2.345 -44.244  1.00 51.76           C
ATOM   2685  NZ  LYS A 360      11.219   1.897 -45.307  1.00 60.55           N
ATOM   2686  N   ILE A 361      13.591   5.553 -39.987  1.00 44.20           N
ATOM   2687  CA  ILE A 361      13.831   4.630 -38.880  1.00 41.44           C
ATOM   2688  C   ILE A 361      12.929   4.957 -37.688  1.00 40.43           C
ATOM   2689  O   ILE A 361      12.503   4.045 -36.966  1.00 42.69           O
ATOM   2690  CB  ILE A 361      15.331   4.614 -38.490  1.00 39.58           C
ATOM   2691  CG1 ILE A 361      15.771   5.961 -37.907  1.00 42.33           C
ATOM   2692  CG2 ILE A 361      16.206   4.289 -39.696  1.00 34.97           C
ATOM   2693  CD1 ILE A 361      17.235   6.000 -37.460  1.00 42.42           C
ATOM   2694  N   THR A 362      12.627   6.245 -37.472  1.00 39.07           N
ATOM   2695  CA  THR A 362      11.779   6.777 -36.399  1.00 41.90           C
ATOM   2696  C   THR A 362      12.376   6.625 -35.008  1.00 38.39           C
ATOM   2697  O   THR A 362      13.093   5.664 -34.721  1.00 39.58           O
ATOM   2698  CB  THR A 362      10.369   6.136 -36.370  1.00 47.39           C
ATOM   2699  OG1 THR A 362      10.447   4.816 -35.806  1.00 36.98           O
ATOM   2700  CG2 THR A 362       9.717   6.104 -37.758  1.00 43.70           C
ATOM   2701  N   ARG A 363      12.041   7.567 -34.133  1.00 42.51           N
ATOM   2702  CA  ARG A 363      12.394   7.474 -32.725  1.00 40.63           C
ATOM   2703  C   ARG A 363      11.751   6.244 -32.095  1.00 40.74           C
ATOM   2704  O   ARG A 363      10.657   5.813 -32.477  1.00 42.74           O
ATOM   2705  CB  ARG A 363      11.947   8.753 -31.989  1.00 39.93           C
ATOM   2706  CG  ARG A 363      12.005   8.693 -30.446  1.00 38.58           C
ATOM   2707  CD  ARG A 363      11.291   9.900 -29.808  1.00 46.02           C
ATOM   2708  NE  ARG A 363      12.044  11.151 -29.958  1.00 46.97           N
ATOM   2709  CZ  ARG A 363      12.921  11.620 -29.075  1.00 45.61           C
ATOM   2710  NH1 ARG A 363      13.181  10.976 -27.943  1.00 38.82           N
ATOM   2711  NH2 ARG A 363      13.546  12.775 -29.329  1.00 47.65           N
ATOM   2712  N   MET A 364      12.433   5.685 -31.116  1.00 36.47           N
ATOM   2713  CA  MET A 364      11.919   4.566 -30.356  1.00 38.78           C
ATOM   2714  C   MET A 364      11.665   4.906 -28.897  1.00 40.74           C
ATOM   2715  O   MET A 364      10.639   4.506 -28.345  1.00 41.02           O
ATOM   2716  CB  MET A 364      12.909   3.380 -30.435  1.00 42.81           C
ATOM   2717  CG  MET A 364      12.650   2.270 -29.410  1.00 44.07           C
ATOM   2718  SD  MET A 364      13.675   0.773 -29.615  1.00 48.17           S
ATOM   2719  CE  MET A 364      13.938   0.476 -27.875  1.00 43.71           C
ATOM   2720  N   LYS A 365      12.571   5.626 -28.244  1.00 41.47           N
ATOM   2721  CA  LYS A 365      12.474   5.878 -26.814  1.00 45.84           C
ATOM   2722  C   LYS A 365      12.132   7.339 -26.560  1.00 43.80           C
ATOM   2723  O   LYS A 365      12.457   8.219 -27.365  1.00 41.08           O
ATOM   2724  CB  LYS A 365      13.781   5.521 -26.094  1.00 40.97           C
ATOM   2725  CG  LYS A 365      14.043   4.020 -25.989  1.00 42.78           C
ATOM   2726  CD  LYS A 365      15.370   3.720 -25.282  1.00 41.80           C
ATOM   2727  CE  LYS A 365      15.759   2.225 -25.341  1.00 44.40           C
ATOM   2728  NZ  LYS A 365      16.970   1.945 -24.502  1.00 35.99           N
ATOM   2729  N   VAL A 366      11.473   7.591 -25.427  1.00 47.45           N
ATOM   2730  CA  VAL A 366      11.110   8.955 -25.050  1.00 43.64           C
ATOM   2731  C   VAL A 366      12.341   9.628 -24.470  1.00 47.14           C
ATOM   2732  O   VAL A 366      13.385   8.990 -24.282  1.00 45.20           O
ATOM   2733  CB  VAL A 366       9.942   9.005 -24.043  1.00 46.71           C
ATOM   2734  CG1 VAL A 366       8.718   8.242 -24.571  1.00 40.71           C
ATOM   2735  CG2 VAL A 366      10.389   8.504 -22.649  1.00 36.35           C
ATOM   2736  N   ALA A 367      12.216  10.925 -24.161  1.00 46.82           N
ATOM   2737  CA  ALA A 367      13.293  11.717 -23.594  1.00 43.09           C
ATOM   2738  C   ALA A 367      13.022  11.961 -22.125  1.00 43.65           C
ATOM   2739  O   ALA A 367      11.910  12.389 -21.775  1.00 46.91           O
ATOM   2740  CB  ALA A 367      13.423  13.047 -24.330  1.00 36.45           C
ATOM   2741  N   PRO A 368      13.973  11.659 -21.224  1.00 37.68           N
ATOM   2742  CA  PRO A 368      15.246  10.972 -21.496  1.00 40.40           C
ATOM   2743  C   PRO A 368      15.076   9.474 -21.789  1.00 43.30           C
ATOM   2744  O   PRO A 368      14.202   8.831 -21.216  1.00 38.98           O
ATOM   2745  CB  PRO A 368      16.033  11.158 -20.200  1.00 40.22           C
ATOM   2746  CG  PRO A 368      15.017  11.404 -19.158  1.00 44.84           C
ATOM   2747  CD  PRO A 368      13.817  12.003 -19.802  1.00 32.83           C
ATOM   2748  N   ALA A 369      15.944   8.926 -22.639  1.00 45.02           N
ATOM   2749  CA  ALA A 369      15.821   7.541 -23.076  1.00 42.70           C
ATOM   2750  C   ALA A 369      16.406   6.534 -22.093  1.00 40.92           C
ATOM   2751  O   ALA A 369      16.064   5.350 -22.171  1.00 40.71           O
ATOM   2752  CB  ALA A 369      16.487   7.383 -24.440  1.00 39.32           C
ATOM   2753  N   PHE A 370      17.254   6.963 -21.158  1.00 38.06           N
ATOM   2754  CA  PHE A 370      17.921   6.003 -20.294  1.00 37.92           C
ATOM   2755  C   PHE A 370      17.785   6.305 -18.812  1.00 41.08           C
ATOM   2756  O   PHE A 370      17.537   5.390 -18.025  1.00 40.62           O
ATOM   2757  CB  PHE A 370      19.406   5.908 -20.676  1.00 38.86           C
ATOM   2758  CG  PHE A 370      19.620   5.300 -22.024  1.00 40.13           C
ATOM   2759  CD1 PHE A 370      19.522   6.080 -23.175  1.00 38.33           C
ATOM   2760  CD2 PHE A 370      19.848   3.933 -22.147  1.00 32.33           C
ATOM   2761  CE1 PHE A 370      19.685   5.511 -24.428  1.00 37.24           C
ATOM   2762  CE2 PHE A 370      20.016   3.359 -23.389  1.00 31.17           C
ATOM   2763  CZ  PHE A 370      19.933   4.137 -24.530  1.00 36.64           C
ATOM   2764  N   ASP A 371      18.005   7.552 -18.399  1.00 36.25           N
ATOM   2765  CA  ASP A 371      17.952   7.899 -16.979  1.00 39.65           C
ATOM   2766  C   ASP A 371      16.610   8.592 -16.745  1.00 44.31           C
ATOM   2767  O   ASP A 371      16.496   9.814 -16.837  1.00 40.09           O
ATOM   2768  CB  ASP A 371      19.139   8.773 -16.574  1.00 40.33           C
ATOM   2769  CG  ASP A 371      19.185   9.031 -15.069  1.00 45.97           C
ATOM   2770  OD1 ASP A 371      18.272   8.564 -14.345  1.00 50.48           O
ATOM   2771  OD2 ASP A 371      20.116   9.720 -14.603  1.00 47.46           O
ATOM   2772  N   ALA A 372      15.592   7.788 -16.450  1.00 43.70           N
ATOM   2773  CA  ALA A 372      14.218   8.270 -16.362  1.00 47.72           C
ATOM   2774  C   ALA A 372      14.053   9.255 -15.213  1.00 46.86           C
ATOM   2775  O   ALA A 372      14.617   9.075 -14.130  1.00 48.20           O
ATOM   2776  CB  ALA A 372      13.256   7.089 -16.167  1.00 41.66           C
ATOM   2777  N   LEU A 373      13.253  10.298 -15.447  1.00 49.12           N
ATOM   2778  CA  LEU A 373      12.980  11.249 -14.375  1.00 48.70           C
ATOM   2779  C   LEU A 373      12.164  10.618 -13.256  1.00 48.18           C
ATOM   2780  O   LEU A 373      12.197  11.123 -12.128  1.00 46.79           O
ATOM   2781  CB  LEU A 373      12.254  12.478 -14.917  1.00 49.47           C
ATOM   2782  CG  LEU A 373      12.994  13.316 -15.951  1.00 45.62           C
ATOM   2783  CD1 LEU A 373      12.199  14.625 -16.205  1.00 45.33           C
ATOM   2784  CD2 LEU A 373      14.435  13.604 -15.504  1.00 46.63           C
ATOM   2785  N   ASP A 374      11.455   9.520 -13.533  1.00 45.61           N
ATOM   2786  CA  ASP A 374      10.750   8.774 -12.498  1.00 49.31           C
ATOM   2787  C   ASP A 374      11.466   7.485 -12.091  1.00 53.68           C
ATOM   2788  O   ASP A 374      10.850   6.625 -11.459  1.00 53.19           O
ATOM   2789  CB  ASP A 374       9.312   8.467 -12.943  1.00 49.23           C
ATOM   2790  CG  ASP A 374       9.240   7.589 -14.188  1.00 54.92           C
ATOM   2791  OD1 ASP A 374      10.247   6.969 -14.569  1.00 60.42           O
ATOM   2792  OD2 ASP A 374       8.152   7.497 -14.792  1.00 63.20           O
ATOM   2793  N   LEU A 375      12.739   7.318 -12.465  1.00 50.19           N
ATOM   2794  CA  LEU A 375      13.560   6.198 -11.997  1.00 46.68           C
ATOM   2795  C   LEU A 375      13.041   4.827 -12.435  1.00 45.24           C
ATOM   2796  O   LEU A 375      13.279   3.834 -11.748  1.00 48.83           O
ATOM   2797  CB  LEU A 375      13.702   6.215 -10.472  1.00 47.70           C
ATOM   2798  CG  LEU A 375      14.621   7.261  -9.854  1.00 49.17           C
ATOM   2799  CD1 LEU A 375      14.677   7.113  -8.325  1.00 43.37           C
ATOM   2800  CD2 LEU A 375      16.001   7.132 -10.483  1.00 47.31           C
ATOM   2801  N   LYS A 376      12.365   4.721 -13.578  1.00 48.61           N
ATOM   2802  CA  LYS A 376      11.716   3.467 -13.960  1.00 50.69           C
ATOM   2803  C   LYS A 376      12.424   2.696 -15.073  1.00 51.49           C
ATOM   2804  O   LYS A 376      11.933   1.637 -15.476  1.00 53.19           O
ATOM   2805  CB  LYS A 376      10.266   3.729 -14.376  1.00 53.22           C
ATOM   2806  CG  LYS A 376       9.312   4.059 -13.218  1.00 54.07           C
ATOM   2807  CD  LYS A 376       8.397   2.895 -12.882  1.00 58.56           C
ATOM   2808  CE  LYS A 376       7.121   3.366 -12.182  1.00 63.68           C
ATOM   2809  NZ  LYS A 376       6.085   3.847 -13.141  1.00 68.49           N
ATOM   2810  N   SER A 377      13.567   3.163 -15.560  1.00 51.28           N
ATOM   2811  CA  SER A 377      14.235   2.460 -16.648  1.00 46.29           C
ATOM   2812  C   SER A 377      15.040   1.276 -16.116  1.00 44.35           C
ATOM   2813  O   SER A 377      15.340   1.202 -14.919  1.00 45.05           O
ATOM   2814  CB  SER A 377      15.153   3.409 -17.401  1.00 40.75           C
ATOM   2815  OG  SER A 377      16.474   3.214 -16.949  1.00 48.98           O
ATOM   2816  N   PRO A 378      15.392   0.318 -16.987  1.00 45.26           N
ATOM   2817  CA  PRO A 378      16.241  -0.795 -16.524  1.00 47.44           C
ATOM   2818  C   PRO A 378      17.616  -0.323 -16.107  1.00 42.98           C
ATOM   2819  O   PRO A 378      18.234  -0.916 -15.208  1.00 39.90           O
ATOM   2820  CB  PRO A 378      16.314  -1.731 -17.743  1.00 43.26           C
ATOM   2821  CG  PRO A 378      15.301  -1.222 -18.717  1.00 43.60           C
ATOM   2822  CD  PRO A 378      15.100   0.222 -18.429  1.00 44.00           C
ATOM   2823  N   GLU A 379      18.098   0.753 -16.725  1.00 45.59           N
ATOM   2824  CA  GLU A 379      19.386   1.310 -16.334  1.00 49.33           C
ATOM   2825  C   GLU A 379      19.300   1.974 -14.963  1.00 44.59           C
ATOM   2826  O   GLU A 379      20.236   1.866 -14.161  1.00 47.98           O
ATOM   2827  CB  GLU A 379      19.870   2.267 -17.422  1.00 42.43           C
ATOM   2828  CG  GLU A 379      20.283   1.511 -18.711  1.00 42.27           C
ATOM   2829  CD  GLU A 379      19.107   1.120 -19.619  1.00 44.41           C
ATOM   2830  OE1 GLU A 379      18.070   1.821 -19.612  1.00 43.40           O
ATOM   2831  OE2 GLU A 379      19.234   0.122 -20.367  1.00 48.68           O
ATOM   2832  N   ASN A 380      18.163   2.609 -14.652  1.00 42.97           N
ATOM   2833  CA  ASN A 380      17.965   3.141 -13.303  1.00 44.52           C
ATOM   2834  C   ASN A 380      18.059   2.040 -12.246  1.00 43.62           C
ATOM   2835  O   ASN A 380      18.669   2.235 -11.187  1.00 44.54           O
ATOM   2836  CB  ASN A 380      16.607   3.858 -13.200  1.00 42.55           C
ATOM   2837  CG  ASN A 380      16.591   5.182 -13.922  1.00 41.99           C
ATOM   2838  OD1 ASN A 380      15.762   5.413 -14.812  1.00 39.48           O
ATOM   2839  ND2 ASN A 380      17.529   6.058 -13.566  1.00 46.06           N
ATOM   2840  N   GLU A 381      17.441   0.883 -12.501  1.00 42.79           N
ATOM   2841  CA  GLU A 381      17.516  -0.220 -11.536  1.00 51.85           C
ATOM   2842  C   GLU A 381      18.917  -0.828 -11.472  1.00 45.84           C
ATOM   2843  O   GLU A 381      19.390  -1.204 -10.391  1.00 42.59           O
ATOM   2844  CB  GLU A 381      16.492  -1.312 -11.878  1.00 46.79           C
ATOM   2845  CG  GLU A 381      15.056  -0.838 -12.011  1.00 54.86           C
ATOM   2846  CD  GLU A 381      14.096  -1.999 -12.244  1.00 66.61           C
ATOM   2847  OE1 GLU A 381      14.543  -3.167 -12.102  1.00 65.17           O
ATOM   2848  OE2 GLU A 381      12.911  -1.748 -12.582  1.00 70.20           O
ATOM   2849  N   GLU A 382      19.584  -0.962 -12.617  1.00 44.79           N
ATOM   2850  CA  GLU A 382      20.949  -1.483 -12.601  1.00 44.80           C
ATOM   2851  C   GLU A 382      21.868  -0.628 -11.736  1.00 46.92           C
ATOM   2852  O   GLU A 382      22.804  -1.150 -11.120  1.00 44.65           O
ATOM   2853  CB  GLU A 382      21.492  -1.584 -14.026  1.00 43.19           C
ATOM   2854  CG  GLU A 382      22.978  -1.958 -14.119  1.00 46.70           C
ATOM   2855  CD  GLU A 382      23.272  -3.352 -13.597  1.00 44.49           C
ATOM   2856  OE1 GLU A 382      22.357  -4.192 -13.586  1.00 46.46           O
ATOM   2857  OE2 GLU A 382      24.427  -3.606 -13.198  1.00 47.48           O
ATOM   2858  N   PHE A 383      21.611   0.679 -11.648  1.00 46.85           N
ATOM   2859  CA  PHE A 383      22.426   1.541 -10.798  1.00 46.01           C
ATOM   2860  C   PHE A 383      21.852   1.728  -9.390  1.00 49.40           C
ATOM   2861  O   PHE A 383      22.344   2.581  -8.646  1.00 51.76           O
ATOM   2862  CB  PHE A 383      22.645   2.889 -11.487  1.00 48.95           C
ATOM   2863  CG  PHE A 383      23.726   2.847 -12.546  1.00 43.94           C
ATOM   2864  CD1 PHE A 383      25.024   2.556 -12.202  1.00 42.90           C
ATOM   2865  CD2 PHE A 383      23.421   3.051 -13.884  1.00 42.94           C
ATOM   2866  CE1 PHE A 383      26.022   2.495 -13.162  1.00 44.38           C
ATOM   2867  CE2 PHE A 383      24.398   2.989 -14.846  1.00 42.56           C
ATOM   2868  CZ  PHE A 383      25.711   2.706 -14.484  1.00 39.60           C
ATOM   2869  N   GLY A 384      20.846   0.943  -9.004  1.00 46.90           N
ATOM   2870  CA  GLY A 384      20.450   0.820  -7.615  1.00 49.58           C
ATOM   2871  C   GLY A 384      21.544   0.181  -6.769  1.00 54.58           C
ATOM   2872  O   GLY A 384      22.684  -0.005  -7.194  1.00 52.69           O
ATOM   2873  N   THR A 385      21.180  -0.158  -5.532  1.00 59.38           N
ATOM   2874  CA  THR A 385      22.131  -0.827  -4.648  1.00 60.52           C
ATOM   2875  C   THR A 385      21.507  -2.022  -3.940  1.00 60.79           C
ATOM   2876  O   THR A 385      20.393  -2.443  -4.266  1.00 62.19           O
ATOM   2877  CB  THR A 385      22.689   0.124  -3.585  1.00 63.13           C
ATOM   2878  OG1 THR A 385      21.619   0.594  -2.756  1.00 63.86           O
ATOM   2879  CG2 THR A 385      23.422   1.303  -4.214  1.00 56.73           C
ATOM   2880  N   GLU A 386      22.230  -2.565  -2.958  1.00 64.30           N
ATOM   2881  CA  GLU A 386      21.717  -3.644  -2.122  1.00 71.75           C
ATOM   2882  C   GLU A 386      20.489  -3.229  -1.324  1.00 74.67           C
ATOM   2883  O   GLU A 386      19.826  -4.092  -0.741  1.00 77.32           O
ATOM   2884  CB  GLU A 386      22.809  -4.132  -1.155  1.00 73.99           C
ATOM   2885  CG  GLU A 386      23.906  -4.991  -1.787  1.00 77.61           C
ATOM   2886  CD  GLU A 386      24.606  -5.894  -0.768  1.00 89.44           C
ATOM   2887  OE1 GLU A 386      23.910  -6.471   0.098  1.00 88.35           O
ATOM   2888  OE2 GLU A 386      25.851  -6.031  -0.835  1.00 94.77           O
ATOM   2889  N   ALA A 387      20.184  -1.948  -1.272  1.00 71.91           N
ATOM   2890  CA  ALA A 387      19.067  -1.440  -0.488  1.00 69.23           C
ATOM   2891  C   ALA A 387      18.131  -0.566  -1.302  1.00 69.79           C
ATOM   2892  O   ALA A 387      16.923  -0.569  -1.051  1.00 70.82           O
ATOM   2893  CB  ALA A 387      19.595  -0.649   0.720  1.00 64.69           C
ATOM   2894  N   ILE A 388      18.655   0.181  -2.273  1.00 67.33           N
ATOM   2895  CA  ILE A 388      17.872   1.141  -3.041  1.00 62.02           C
ATOM   2896  C   ILE A 388      17.483   0.509  -4.367  1.00 59.74           C
ATOM   2897  O   ILE A 388      18.341   0.009  -5.103  1.00 63.56           O
ATOM   2898  CB  ILE A 388      18.654   2.444  -3.256  1.00 58.01           C
ATOM   2899  CG1 ILE A 388      19.197   2.947  -1.910  1.00 59.17           C
ATOM   2900  CG2 ILE A 388      17.766   3.470  -3.934  1.00 60.56           C
ATOM   2901  CD1 ILE A 388      19.983   4.242  -1.994  1.00 64.93           C
ATOM   2902  N   LYS A 389      16.186   0.526  -4.668  1.00 54.35           N
ATOM   2903  CA  LYS A 389      15.708  -0.097  -5.893  1.00 57.14           C
ATOM   2904  C   LYS A 389      16.370   0.526  -7.116  1.00 54.73           C
ATOM   2905  O   LYS A 389      16.816  -0.185  -8.020  1.00 57.21           O
ATOM   2906  CB  LYS A 389      14.179   0.003  -5.990  1.00 52.30           C
ATOM   2907  CG  LYS A 389      13.652  -0.565  -7.311  1.00 60.09           C
ATOM   2908  CD  LYS A 389      12.207  -1.107  -7.235  1.00 66.77           C
ATOM   2909  CE  LYS A 389      11.358  -0.652  -8.429  1.00 66.76           C
ATOM   2910  NZ  LYS A 389       9.962  -1.188  -8.399  1.00 68.75           N
ATOM   2911  N   ALA A 390      16.465   1.855  -7.156  1.00 53.35           N
ATOM   2912  CA  ALA A 390      16.969   2.531  -8.342  1.00 49.24           C
ATOM   2913  C   ALA A 390      17.578   3.872  -7.960  1.00 53.09           C
ATOM   2914  O   ALA A 390      17.264   4.443  -6.910  1.00 52.77           O
ATOM   2915  CB  ALA A 390      15.862   2.721  -9.386  1.00 43.55           C
ATOM   2916  N   LYS A 391      18.463   4.361  -8.841  1.00 51.48           N
ATOM   2917  CA  LYS A 391      19.139   5.649  -8.702  1.00 46.14           C
ATOM   2918  C   LYS A 391      19.252   6.319 -10.065  1.00 45.35           C
ATOM   2919  O   LYS A 391      19.133   5.675 -11.110  1.00 41.94           O
ATOM   2920  CB  LYS A 391      20.544   5.505  -8.097  1.00 48.30           C
ATOM   2921  CG  LYS A 391      20.565   5.131  -6.631  1.00 52.21           C
ATOM   2922  CD  LYS A 391      21.914   5.451  -5.993  1.00 49.96           C
ATOM   2923  CE  LYS A 391      22.191   4.493  -4.854  1.00 52.70           C
ATOM   2924  NZ  LYS A 391      23.400   4.842  -4.067  1.00 63.30           N
ATOM   2925  N   HIS A 392      19.452   7.635 -10.041  1.00 45.26           N
ATOM   2926  CA  HIS A 392      19.842   8.371 -11.233  1.00 44.96           C
ATOM   2927  C   HIS A 392      21.347   8.213 -11.467  1.00 44.24           C
ATOM   2928  O   HIS A 392      22.111   7.830 -10.569  1.00 44.75           O
ATOM   2929  CB  HIS A 392      19.491   9.863 -11.105  1.00 46.78           C
ATOM   2930  CG  HIS A 392      18.020  10.151 -11.096  1.00 45.59           C
ATOM   2931  ND1 HIS A 392      17.259  10.202 -12.246  1.00 45.26           N
ATOM   2932  CD2 HIS A 392      17.173  10.415 -10.075  1.00 38.93           C
ATOM   2933  CE1 HIS A 392      16.006  10.475 -11.931  1.00 42.11           C
ATOM   2934  NE2 HIS A 392      15.926  10.602 -10.619  1.00 40.97           N
ATOM   2935  N   PHE A 393      21.775   8.528 -12.698  1.00 38.16           N
ATOM   2936  CA  PHE A 393      23.190   8.406 -13.030  1.00 43.89           C
ATOM   2937  C   PHE A 393      23.605   9.490 -14.015  1.00 46.35           C
ATOM   2938  O   PHE A 393      24.629   9.341 -14.685  1.00 42.81           O
ATOM   2939  CB  PHE A 393      23.529   6.967 -13.585  1.00 43.74           C
ATOM   2940  CG  PHE A 393      22.615   6.510 -14.685  1.00 42.75           C
ATOM   2941  CD1 PHE A 393      21.383   5.926 -14.395  1.00 44.29           C
ATOM   2942  CD2 PHE A 393      22.968   6.690 -16.008  1.00 34.00           C
ATOM   2943  CE1 PHE A 393      20.523   5.539 -15.412  1.00 39.19           C
ATOM   2944  CE2 PHE A 393      22.116   6.302 -17.028  1.00 38.78           C
ATOM   2945  CZ  PHE A 393      20.888   5.727 -16.729  1.00 39.18           C
ATOM   2946  N   THR A 394      22.831  10.559 -14.135  1.00 47.40           N
ATOM   2947  CA  THR A 394      23.224  11.776 -14.832  1.00 45.89           C
ATOM   2948  C   THR A 394      22.886  12.979 -13.960  1.00 43.78           C
ATOM   2949  O   THR A 394      21.934  12.944 -13.173  1.00 44.09           O
ATOM   2950  CB  THR A 394      22.499  11.922 -16.172  1.00 45.64           C
ATOM   2951  OG1 THR A 394      21.089  12.091 -15.927  1.00 43.11           O
ATOM   2952  CG2 THR A 394      22.720  10.679 -17.019  1.00 43.96           C
ATOM   2953  N   ALA A 395      23.657  14.056 -14.123  1.00 46.90           N
ATOM   2954  CA  ALA A 395      23.357  15.291 -13.404  1.00 42.62           C
ATOM   2955  C   ALA A 395      22.004  15.843 -13.818  1.00 47.56           C
ATOM   2956  O   ALA A 395      21.220  16.281 -12.969  1.00 53.68           O
ATOM   2957  CB  ALA A 395      24.448  16.326 -13.649  1.00 37.72           C
ATOM   2958  N   TYR A 396      21.704  15.806 -15.118  1.00 44.42           N
ATOM   2959  CA  TYR A 396      20.423  16.310 -15.600  1.00 45.52           C
ATOM   2960  C   TYR A 396      19.257  15.628 -14.901  1.00 50.35           C
ATOM   2961  O   TYR A 396      18.393  16.296 -14.321  1.00 48.60           O
ATOM   2962  CB  TYR A 396      20.308  16.129 -17.114  1.00 45.43           C
ATOM   2963  CG  TYR A 396      19.060  16.781 -17.678  1.00 54.97           C
ATOM   2964  CD1 TYR A 396      17.844  16.086 -17.762  1.00 50.06           C
ATOM   2965  CD2 TYR A 396      19.083  18.112 -18.088  1.00 47.81           C
ATOM   2966  CE1 TYR A 396      16.702  16.699 -18.284  1.00 49.79           C
ATOM   2967  CE2 TYR A 396      17.948  18.728 -18.600  1.00 48.09           C
ATOM   2968  CZ  TYR A 396      16.769  18.024 -18.696  1.00 52.60           C
ATOM   2969  OH  TYR A 396      15.658  18.663 -19.195  1.00 54.90           O
ATOM   2970  N   SER A 397      19.211  14.294 -14.945  1.00 46.70           N
ATOM   2971  CA  SER A 397      18.013  13.608 -14.474  1.00 44.64           C
ATOM   2972  C   SER A 397      17.852  13.721 -12.966  1.00 48.39           C
ATOM   2973  O   SER A 397      16.721  13.718 -12.468  1.00 46.51           O
ATOM   2974  CB  SER A 397      18.039  12.143 -14.897  1.00 43.85           C
ATOM   2975  OG  SER A 397      17.814  12.047 -16.293  1.00 44.59           O
ATOM   2976  N   GLN A 398      18.961  13.801 -12.229  1.00 46.89           N
ATOM   2977  CA  GLN A 398      18.876  14.063 -10.799  1.00 47.06           C
ATOM   2978  C   GLN A 398      18.307  15.453 -10.536  1.00 54.88           C
ATOM   2979  O   GLN A 398      17.493  15.630  -9.624  1.00 53.76           O
ATOM   2980  CB  GLN A 398      20.258  13.911 -10.162  1.00 46.41           C
ATOM   2981  CG  GLN A 398      20.336  14.311  -8.696  1.00 49.46           C
ATOM   2982  CD  GLN A 398      19.558  13.384  -7.793  1.00 55.05           C
ATOM   2983  OE1 GLN A 398      19.581  12.162  -7.965  1.00 54.24           O
ATOM   2984  NE2 GLN A 398      18.848  13.960  -6.825  1.00 53.98           N
ATOM   2985  N   GLU A 399      18.719  16.446 -11.337  1.00 50.00           N
ATOM   2986  CA  GLU A 399      18.245  17.821 -11.166  1.00 57.42           C
ATOM   2987  C   GLU A 399      16.754  17.933 -11.430  1.00 57.98           C
ATOM   2988  O   GLU A 399      16.017  18.563 -10.663  1.00 56.39           O
ATOM   2989  CB  GLU A 399      18.977  18.753 -12.123  1.00 58.46           C
ATOM   2990  CG  GLU A 399      20.041  19.608 -11.514  1.00 70.06           C
ATOM   2991  CD  GLU A 399      20.846  20.308 -12.591  1.00 76.74           C
ATOM   2992  OE1 GLU A 399      20.226  21.082 -13.371  1.00 73.14           O
ATOM   2993  OE2 GLU A 399      22.076  20.047 -12.679  1.00 67.36           O
ATOM   2994  N   HIS A 400      16.307  17.369 -12.549  1.00 55.80           N
ATOM   2995  CA  HIS A 400      14.929  17.422 -12.999  1.00 51.64           C
ATOM   2996  C   HIS A 400      14.114  16.232 -12.519  1.00 49.52           C
ATOM   2997  O   HIS A 400      13.072  15.930 -13.111  1.00 53.68           O
ATOM   2998  CB  HIS A 400      14.891  17.507 -14.521  1.00 48.58           C
ATOM   2999  CG  HIS A 400      15.686  18.646 -15.082  1.00 52.60           C
ATOM   3000  ND1 HIS A 400      15.097  19.770 -15.620  1.00 57.08           N
ATOM   3001  CD2 HIS A 400      17.023  18.825 -15.216  1.00 54.80           C
ATOM   3002  CE1 HIS A 400      16.034  20.596 -16.051  1.00 55.59           C
ATOM   3003  NE2 HIS A 400      17.212  20.044 -15.822  1.00 50.42           N
ATOM   3004  N   SER A 401      14.554  15.563 -11.456  1.00 42.34           N
ATOM   3005  CA  SER A 401      13.881  14.357 -10.996  1.00 48.99           C
ATOM   3006  C   SER A 401      12.408  14.620 -10.675  1.00 54.94           C
ATOM   3007  O   SER A 401      12.058  15.640 -10.081  1.00 55.44           O
ATOM   3008  CB  SER A 401      14.600  13.802  -9.763  1.00 47.41           C
ATOM   3009  OG  SER A 401      14.131  12.504  -9.448  1.00 48.67           O
ATOM   3010  N   GLU A 402      11.543  13.683 -11.082  1.00 54.28           N
ATOM   3011  CA  GLU A 402      10.121  13.708 -10.762  1.00 50.89           C
ATOM   3012  C   GLU A 402       9.794  12.947  -9.485  1.00 52.00           C
ATOM   3013  O   GLU A 402       8.653  13.008  -9.017  1.00 57.87           O
ATOM   3014  CB  GLU A 402       9.295  13.121 -11.921  1.00 46.56           C
ATOM   3015  CG  GLU A 402       9.132  14.060 -13.108  1.00 47.68           C
ATOM   3016  CD  GLU A 402       8.690  13.354 -14.383  1.00 54.60           C
ATOM   3017  OE1 GLU A 402       8.381  12.135 -14.332  1.00 54.02           O
ATOM   3018  OE2 GLU A 402       8.644  14.031 -15.438  1.00 56.49           O
ATOM   3019  N   VAL A 403      10.754  12.221  -8.920  1.00 49.09           N
ATOM   3020  CA  VAL A 403      10.568  11.478  -7.683  1.00 47.06           C
ATOM   3021  C   VAL A 403      11.761  11.752  -6.783  1.00 48.29           C
ATOM   3022  O   VAL A 403      12.746  12.372  -7.188  1.00 56.72           O
ATOM   3023  CB  VAL A 403      10.408   9.963  -7.930  1.00 53.66           C
ATOM   3024  CG1 VAL A 403       9.331   9.708  -8.987  1.00 47.47           C
ATOM   3025  CG2 VAL A 403      11.744   9.351  -8.368  1.00 48.01           C
ATOM   3026  N   GLU A 404      11.679  11.274  -5.549  1.00 49.30           N
ATOM   3027  CA  GLU A 404      12.781  11.499  -4.625  1.00 62.06           C
ATOM   3028  C   GLU A 404      13.888  10.497  -4.933  1.00 62.88           C
ATOM   3029  O   GLU A 404      13.717   9.290  -4.751  1.00 64.96           O
ATOM   3030  CB  GLU A 404      12.305  11.422  -3.180  1.00 62.28           C
ATOM   3031  CG  GLU A 404      12.113  12.838  -2.625  1.00 74.81           C
ATOM   3032  CD  GLU A 404      12.410  12.959  -1.150  1.00 82.47           C
ATOM   3033  OE1 GLU A 404      13.591  12.804  -0.769  1.00 81.04           O
ATOM   3034  OE2 GLU A 404      11.468  13.245  -0.378  1.00 88.00           O
ATOM   3035  N   GLY A 405      15.021  10.990  -5.424  1.00 56.79           N
ATOM   3036  CA  GLY A 405      16.071  10.108  -5.884  1.00 58.88           C
ATOM   3037  C   GLY A 405      17.445  10.616  -5.500  1.00 63.81           C
ATOM   3038  O   GLY A 405      17.660  11.805  -5.252  1.00 63.23           O
ATOM   3039  N   THR A 406      18.379   9.675  -5.471  1.00 63.78           N
ATOM   3040  CA  THR A 406      19.780   9.931  -5.204  1.00 62.89           C
ATOM   3041  C   THR A 406      20.611   9.623  -6.444  1.00 58.98           C
ATOM   3042  O   THR A 406      20.193   8.888  -7.345  1.00 51.76           O
ATOM   3043  CB  THR A 406      20.252   9.093  -4.011  1.00 71.30           C
ATOM   3044  OG1 THR A 406      19.630   7.796  -4.055  1.00 65.39           O
ATOM   3045  CG2 THR A 406      19.868   9.790  -2.710  1.00 79.73           C
ATOM   3046  N   LEU A 407      21.787  10.231  -6.493  1.00 56.54           N
ATOM   3047  CA  LEU A 407      22.736  10.016  -7.571  1.00 53.41           C
ATOM   3048  C   LEU A 407      23.624   8.824  -7.233  1.00 53.75           C
ATOM   3049  O   LEU A 407      24.105   8.712  -6.103  1.00 49.63           O
ATOM   3050  CB  LEU A 407      23.587  11.264  -7.767  1.00 53.24           C
ATOM   3051  CG  LEU A 407      24.244  11.493  -9.118  1.00 51.42           C
ATOM   3052  CD1 LEU A 407      23.247  11.330 -10.244  1.00 49.15           C
ATOM   3053  CD2 LEU A 407      24.843  12.893  -9.119  1.00 43.74           C
ATOM   3054  N   ALA A 408      23.816   7.925  -8.199  1.00 48.25           N
ATOM   3055  CA  ALA A 408      24.734   6.811  -7.997  1.00 48.02           C
ATOM   3056  C   ALA A 408      26.165   7.312  -7.928  1.00 44.85           C
ATOM   3057  O   ALA A 408      26.554   8.235  -8.650  1.00 47.61           O
ATOM   3058  CB  ALA A 408      24.610   5.789  -9.123  1.00 44.26           C
ATOM   3059  N   ASP A 409      26.939   6.713  -7.037  1.00 48.88           N
ATOM   3060  CA  ASP A 409      28.382   6.924  -6.940  1.00 47.92           C
ATOM   3061  C   ASP A 409      29.003   6.983  -8.329  1.00 47.64           C
ATOM   3062  O   ASP A 409      28.896   6.016  -9.093  1.00 47.04           O
ATOM   3063  CB  ASP A 409      29.002   5.790  -6.125  1.00 49.35           C
ATOM   3064  CG  ASP A 409      30.479   6.006  -5.812  1.00 55.41           C
ATOM   3065  OD1 ASP A 409      31.114   6.943  -6.343  1.00 55.17           O
ATOM   3066  OD2 ASP A 409      31.003   5.209  -5.013  1.00 54.16           O
ATOM   3067  N   PRO A 410      29.648   8.092  -8.699  1.00 47.82           N
ATOM   3068  CA  PRO A 410      30.316   8.143 -10.011  1.00 50.09           C
ATOM   3069  C   PRO A 410      31.450   7.132 -10.140  1.00 52.53           C
ATOM   3070  O   PRO A 410      31.896   6.857 -11.266  1.00 45.51           O
ATOM   3071  CB  PRO A 410      30.835   9.583 -10.088  1.00 44.15           C
ATOM   3072  CG  PRO A 410      30.946  10.019  -8.667  1.00 47.50           C
ATOM   3073  CD  PRO A 410      29.871   9.316  -7.912  1.00 47.86           C
ATOM   3074  N   LYS A 411      31.911   6.569  -9.014  1.00 48.43           N
ATOM   3075  CA  LYS A 411      32.885   5.487  -9.042  1.00 55.80           C
ATOM   3076  C   LYS A 411      32.268   4.177  -9.520  1.00 51.03           C
ATOM   3077  O   LYS A 411      32.970   3.351 -10.107  1.00 47.16           O
ATOM   3078  CB  LYS A 411      33.508   5.315  -7.653  1.00 58.29           C
ATOM   3079  CG  LYS A 411      34.262   6.556  -7.142  1.00 59.74           C
ATOM   3080  CD  LYS A 411      35.250   6.182  -6.031  1.00 63.59           C
ATOM   3081  CE  LYS A 411      36.152   7.356  -5.629  1.00 73.96           C
ATOM   3082  NZ  LYS A 411      37.492   6.907  -5.114  1.00 74.44           N
ATOM   3083  N   ILE A 412      30.969   3.963  -9.285  1.00 50.63           N
ATOM   3084  CA  ILE A 412      30.315   2.757  -9.788  1.00 42.82           C
ATOM   3085  C   ILE A 412      29.887   2.936 -11.241  1.00 45.31           C
ATOM   3086  O   ILE A 412      29.906   1.980 -12.033  1.00 44.73           O
ATOM   3087  CB  ILE A 412      29.119   2.369  -8.897  1.00 48.53           C
ATOM   3088  CG1 ILE A 412      29.573   2.123  -7.460  1.00 50.37           C
ATOM   3089  CG2 ILE A 412      28.453   1.100  -9.427  1.00 45.08           C
ATOM   3090  CD1 ILE A 412      28.670   1.186  -6.694  1.00 46.26           C
ATOM   3091  N   ILE A 413      29.471   4.149 -11.612  1.00 45.99           N
ATOM   3092  CA  ILE A 413      29.087   4.412 -12.994  1.00 41.67           C
ATOM   3093  C   ILE A 413      30.250   4.136 -13.930  1.00 41.92           C
ATOM   3094  O   ILE A 413      30.067   3.598 -15.030  1.00 38.95           O
ATOM   3095  CB  ILE A 413      28.586   5.856 -13.152  1.00 41.01           C
ATOM   3096  CG1 ILE A 413      27.312   6.107 -12.338  1.00 43.98           C
ATOM   3097  CG2 ILE A 413      28.359   6.176 -14.622  1.00 43.26           C
ATOM   3098  CD1 ILE A 413      27.030   7.628 -12.168  1.00 40.89           C
ATOM   3099  N   LYS A 414      31.458   4.529 -13.519  1.00 45.25           N
ATOM   3100  CA  LYS A 414      32.653   4.289 -14.322  1.00 45.44           C
ATOM   3101  C   LYS A 414      32.862   2.798 -14.585  1.00 40.79           C
ATOM   3102  O   LYS A 414      33.184   2.397 -15.710  1.00 40.94           O
ATOM   3103  CB  LYS A 414      33.864   4.891 -13.613  1.00 42.83           C
ATOM   3104  CG  LYS A 414      35.150   4.799 -14.385  1.00 44.36           C
ATOM   3105  CD  LYS A 414      36.337   4.691 -13.443  1.00 44.54           C
ATOM   3106  CE  LYS A 414      37.650   4.676 -14.233  1.00 47.17           C
ATOM   3107  NZ  LYS A 414      38.853   4.514 -13.363  1.00 49.90           N
ATOM   3108  N   LEU A 415      32.643   1.959 -13.574  1.00 38.42           N
ATOM   3109  CA  LEU A 415      32.897   0.527 -13.711  1.00 39.54           C
ATOM   3110  C   LEU A 415      32.166  -0.124 -14.891  1.00 42.87           C
ATOM   3111  O   LEU A 415      32.542  -1.227 -15.302  1.00 40.28           O
ATOM   3112  CB  LEU A 415      32.513  -0.175 -12.413  1.00 37.75           C
ATOM   3113  CG  LEU A 415      33.289   0.291 -11.181  1.00 45.47           C
ATOM   3114  CD1 LEU A 415      32.973  -0.595  -9.992  1.00 45.85           C
ATOM   3115  CD2 LEU A 415      34.791   0.291 -11.440  1.00 37.52           C
ATOM   3116  N   LEU A 416      31.129   0.510 -15.444  1.00 41.06           N
ATOM   3117  CA  LEU A 416      30.383  -0.077 -16.552  1.00 37.76           C
ATOM   3118  C   LEU A 416      30.686   0.555 -17.907  1.00 42.55           C
ATOM   3119  O   LEU A 416      30.194   0.057 -18.926  1.00 40.34           O
ATOM   3120  CB  LEU A 416      28.870   0.017 -16.293  1.00 40.31           C
ATOM   3121  CG  LEU A 416      28.156  -1.240 -15.785  1.00 41.76           C
ATOM   3122  CD1 LEU A 416      28.804  -1.699 -14.501  1.00 43.03           C
ATOM   3123  CD2 LEU A 416      26.651  -1.012 -15.580  1.00 36.14           C
ATOM   3124  N   ASN A 417      31.473   1.633 -17.956  1.00 39.92           N
ATOM   3125  CA  ASN A 417      31.701   2.362 -19.194  1.00 39.73           C
ATOM   3126  C   ASN A 417      33.046   1.957 -19.789  1.00 42.73           C
ATOM   3127  O   ASN A 417      34.093   2.307 -19.218  1.00 37.60           O
ATOM   3128  CB  ASN A 417      31.673   3.866 -18.929  1.00 37.45           C
ATOM   3129  CG  ASN A 417      31.709   4.677 -20.196  1.00 40.13           C
ATOM   3130  OD1 ASN A 417      31.970   4.146 -21.281  1.00 38.14           O
ATOM   3131  ND2 ASN A 417      31.418   5.976 -20.077  1.00 33.59           N
ATOM   3132  N   PRO A 418      33.086   1.275 -20.939  1.00 42.21           N
ATOM   3133  CA  PRO A 418      34.393   0.926 -21.510  1.00 36.10           C
ATOM   3134  C   PRO A 418      35.144   2.127 -22.033  1.00 40.69           C
ATOM   3135  O   PRO A 418      36.374   2.056 -22.136  1.00 35.40           O
ATOM   3136  CB  PRO A 418      34.053  -0.067 -22.629  1.00 35.67           C
ATOM   3137  CG  PRO A 418      32.600   0.220 -22.984  1.00 36.03           C
ATOM   3138  CD  PRO A 418      31.960   0.712 -21.709  1.00 38.86           C
ATOM   3139  N   ILE A 419      34.469   3.238 -22.344  1.00 39.28           N
ATOM   3140  CA  ILE A 419      35.206   4.391 -22.857  1.00 37.96           C
ATOM   3141  C   ILE A 419      36.201   4.903 -21.816  1.00 38.78           C
ATOM   3142  O   ILE A 419      37.239   5.462 -22.167  1.00 42.40           O
ATOM   3143  CB  ILE A 419      34.235   5.495 -23.326  1.00 43.81           C
ATOM   3144  CG1 ILE A 419      33.196   4.922 -24.302  1.00 37.27           C
ATOM   3145  CG2 ILE A 419      34.996   6.659 -23.984  1.00 33.74           C
ATOM   3146  CD1 ILE A 419      33.784   4.038 -25.422  1.00 37.41           C
ATOM   3147  N   GLU A 420      35.941   4.666 -20.532  1.00 43.50           N
ATOM   3148  CA  GLU A 420      36.831   5.142 -19.475  1.00 38.24           C
ATOM   3149  C   GLU A 420      38.132   4.363 -19.368  1.00 41.09           C
ATOM   3150  O   GLU A 420      39.022   4.788 -18.630  1.00 42.44           O
ATOM   3151  CB  GLU A 420      36.121   5.076 -18.120  1.00 37.77           C
ATOM   3152  CG  GLU A 420      34.805   5.860 -18.082  1.00 47.25           C
ATOM   3153  CD  GLU A 420      35.021   7.349 -17.793  1.00 49.08           C
ATOM   3154  OE1 GLU A 420      35.864   7.956 -18.486  1.00 48.77           O
ATOM   3155  OE2 GLU A 420      34.332   7.907 -16.901  1.00 50.47           O
ATOM   3156  N   TYR A 421      38.263   3.225 -20.040  1.00 42.78           N
ATOM   3157  CA  TYR A 421      39.362   2.308 -19.776  1.00 40.47           C
ATOM   3158  C   TYR A 421      40.245   2.054 -20.979  1.00 45.31           C
ATOM   3159  O   TYR A 421      41.345   1.510 -20.811  1.00 44.16           O
ATOM   3160  CB  TYR A 421      38.825   0.967 -19.266  1.00 37.12           C
ATOM   3161  CG  TYR A 421      38.203   1.048 -17.900  1.00 36.91           C
ATOM   3162  CD1 TYR A 421      38.990   0.953 -16.763  1.00 34.65           C
ATOM   3163  CD2 TYR A 421      36.825   1.209 -17.742  1.00 35.72           C
ATOM   3164  CE1 TYR A 421      38.435   1.023 -15.502  1.00 44.72           C
ATOM   3165  CE2 TYR A 421      36.244   1.273 -16.473  1.00 36.54           C
ATOM   3166  CZ  TYR A 421      37.063   1.180 -15.359  1.00 45.11           C
ATOM   3167  OH  TYR A 421      36.540   1.231 -14.093  1.00 41.30           O
ATOM   3168  N   ILE A 422      39.792   2.418 -22.176  1.00 41.75           N
ATOM   3169  CA  ILE A 422      40.631   2.408 -23.365  1.00 48.39           C
ATOM   3170  C   ILE A 422      41.663   3.529 -23.242  1.00 50.98           C
ATOM   3171  O   ILE A 422      41.295   4.696 -23.062  1.00 51.39           O
ATOM   3172  CB  ILE A 422      39.763   2.578 -24.619  1.00 47.40           C
ATOM   3173  CG1 ILE A 422      38.736   1.442 -24.718  1.00 44.23           C
ATOM   3174  CG2 ILE A 422      40.617   2.708 -25.885  1.00 40.29           C
ATOM   3175  CD1 ILE A 422      37.463   1.868 -25.438  1.00 34.50           C
ATOM   3176  N   ASN A 423      42.954   3.161 -23.314  1.00 53.50           N
ATOM   3177  CA  ASN A 423      44.179   3.983 -23.352  1.00 48.22           C
ATOM   3178  C   ASN A 423      44.865   3.983 -21.993  1.00 54.26           C
ATOM   3179  O   ASN A 423      45.877   4.666 -21.804  1.00 60.49           O
ATOM   3180  CB  ASN A 423      43.984   5.439 -23.857  1.00 50.38           C
ATOM   3181  CG  ASN A 423      43.390   6.437 -22.801  1.00 62.11           C
ATOM   3182  OD1 ASN A 423      43.409   6.213 -21.584  1.00 63.40           O
ATOM   3183  ND2 ASN A 423      42.856   7.560 -23.307  1.00 56.96           N
ATOM   3184  N   ASN A 424      44.343   3.212 -21.041  1.00 47.97           N
ATOM   3185  CA  ASN A 424      44.965   3.221 -19.724  1.00 49.27           C
ATOM   3186  C   ASN A 424      44.864   1.873 -19.019  1.00 49.93           C
ATOM   3187  O   ASN A 424      45.087   1.809 -17.803  1.00 52.63           O
ATOM   3188  CB  ASN A 424      44.349   4.333 -18.850  1.00 52.53           C
ATOM   3189  CG  ASN A 424      42.848   4.170 -18.655  1.00 51.11           C
ATOM   3190  OD1 ASN A 424      42.415   3.327 -17.867  1.00 51.43           O
ATOM   3191  ND2 ASN A 424      42.048   5.007 -19.337  1.00 44.38           N
ATOM   3192  N   SER A 425      44.535   0.801 -19.737  1.00 46.76           N
ATOM   3193  CA  SER A 425      44.454  -0.525 -19.150  1.00 42.12           C
ATOM   3194  C   SER A 425      44.893  -1.530 -20.197  1.00 44.62           C
ATOM   3195  O   SER A 425      45.242  -1.164 -21.324  1.00 41.98           O
ATOM   3196  CB  SER A 425      43.043  -0.826 -18.637  1.00 46.32           C
ATOM   3197  OG  SER A 425      42.239   0.334 -18.678  1.00 43.74           O
ATOM   3198  N   ASP A 426      44.886  -2.808 -19.813  1.00 44.11           N
ATOM   3199  CA  ASP A 426      45.241  -3.885 -20.736  1.00 42.52           C
ATOM   3200  C   ASP A 426      44.020  -4.176 -21.583  1.00 42.97           C
ATOM   3201  O   ASP A 426      43.196  -5.020 -21.247  1.00 38.72           O
ATOM   3202  CB  ASP A 426      45.704  -5.125 -19.988  1.00 39.70           C
ATOM   3203  CG  ASP A 426      46.942  -4.869 -19.199  1.00 43.91           C
ATOM   3204  OD1 ASP A 426      47.694  -3.959 -19.598  1.00 41.16           O
ATOM   3205  OD2 ASP A 426      47.141  -5.547 -18.173  1.00 50.15           O
ATOM   3206  N   THR A 427      43.917  -3.463 -22.696  1.00 40.04           N
ATOM   3207  CA  THR A 427      42.806  -3.571 -23.620  1.00 38.37           C
ATOM   3208  C   THR A 427      43.099  -4.625 -24.672  1.00 37.29           C
ATOM   3209  O   THR A 427      44.211  -4.697 -25.197  1.00 39.28           O
ATOM   3210  CB  THR A 427      42.570  -2.212 -24.276  1.00 38.61           C
ATOM   3211  OG1 THR A 427      42.283  -1.264 -23.244  1.00 38.81           O
ATOM   3212  CG2 THR A 427      41.427  -2.256 -25.307  1.00 34.17           C
ATOM   3213  N   ALA A 428      42.105  -5.462 -24.953  1.00 37.90           N
ATOM   3214  CA  ALA A 428      42.229  -6.455 -26.011  1.00 38.65           C
ATOM   3215  C   ALA A 428      42.675  -5.769 -27.294  1.00 38.71           C
ATOM   3216  O   ALA A 428      42.240  -4.656 -27.598  1.00 33.14           O
ATOM   3217  CB  ALA A 428      40.874  -7.183 -26.231  1.00 34.03           C
ATOM   3218  N   LYS A 429      43.534  -6.445 -28.061  1.00 35.91           N
ATOM   3219  CA  LYS A 429      44.025  -5.839 -29.294  1.00 35.75           C
ATOM   3220  C   LYS A 429      42.955  -5.788 -30.388  1.00 34.73           C
ATOM   3221  O   LYS A 429      42.918  -4.830 -31.172  1.00 31.79           O
ATOM   3222  CB  LYS A 429      45.252  -6.597 -29.794  1.00 33.39           C
ATOM   3223  CG  LYS A 429      45.722  -6.165 -31.172  1.00 34.61           C
ATOM   3224  CD  LYS A 429      47.230  -6.376 -31.361  1.00 39.41           C
ATOM   3225  CE  LYS A 429      47.546  -6.753 -32.798  1.00 41.94           C
ATOM   3226  NZ  LYS A 429      48.867  -6.228 -33.259  1.00 54.25           N
ATOM   3227  N   TYR A 430      42.100  -6.817 -30.485  1.00 32.71           N
ATOM   3228  CA  TYR A 430      41.205  -6.999 -31.630  1.00 36.16           C
ATOM   3229  C   TYR A 430      39.741  -6.844 -31.223  1.00 34.81           C
ATOM   3230  O   TYR A 430      39.309  -7.404 -30.209  1.00 31.53           O
ATOM   3231  CB  TYR A 430      41.400  -8.379 -32.274  1.00 35.50           C
ATOM   3232  CG  TYR A 430      42.786  -8.605 -32.818  1.00 34.18           C
ATOM   3233  CD1 TYR A 430      43.146  -8.132 -34.074  1.00 35.34           C
ATOM   3234  CD2 TYR A 430      43.736  -9.282 -32.072  1.00 34.66           C
ATOM   3235  CE1 TYR A 430      44.419  -8.335 -34.579  1.00 32.54           C
ATOM   3236  CE2 TYR A 430      45.029  -9.486 -32.564  1.00 41.47           C
ATOM   3237  CZ  TYR A 430      45.358  -9.009 -33.817  1.00 41.34           C
ATOM   3238  OH  TYR A 430      46.630  -9.197 -34.301  1.00 45.29           O
ATOM   3239  N   TRP A 431      38.984  -6.108 -32.051  1.00 35.24           N
ATOM   3240  CA  TRP A 431      37.614  -5.673 -31.776  1.00 32.45           C
ATOM   3241  C   TRP A 431      36.744  -5.860 -33.008  1.00 34.48           C
ATOM   3242  O   TRP A 431      37.138  -5.473 -34.117  1.00 30.95           O
ATOM   3243  CB  TRP A 431      37.562  -4.191 -31.340  1.00 30.05           C
ATOM   3244  CG  TRP A 431      38.153  -4.018 -30.005  1.00 27.67           C
ATOM   3245  CD1 TRP A 431      39.475  -4.043 -29.692  1.00 29.31           C
ATOM   3246  CD2 TRP A 431      37.447  -3.896 -28.770  1.00 30.36           C
ATOM   3247  NE1 TRP A 431      39.643  -3.920 -28.332  1.00 31.94           N
ATOM   3248  CE2 TRP A 431      38.411  -3.820 -27.744  1.00 31.54           C
ATOM   3249  CE3 TRP A 431      36.090  -3.819 -28.431  1.00 32.65           C
ATOM   3250  CZ2 TRP A 431      38.063  -3.656 -26.400  1.00 32.14           C
ATOM   3251  CZ3 TRP A 431      35.750  -3.662 -27.095  1.00 31.80           C
ATOM   3252  CH2 TRP A 431      36.735  -3.575 -26.101  1.00 31.12           C
ATOM   3253  N   ARG A 432      35.558  -6.447 -32.794  1.00 29.91           N
ATOM   3254  CA  ARG A 432      34.501  -6.542 -33.798  1.00 35.57           C
ATOM   3255  C   ARG A 432      33.230  -5.939 -33.213  1.00 37.97           C
ATOM   3256  O   ARG A 432      32.739  -6.399 -32.174  1.00 37.00           O
ATOM   3257  CB  ARG A 432      34.250  -7.987 -34.211  1.00 33.57           C
ATOM   3258  CG  ARG A 432      33.596  -8.129 -35.559  1.00 32.32           C
ATOM   3259  CD  ARG A 432      33.458  -9.624 -35.891  1.00 33.12           C
ATOM   3260  NE  ARG A 432      32.811  -9.830 -37.176  1.00 33.78           N
ATOM   3261  CZ  ARG A 432      31.503  -9.999 -37.316  1.00 33.73           C
ATOM   3262  NH1 ARG A 432      30.704 -10.048 -36.266  1.00 32.89           N
ATOM   3263  NH2 ARG A 432      30.990 -10.105 -38.538  1.00 31.67           N
ATOM   3264  N   VAL A 433      32.708  -4.908 -33.869  1.00 34.84           N
ATOM   3265  CA  VAL A 433      31.563  -4.162 -33.364  1.00 29.74           C
ATOM   3266  C   VAL A 433      30.535  -4.125 -34.474  1.00 33.51           C
ATOM   3267  O   VAL A 433      30.861  -3.752 -35.611  1.00 34.42           O
ATOM   3268  CB  VAL A 433      31.963  -2.745 -32.926  1.00 36.09           C
ATOM   3269  CG1 VAL A 433      30.735  -1.903 -32.449  1.00 31.67           C
ATOM   3270  CG2 VAL A 433      33.057  -2.830 -31.857  1.00 31.58           C
ATOM   3271  N   ARG A 434      29.310  -4.573 -34.171  1.00 31.96           N
ATOM   3272  CA  ARG A 434      28.223  -4.511 -35.136  1.00 36.12           C
ATOM   3273  C   ARG A 434      27.032  -3.806 -34.515  1.00 33.18           C
ATOM   3274  O   ARG A 434      26.681  -4.058 -33.359  1.00 34.86           O
ATOM   3275  CB  ARG A 434      27.814  -5.903 -35.614  1.00 39.08           C
ATOM   3276  CG  ARG A 434      28.896  -6.608 -36.389  1.00 38.25           C
ATOM   3277  CD  ARG A 434      28.936  -6.140 -37.839  1.00 38.84           C
ATOM   3278  NE  ARG A 434      29.948  -6.864 -38.612  1.00 43.89           N
ATOM   3279  CZ  ARG A 434      31.230  -6.527 -38.686  1.00 37.62           C
ATOM   3280  NH1 ARG A 434      31.730  -5.517 -37.978  1.00 35.54           N
ATOM   3281  NH2 ARG A 434      32.022  -7.189 -39.520  1.00 38.18           N
ATOM   3282  N   HIS A 435      26.414  -2.919 -35.286  1.00 35.16           N
ATOM   3283  CA  HIS A 435      25.233  -2.201 -34.820  1.00 35.26           C
ATOM   3284  C   HIS A 435      24.355  -1.915 -36.028  1.00 36.29           C
ATOM   3285  O   HIS A 435      24.805  -1.276 -36.980  1.00 41.47           O
ATOM   3286  CB  HIS A 435      25.592  -0.904 -34.085  1.00 34.84           C
ATOM   3287  CG  HIS A 435      24.396  -0.231 -33.483  1.00 40.32           C
ATOM   3288  ND1 HIS A 435      24.126  -0.255 -32.130  1.00 40.02           N
ATOM   3289  CD2 HIS A 435      23.359   0.420 -34.062  1.00 34.59           C
ATOM   3290  CE1 HIS A 435      22.976   0.361 -31.901  1.00 38.35           C
ATOM   3291  NE2 HIS A 435      22.489   0.779 -33.057  1.00 37.89           N
ATOM   3292  N   GLY A 436      23.124  -2.420 -36.010  1.00 36.50           N
ATOM   3293  CA  GLY A 436      22.280  -2.274 -37.177  1.00 38.59           C
ATOM   3294  C   GLY A 436      21.976  -0.819 -37.479  1.00 39.58           C
ATOM   3295  O   GLY A 436      21.652  -0.049 -36.570  1.00 39.51           O
ATOM   3296  N   ALA A 437      22.083  -0.424 -38.747  1.00 37.99           N
ATOM   3297  CA  ALA A 437      21.695   0.928 -39.126  1.00 41.45           C
ATOM   3298  C   ALA A 437      20.216   1.218 -38.853  1.00 45.25           C
ATOM   3299  O   ALA A 437      19.806   2.380 -38.943  1.00 44.55           O
ATOM   3300  CB  ALA A 437      22.009   1.170 -40.604  1.00 40.74           C
ATOM   3301  N   PHE A 438      19.413   0.207 -38.514  1.00 39.17           N
ATOM   3302  CA  PHE A 438      18.019   0.420 -38.145  1.00 45.58           C
ATOM   3303  C   PHE A 438      17.770   0.127 -36.671  1.00 44.66           C
ATOM   3304  O   PHE A 438      16.619  -0.067 -36.267  1.00 41.79           O
ATOM   3305  CB  PHE A 438      17.093  -0.437 -39.010  1.00 42.53           C
ATOM   3306  CG  PHE A 438      16.822   0.139 -40.375  1.00 48.12           C
ATOM   3307  CD1 PHE A 438      17.803   0.828 -41.069  1.00 43.19           C
ATOM   3308  CD2 PHE A 438      15.579  -0.014 -40.967  1.00 52.71           C
ATOM   3309  CE1 PHE A 438      17.557   1.349 -42.328  1.00 45.94           C
ATOM   3310  CE2 PHE A 438      15.323   0.518 -42.229  1.00 54.16           C
ATOM   3311  CZ  PHE A 438      16.305   1.192 -42.908  1.00 45.96           C
ATOM   3312  N   ASP A 439      18.822   0.076 -35.860  1.00 38.62           N
ATOM   3313  CA  ASP A 439      18.694  -0.204 -34.433  1.00 42.09           C
ATOM   3314  C   ASP A 439      18.638   1.133 -33.719  1.00 43.88           C
ATOM   3315  O   ASP A 439      19.624   1.868 -33.697  1.00 43.56           O
ATOM   3316  CB  ASP A 439      19.850  -1.065 -33.922  1.00 42.79           C
ATOM   3317  CG  ASP A 439      19.784  -1.323 -32.419  1.00 44.87           C
ATOM   3318  OD1 ASP A 439      19.083  -0.589 -31.672  1.00 42.03           O
ATOM   3319  OD2 ASP A 439      20.437  -2.292 -31.970  1.00 45.30           O
ATOM   3320  N   ARG A 440      17.478   1.454 -33.144  1.00 45.29           N
ATOM   3321  CA  ARG A 440      17.300   2.720 -32.456  1.00 38.06           C
ATOM   3322  C   ARG A 440      17.188   2.533 -30.957  1.00 36.78           C
ATOM   3323  O   ARG A 440      16.681   3.416 -30.268  1.00 37.85           O
ATOM   3324  CB  ARG A 440      16.081   3.472 -32.995  1.00 40.69           C
ATOM   3325  CG  ARG A 440      15.837   3.306 -34.491  1.00 39.93           C
ATOM   3326  CD  ARG A 440      14.700   2.313 -34.757  1.00 36.34           C
ATOM   3327  NE  ARG A 440      13.359   2.832 -34.514  1.00 40.05           N
ATOM   3328  CZ  ARG A 440      12.432   2.229 -33.771  1.00 44.29           C
ATOM   3329  NH1 ARG A 440      12.676   1.084 -33.149  1.00 42.84           N
ATOM   3330  NH2 ARG A 440      11.225   2.791 -33.648  1.00 42.67           N
ATOM   3331  N   ASP A 441      17.663   1.407 -30.427  1.00 38.63           N
ATOM   3332  CA  ASP A 441      17.750   1.293 -28.976  1.00 39.62           C
ATOM   3333  C   ASP A 441      18.751   2.269 -28.374  1.00 37.14           C
ATOM   3334  O   ASP A 441      18.687   2.538 -27.169  1.00 33.95           O
ATOM   3335  CB  ASP A 441      18.126  -0.121 -28.560  1.00 40.45           C
ATOM   3336  CG  ASP A 441      16.936  -1.052 -28.565  1.00 50.02           C
ATOM   3337  OD1 ASP A 441      16.355  -1.252 -29.666  1.00 43.23           O
ATOM   3338  OD2 ASP A 441      16.575  -1.548 -27.468  1.00 51.76           O
ATOM   3339  N   ILE A 442      19.684   2.780 -29.177  1.00 35.96           N
ATOM   3340  CA  ILE A 442      20.687   3.728 -28.702  1.00 38.00           C
ATOM   3341  C   ILE A 442      21.126   4.553 -29.904  1.00 38.10           C
ATOM   3342  O   ILE A 442      20.945   4.146 -31.058  1.00 39.27           O
ATOM   3343  CB  ILE A 442      21.861   2.980 -28.014  1.00 42.13           C
ATOM   3344  CG1 ILE A 442      22.693   3.918 -27.135  1.00 35.74           C
ATOM   3345  CG2 ILE A 442      22.735   2.195 -29.022  1.00 38.02           C
ATOM   3346  CD1 ILE A 442      23.500   3.176 -26.094  1.00 35.03           C
ATOM   3347  N   SER A 443      21.662   5.743 -29.648  1.00 38.72           N
ATOM   3348  CA  SER A 443      22.094   6.575 -30.761  1.00 36.57           C
ATOM   3349  C   SER A 443      23.204   5.877 -31.542  1.00 33.67           C
ATOM   3350  O   SER A 443      23.998   5.132 -30.984  1.00 26.45           O
ATOM   3351  CB  SER A 443      22.588   7.938 -30.267  1.00 36.26           C
ATOM   3352  OG  SER A 443      23.204   8.610 -31.338  1.00 28.73           O
ATOM   3353  N   LEU A 444      23.236   6.103 -32.858  1.00 32.69           N
ATOM   3354  CA  LEU A 444      24.345   5.617 -33.666  1.00 31.54           C
ATOM   3355  C   LEU A 444      25.676   6.189 -33.200  1.00 40.81           C
ATOM   3356  O   LEU A 444      26.731   5.649 -33.546  1.00 39.55           O
ATOM   3357  CB  LEU A 444      24.140   5.994 -35.134  1.00 37.67           C
ATOM   3358  CG  LEU A 444      22.975   5.387 -35.914  1.00 40.51           C
ATOM   3359  CD1 LEU A 444      22.960   5.920 -37.333  1.00 41.46           C
ATOM   3360  CD2 LEU A 444      23.109   3.866 -35.911  1.00 38.21           C
ATOM   3361  N   ALA A 445      25.646   7.296 -32.455  1.00 39.88           N
ATOM   3362  CA  ALA A 445      26.871   7.901 -31.968  1.00 33.65           C
ATOM   3363  C   ALA A 445      27.607   6.976 -31.012  1.00 31.65           C
ATOM   3364  O   ALA A 445      28.834   7.031 -30.936  1.00 33.46           O
ATOM   3365  CB  ALA A 445      26.546   9.237 -31.298  1.00 30.00           C
ATOM   3366  N   MET A 446      26.898   6.112 -30.249  1.00 35.21           N
ATOM   3367  CA  MET A 446      27.612   5.265 -29.312  1.00 37.72           C
ATOM   3368  C   MET A 446      28.546   4.264 -29.996  1.00 36.44           C
ATOM   3369  O   MET A 446      29.767   4.331 -29.769  1.00 33.55           O
ATOM   3370  CB  MET A 446      26.658   4.575 -28.330  1.00 30.88           C
ATOM   3371  CG  MET A 446      26.558   5.314 -27.030  1.00 35.83           C
ATOM   3372  SD  MET A 446      25.945   7.024 -27.126  1.00 37.31           S
ATOM   3373  CE  MET A 446      26.191   7.461 -25.403  1.00 32.50           C
ATOM   3374  N   PRO A 447      28.060   3.310 -30.810  1.00 40.10           N
ATOM   3375  CA  PRO A 447      29.009   2.391 -31.455  1.00 35.37           C
ATOM   3376  C   PRO A 447      30.139   3.131 -32.153  1.00 39.55           C
ATOM   3377  O   PRO A 447      31.276   2.631 -32.193  1.00 37.57           O
ATOM   3378  CB  PRO A 447      28.138   1.614 -32.456  1.00 37.04           C
ATOM   3379  CG  PRO A 447      26.875   2.501 -32.633  1.00 34.75           C
ATOM   3380  CD  PRO A 447      26.675   3.092 -31.291  1.00 32.74           C
ATOM   3381  N   SER A 448      29.867   4.349 -32.629  1.00 29.56           N
ATOM   3382  CA  SER A 448      30.876   5.146 -33.325  1.00 39.39           C
ATOM   3383  C   SER A 448      31.964   5.660 -32.378  1.00 39.99           C
ATOM   3384  O   SER A 448      33.161   5.542 -32.673  1.00 33.41           O
ATOM   3385  CB  SER A 448      30.201   6.312 -34.042  1.00 34.79           C
ATOM   3386  OG  SER A 448      29.350   5.832 -35.066  1.00 33.85           O
ATOM   3387  N   ILE A 449      31.569   6.278 -31.258  1.00 36.17           N
ATOM   3388  CA  ILE A 449      32.558   6.702 -30.268  1.00 35.67           C
ATOM   3389  C   ILE A 449      33.424   5.519 -29.845  1.00 36.82           C
ATOM   3390  O   ILE A 449      34.649   5.657 -29.689  1.00 37.28           O
ATOM   3391  CB  ILE A 449      31.869   7.380 -29.061  1.00 36.18           C
ATOM   3392  CG1 ILE A 449      31.357   8.777 -29.453  1.00 27.59           C
ATOM   3393  CG2 ILE A 449      32.817   7.493 -27.862  1.00 25.41           C
ATOM   3394  CD1 ILE A 449      30.191   9.268 -28.603  1.00 32.29           C
ATOM   3395  N   LEU A 450      32.811   4.340 -29.666  1.00 30.51           N
ATOM   3396  CA  LEU A 450      33.573   3.174 -29.226  1.00 34.35           C
ATOM   3397  C   LEU A 450      34.627   2.791 -30.260  1.00 35.64           C
ATOM   3398  O   LEU A 450      35.806   2.621 -29.930  1.00 33.80           O
ATOM   3399  CB  LEU A 450      32.641   1.995 -28.946  1.00 32.31           C
ATOM   3400  CG  LEU A 450      33.316   0.653 -28.583  1.00 31.68           C
ATOM   3401  CD1 LEU A 450      33.882   0.677 -27.170  1.00 23.76           C
ATOM   3402  CD2 LEU A 450      32.337  -0.528 -28.734  1.00 33.54           C
ATOM   3403  N   SER A 451      34.225   2.689 -31.526  1.00 32.60           N
ATOM   3404  CA  SER A 451      35.166   2.322 -32.574  1.00 36.19           C
ATOM   3405  C   SER A 451      36.264   3.369 -32.734  1.00 39.57           C
ATOM   3406  O   SER A 451      37.443   3.023 -32.879  1.00 35.45           O
ATOM   3407  CB  SER A 451      34.412   2.131 -33.887  1.00 38.94           C
ATOM   3408  OG  SER A 451      33.496   1.055 -33.774  1.00 46.53           O
ATOM   3409  N   LEU A 452      35.889   4.655 -32.742  1.00 35.28           N
ATOM   3410  CA  LEU A 452      36.868   5.724 -32.928  1.00 37.58           C
ATOM   3411  C   LEU A 452      37.852   5.780 -31.770  1.00 31.49           C
ATOM   3412  O   LEU A 452      39.058   5.912 -31.984  1.00 34.65           O
ATOM   3413  CB  LEU A 452      36.165   7.077 -33.093  1.00 32.97           C
ATOM   3414  CG  LEU A 452      35.518   7.333 -34.445  1.00 32.88           C
ATOM   3415  CD1 LEU A 452      34.593   8.540 -34.327  1.00 32.01           C
ATOM   3416  CD2 LEU A 452      36.543   7.486 -35.573  1.00 31.77           C
ATOM   3417  N   THR A 453      37.359   5.687 -30.536  1.00 32.31           N
ATOM   3418  CA  THR A 453      38.267   5.666 -29.392  1.00 34.42           C
ATOM   3419  C   THR A 453      39.264   4.519 -29.495  1.00 36.14           C
ATOM   3420  O   THR A 453      40.443   4.684 -29.171  1.00 40.97           O
ATOM   3421  CB  THR A 453      37.470   5.562 -28.100  1.00 32.26           C
ATOM   3422  OG1 THR A 453      36.449   6.556 -28.128  1.00 37.75           O
ATOM   3423  CG2 THR A 453      38.361   5.823 -26.899  1.00 34.79           C
ATOM   3424  N   LEU A 454      38.812   3.357 -29.971  1.00 34.74           N
ATOM   3425  CA  LEU A 454      39.696   2.206 -30.086  1.00 34.57           C
ATOM   3426  C   LEU A 454      40.708   2.413 -31.200  1.00 36.41           C
ATOM   3427  O   LEU A 454      41.895   2.128 -31.019  1.00 33.84           O
ATOM   3428  CB  LEU A 454      38.891   0.922 -30.334  1.00 31.92           C
ATOM   3429  CG  LEU A 454      38.049   0.318 -29.196  1.00 35.81           C
ATOM   3430  CD1 LEU A 454      36.986  -0.623 -29.756  1.00 29.32           C
ATOM   3431  CD2 LEU A 454      38.911  -0.439 -28.209  1.00 34.64           C
ATOM   3432  N   GLU A 455      40.256   2.914 -32.356  1.00 36.41           N
ATOM   3433  CA  GLU A 455      41.159   3.110 -33.486  1.00 39.32           C
ATOM   3434  C   GLU A 455      42.154   4.240 -33.234  1.00 39.66           C
ATOM   3435  O   GLU A 455      43.296   4.175 -33.709  1.00 38.00           O
ATOM   3436  CB  GLU A 455      40.355   3.393 -34.760  1.00 37.95           C
ATOM   3437  CG  GLU A 455      39.441   2.250 -35.125  1.00 47.14           C
ATOM   3438  CD  GLU A 455      38.768   2.382 -36.485  1.00 58.23           C
ATOM   3439  OE1 GLU A 455      37.822   3.203 -36.605  1.00 55.58           O
ATOM   3440  OE2 GLU A 455      39.157   1.634 -37.415  1.00 63.00           O
ATOM   3441  N   ASN A 456      41.731   5.286 -32.511  1.00 40.79           N
ATOM   3442  CA  ASN A 456      42.609   6.422 -32.234  1.00 40.09           C
ATOM   3443  C   ASN A 456      43.758   6.007 -31.335  1.00 40.05           C
ATOM   3444  O   ASN A 456      44.822   6.634 -31.357  1.00 48.37           O
ATOM   3445  CB  ASN A 456      41.830   7.570 -31.559  1.00 30.69           C
ATOM   3446  CG  ASN A 456      41.010   8.394 -32.527  1.00 34.01           C
ATOM   3447  OD1 ASN A 456      40.418   9.399 -32.125  1.00 40.79           O
ATOM   3448  ND2 ASN A 456      40.972   7.995 -33.803  1.00 33.04           N
ATOM   3449  N   ASN A 457      43.551   4.983 -30.513  1.00 37.00           N
ATOM   3450  CA  ASN A 457      44.567   4.530 -29.578  1.00 38.38           C
ATOM   3451  C   ASN A 457      45.315   3.311 -30.090  1.00 37.21           C
ATOM   3452  O   ASN A 457      45.955   2.610 -29.306  1.00 36.61           O
ATOM   3453  CB  ASN A 457      43.945   4.254 -28.216  1.00 34.88           C
ATOM   3454  CG  ASN A 457      43.652   5.520 -27.462  1.00 46.01           C
ATOM   3455  OD1 ASN A 457      44.554   6.135 -26.881  1.00 52.85           O
ATOM   3456  ND2 ASN A 457      42.391   5.952 -27.494  1.00 46.01           N
ATOM   3457  N   GLY A 458      45.247   3.050 -31.389  1.00 37.93           N
ATOM   3458  CA  GLY A 458      46.037   2.000 -31.987  1.00 37.62           C
ATOM   3459  C   GLY A 458      45.457   0.600 -31.909  1.00 41.44           C
ATOM   3460  O   GLY A 458      46.191  -0.359 -32.140  1.00 36.65           O
ATOM   3461  N   TYR A 459      44.172   0.437 -31.601  1.00 38.51           N
ATOM   3462  CA  TYR A 459      43.630  -0.915 -31.575  1.00 36.90           C
ATOM   3463  C   TYR A 459      43.059  -1.266 -32.947  1.00 34.18           C
ATOM   3464  O   TYR A 459      42.806  -0.390 -33.778  1.00 38.20           O
ATOM   3465  CB  TYR A 459      42.598  -1.046 -30.445  1.00 36.77           C
ATOM   3466  CG  TYR A 459      43.280  -0.854 -29.106  1.00 35.53           C
ATOM   3467  CD1 TYR A 459      43.993  -1.897 -28.507  1.00 36.10           C
ATOM   3468  CD2 TYR A 459      43.313   0.396 -28.493  1.00 36.43           C
ATOM   3469  CE1 TYR A 459      44.668  -1.710 -27.293  1.00 31.93           C
ATOM   3470  CE2 TYR A 459      43.983   0.597 -27.281  1.00 34.39           C
ATOM   3471  CZ  TYR A 459      44.662  -0.454 -26.693  1.00 38.71           C
ATOM   3472  OH  TYR A 459      45.322  -0.244 -25.495  1.00 38.92           O
ATOM   3473  N   VAL A 460      42.934  -2.566 -33.204  1.00 32.83           N
ATOM   3474  CA  VAL A 460      42.469  -3.089 -34.491  1.00 33.90           C
ATOM   3475  C   VAL A 460      40.957  -3.327 -34.372  1.00 33.60           C
ATOM   3476  O   VAL A 460      40.516  -4.146 -33.559  1.00 37.98           O
ATOM   3477  CB  VAL A 460      43.226  -4.385 -34.864  1.00 40.07           C
ATOM   3478  CG1 VAL A 460      42.790  -4.946 -36.220  1.00 33.93           C
ATOM   3479  CG2 VAL A 460      44.756  -4.171 -34.842  1.00 35.59           C
ATOM   3480  N   VAL A 461      40.157  -2.614 -35.166  1.00 33.86           N
ATOM   3481  CA  VAL A 461      38.695  -2.606 -35.034  1.00 35.78           C
ATOM   3482  C   VAL A 461      38.069  -3.002 -36.357  1.00 36.05           C
ATOM   3483  O   VAL A 461      38.372  -2.395 -37.387  1.00 37.90           O
ATOM   3484  CB  VAL A 461      38.144  -1.225 -34.620  1.00 37.17           C
ATOM   3485  CG1 VAL A 461      36.645  -1.338 -34.322  1.00 41.14           C
ATOM   3486  CG2 VAL A 461      38.872  -0.688 -33.416  1.00 35.56           C
ATOM   3487  N   ASP A 462      37.160  -3.985 -36.321  1.00 35.70           N
ATOM   3488  CA  ASP A 462      36.300  -4.309 -37.459  1.00 36.28           C
ATOM   3489  C   ASP A 462      34.901  -3.778 -37.143  1.00 41.10           C
ATOM   3490  O   ASP A 462      34.121  -4.445 -36.449  1.00 35.76           O
ATOM   3491  CB  ASP A 462      36.284  -5.816 -37.721  1.00 38.00           C
ATOM   3492  CG  ASP A 462      35.442  -6.195 -38.927  1.00 40.87           C
ATOM   3493  OD1 ASP A 462      34.557  -5.411 -39.312  1.00 43.26           O
ATOM   3494  OD2 ASP A 462      35.653  -7.287 -39.492  1.00 42.60           O
ATOM   3495  N   PHE A 463      34.577  -2.598 -37.681  1.00 38.56           N
ATOM   3496  CA  PHE A 463      33.338  -1.878 -37.384  1.00 37.86           C
ATOM   3497  C   PHE A 463      32.458  -1.799 -38.623  1.00 44.77           C
ATOM   3498  O   PHE A 463      32.935  -1.411 -39.694  1.00 43.11           O
ATOM   3499  CB  PHE A 463      33.646  -0.468 -36.893  1.00 41.12           C
ATOM   3500  CG  PHE A 463      32.440   0.344 -36.552  1.00 41.20           C
ATOM   3501  CD1 PHE A 463      31.449  -0.160 -35.732  1.00 41.08           C
ATOM   3502  CD2 PHE A 463      32.317   1.639 -37.019  1.00 45.95           C
ATOM   3503  CE1 PHE A 463      30.349   0.619 -35.400  1.00 47.37           C
ATOM   3504  CE2 PHE A 463      31.216   2.422 -36.699  1.00 39.27           C
ATOM   3505  CZ  PHE A 463      30.239   1.920 -35.887  1.00 43.84           C
ATOM   3506  N   SER A 464      31.173  -2.155 -38.469  1.00 42.39           N
ATOM   3507  CA  SER A 464      30.178  -2.076 -39.537  1.00 43.87           C
ATOM   3508  C   SER A 464      28.814  -1.699 -38.976  1.00 42.84           C
ATOM   3509  O   SER A 464      28.469  -2.062 -37.850  1.00 38.36           O
ATOM   3510  CB  SER A 464      30.000  -3.398 -40.288  1.00 43.76           C
ATOM   3511  OG  SER A 464      30.749  -3.405 -41.484  1.00 57.48           O
ATOM   3512  N   LEU A 465      28.025  -0.991 -39.803  1.00 40.98           N
ATOM   3513  CA  LEU A 465      26.620  -0.675 -39.572  1.00 44.32           C
ATOM   3514  C   LEU A 465      25.743  -1.385 -40.603  1.00 41.09           C
ATOM   3515  O   LEU A 465      25.373  -0.780 -41.616  1.00 44.39           O
ATOM   3516  CB  LEU A 465      26.402   0.837 -39.657  1.00 45.13           C
ATOM   3517  CG  LEU A 465      26.790   1.798 -38.540  1.00 46.71           C
ATOM   3518  CD1 LEU A 465      25.842   2.969 -38.661  1.00 52.51           C
ATOM   3519  CD2 LEU A 465      26.676   1.197 -37.155  1.00 41.72           C
ATOM   3520  N   PRO A 466      25.409  -2.659 -40.398  1.00 41.37           N
ATOM   3521  CA  PRO A 466      24.613  -3.405 -41.393  1.00 40.60           C
ATOM   3522  C   PRO A 466      23.270  -2.743 -41.699  1.00 44.41           C
ATOM   3523  O   PRO A 466      22.472  -2.477 -40.798  1.00 39.52           O
ATOM   3524  CB  PRO A 466      24.409  -4.770 -40.726  1.00 37.60           C
ATOM   3525  CG  PRO A 466      25.482  -4.856 -39.687  1.00 45.86           C
ATOM   3526  CD  PRO A 466      25.782  -3.478 -39.234  1.00 38.00           C
ATOM   3527  N   TRP A 467      23.015  -2.522 -42.992  1.00 42.46           N
ATOM   3528  CA  TRP A 467      21.784  -1.885 -43.448  1.00 48.08           C
ATOM   3529  C   TRP A 467      20.548  -2.710 -43.077  1.00 45.81           C
ATOM   3530  O   TRP A 467      20.591  -3.938 -42.985  1.00 49.13           O
ATOM   3531  CB  TRP A 467      21.825  -1.663 -44.965  1.00 46.36           C
ATOM   3532  CG  TRP A 467      20.654  -0.850 -45.449  1.00 53.95           C
ATOM   3533  CD1 TRP A 467      19.501  -1.318 -46.030  1.00 50.84           C
ATOM   3534  CD2 TRP A 467      20.510   0.574 -45.370  1.00 54.12           C
ATOM   3535  NE1 TRP A 467      18.656  -0.272 -46.316  1.00 47.87           N
ATOM   3536  CE2 TRP A 467      19.245   0.899 -45.918  1.00 49.01           C
ATOM   3537  CE3 TRP A 467      21.326   1.607 -44.893  1.00 50.70           C
ATOM   3538  CZ2 TRP A 467      18.784   2.214 -46.010  1.00 49.48           C
ATOM   3539  CZ3 TRP A 467      20.854   2.928 -44.977  1.00 53.17           C
ATOM   3540  CH2 TRP A 467      19.597   3.211 -45.536  1.00 52.10           C
ATOM   3541  N   GLY A 468      19.436  -2.011 -42.847  1.00 49.79           N
ATOM   3542  CA  GLY A 468      18.154  -2.638 -42.574  1.00 47.54           C
ATOM   3543  C   GLY A 468      18.066  -3.471 -41.310  1.00 50.08           C
ATOM   3544  O   GLY A 468      17.014  -4.067 -41.049  1.00 55.37           O
ATOM   3545  N   ILE A 469      19.118  -3.533 -40.507  1.00 48.45           N
ATOM   3546  CA  ILE A 469      19.161  -4.497 -39.411  1.00 51.19           C
ATOM   3547  C   ILE A 469      18.650  -3.839 -38.135  1.00 48.54           C
ATOM   3548  O   ILE A 469      19.163  -2.783 -37.736  1.00 48.33           O
ATOM   3549  CB  ILE A 469      20.582  -5.068 -39.240  1.00 47.05           C
ATOM   3550  CG1 ILE A 469      20.958  -5.893 -40.467  1.00 48.60           C
ATOM   3551  CG2 ILE A 469      20.694  -5.885 -37.955  1.00 42.92           C
ATOM   3552  CD1 ILE A 469      20.095  -7.132 -40.652  1.00 49.03           C
ATOM   3553  N   PRO A 470      17.654  -4.425 -37.457  1.00 54.07           N
ATOM   3554  CA  PRO A 470      17.161  -3.825 -36.209  1.00 50.84           C
ATOM   3555  C   PRO A 470      17.953  -4.304 -35.000  1.00 49.64           C
ATOM   3556  O   PRO A 470      19.031  -4.896 -35.150  1.00 47.47           O
ATOM   3557  CB  PRO A 470      15.706  -4.304 -36.153  1.00 44.61           C
ATOM   3558  CG  PRO A 470      15.767  -5.666 -36.753  1.00 45.79           C
ATOM   3559  CD  PRO A 470      16.905  -5.652 -37.800  1.00 51.42           C
ATOM   3560  N   HIS A 471      17.419  -4.081 -33.799  1.00 46.20           N
ATOM   3561  CA  HIS A 471      18.109  -4.475 -32.571  1.00 47.94           C
ATOM   3562  C   HIS A 471      18.195  -5.995 -32.483  1.00 46.42           C
ATOM   3563  O   HIS A 471      17.193  -6.646 -32.176  1.00 40.11           O
ATOM   3564  CB  HIS A 471      17.367  -3.905 -31.368  1.00 45.73           C
ATOM   3565  CG  HIS A 471      18.156  -3.928 -30.094  1.00 49.58           C
ATOM   3566  ND1 HIS A 471      19.355  -3.263 -29.947  1.00 41.63           N
ATOM   3567  CD2 HIS A 471      17.902  -4.518 -28.899  1.00 47.02           C
ATOM   3568  CE1 HIS A 471      19.815  -3.458 -28.723  1.00 46.33           C
ATOM   3569  NE2 HIS A 471      18.952  -4.213 -28.065  1.00 47.61           N
ATOM   3570  N   SER A 472      19.378  -6.565 -32.735  1.00 46.14           N
ATOM   3571  CA  SER A 472      19.567  -8.024 -32.664  1.00 44.92           C
ATOM   3572  C   SER A 472      21.054  -8.342 -32.521  1.00 47.35           C
ATOM   3573  O   SER A 472      21.891  -7.446 -32.371  1.00 48.41           O
ATOM   3574  CB  SER A 472      18.988  -8.730 -33.896  1.00 44.99           C
ATOM   3575  OG  SER A 472      19.290  -8.002 -35.079  1.00 50.11           O
ATOM   3576  N   GLY A 473      21.380  -9.630 -32.593  1.00 43.26           N
ATOM   3577  CA  GLY A 473      22.756 -10.078 -32.497  1.00 45.29           C
ATOM   3578  C   GLY A 473      22.890 -11.503 -32.991  1.00 49.16           C
ATOM   3579  O   GLY A 473      21.900 -12.216 -33.186  1.00 42.77           O
ATOM   3580  N   ASP A 474      24.152 -11.897 -33.198  1.00 39.76           N
ATOM   3581  CA  ASP A 474      24.527 -13.251 -33.598  1.00 41.36           C
ATOM   3582  C   ASP A 474      23.909 -13.650 -34.934  1.00 44.83           C
ATOM   3583  O   ASP A 474      23.614 -14.823 -35.165  1.00 46.49           O
ATOM   3584  CB  ASP A 474      24.165 -14.276 -32.520  1.00 43.47           C
ATOM   3585  CG  ASP A 474      25.036 -14.151 -31.283  1.00 42.55           C
ATOM   3586  OD1 ASP A 474      25.768 -13.144 -31.165  1.00 43.11           O
ATOM   3587  OD2 ASP A 474      24.981 -15.056 -30.422  1.00 44.13           O
ATOM   3588  N   TYR A 475      23.749 -12.691 -35.842  1.00 42.73           N
ATOM   3589  CA  TYR A 475      23.135 -12.956 -37.138  1.00 41.88           C
ATOM   3590  C   TYR A 475      24.154 -13.201 -38.248  1.00 43.44           C
ATOM   3591  O   TYR A 475      23.755 -13.477 -39.385  1.00 46.46           O
ATOM   3592  CB  TYR A 475      22.211 -11.791 -37.528  1.00 40.15           C
ATOM   3593  CG  TYR A 475      22.797 -10.432 -37.220  1.00 39.52           C
ATOM   3594  CD1 TYR A 475      23.834  -9.909 -38.004  1.00 41.30           C
ATOM   3595  CD2 TYR A 475      22.335  -9.677 -36.139  1.00 40.17           C
ATOM   3596  CE1 TYR A 475      24.395  -8.666 -37.727  1.00 44.40           C
ATOM   3597  CE2 TYR A 475      22.884  -8.410 -35.853  1.00 45.72           C
ATOM   3598  CZ  TYR A 475      23.907  -7.912 -36.657  1.00 47.29           C
ATOM   3599  OH  TYR A 475      24.457  -6.672 -36.398  1.00 44.87           O
ATOM   3600  N   ASP A 476      25.453 -13.097 -37.961  1.00 41.14           N
ATOM   3601  CA  ASP A 476      26.482 -13.426 -38.944  1.00 41.47           C
ATOM   3602  C   ASP A 476      27.614 -14.211 -38.262  1.00 39.82           C
ATOM   3603  O   ASP A 476      28.781 -13.836 -38.293  1.00 38.35           O
ATOM   3604  CB  ASP A 476      26.977 -12.154 -39.635  1.00 39.55           C
ATOM   3605  CG  ASP A 476      27.637 -11.167 -38.679  1.00 39.90           C
ATOM   3606  OD1 ASP A 476      27.529 -11.313 -37.436  1.00 40.17           O
ATOM   3607  OD2 ASP A 476      28.289 -10.234 -39.191  1.00 46.69           O
ATOM   3608  N   LEU A 477      27.249 -15.335 -37.626  1.00 39.92           N
ATOM   3609  CA  LEU A 477      28.205 -16.102 -36.829  1.00 36.84           C
ATOM   3610  C   LEU A 477      29.327 -16.705 -37.663  1.00 37.60           C
ATOM   3611  O   LEU A 477      30.442 -16.882 -37.154  1.00 37.06           O
ATOM   3612  CB  LEU A 477      27.502 -17.208 -36.058  1.00 37.93           C
ATOM   3613  CG  LEU A 477      26.753 -16.753 -34.816  1.00 45.09           C
ATOM   3614  CD1 LEU A 477      25.796 -17.836 -34.323  1.00 45.01           C
ATOM   3615  CD2 LEU A 477      27.732 -16.369 -33.738  1.00 35.83           C
ATOM   3616  N   ASP A 478      29.060 -17.036 -38.924  1.00 38.15           N
ATOM   3617  CA  ASP A 478      30.113 -17.579 -39.771  1.00 42.21           C
ATOM   3618  C   ASP A 478      31.195 -16.535 -40.026  1.00 41.18           C
ATOM   3619  O   ASP A 478      32.391 -16.857 -40.071  1.00 39.74           O
ATOM   3620  CB  ASP A 478      29.514 -18.081 -41.087  1.00 45.70           C
ATOM   3621  CG  ASP A 478      28.740 -19.393 -40.921  1.00 60.80           C
ATOM   3622  OD1 ASP A 478      29.221 -20.290 -40.189  1.00 58.66           O
ATOM   3623  OD2 ASP A 478      27.639 -19.524 -41.514  1.00 69.08           O
ATOM   3624  N   ASP A 479      30.797 -15.275 -40.180  1.00 42.57           N
ATOM   3625  CA  ASP A 479      31.772 -14.202 -40.329  1.00 34.71           C
ATOM   3626  C   ASP A 479      32.461 -13.888 -39.010  1.00 36.13           C
ATOM   3627  O   ASP A 479      33.657 -13.576 -38.990  1.00 37.53           O
ATOM   3628  CB  ASP A 479      31.074 -12.969 -40.887  1.00 45.48           C
ATOM   3629  CG  ASP A 479      30.575 -13.185 -42.294  1.00 47.23           C
ATOM   3630  OD1 ASP A 479      31.336 -13.744 -43.105  1.00 58.81           O
ATOM   3631  OD2 ASP A 479      29.419 -12.824 -42.586  1.00 54.47           O
ATOM   3632  N   LEU A 480      31.739 -13.985 -37.893  1.00 36.27           N
ATOM   3633  CA  LEU A 480      32.401 -13.832 -36.601  1.00 39.66           C
ATOM   3634  C   LEU A 480      33.511 -14.879 -36.419  1.00 36.76           C
ATOM   3635  O   LEU A 480      34.653 -14.529 -36.090  1.00 41.03           O
ATOM   3636  CB  LEU A 480      31.365 -13.907 -35.479  1.00 32.67           C
ATOM   3637  CG  LEU A 480      31.893 -14.021 -34.042  1.00 34.23           C
ATOM   3638  CD1 LEU A 480      32.766 -12.850 -33.674  1.00 37.32           C
ATOM   3639  CD2 LEU A 480      30.730 -14.155 -33.051  1.00 37.07           C
ATOM   3640  N   PHE A 481      33.201 -16.168 -36.652  1.00 34.17           N
ATOM   3641  CA  PHE A 481      34.214 -17.227 -36.515  1.00 36.02           C
ATOM   3642  C   PHE A 481      35.394 -17.010 -37.471  1.00 34.60           C
ATOM   3643  O   PHE A 481      36.550 -17.230 -37.106  1.00 35.03           O
ATOM   3644  CB  PHE A 481      33.588 -18.608 -36.770  1.00 37.16           C
ATOM   3645  CG  PHE A 481      32.522 -19.013 -35.765  1.00 34.81           C
ATOM   3646  CD1 PHE A 481      32.407 -18.370 -34.533  1.00 37.79           C
ATOM   3647  CD2 PHE A 481      31.642 -20.047 -36.057  1.00 34.76           C
ATOM   3648  CE1 PHE A 481      31.412 -18.728 -33.610  1.00 31.30           C
ATOM   3649  CE2 PHE A 481      30.636 -20.413 -35.147  1.00 36.29           C
ATOM   3650  CZ  PHE A 481      30.536 -19.747 -33.910  1.00 34.76           C
ATOM   3651  N   ALA A 482      35.119 -16.590 -38.706  1.00 36.30           N
ATOM   3652  CA  ALA A 482      36.191 -16.344 -39.660  1.00 33.27           C
ATOM   3653  C   ALA A 482      37.075 -15.198 -39.204  1.00 39.40           C
ATOM   3654  O   ALA A 482      38.284 -15.200 -39.466  1.00 39.03           O
ATOM   3655  CB  ALA A 482      35.613 -16.026 -41.040  1.00 32.96           C
ATOM   3656  N   TRP A 483      36.485 -14.206 -38.532  1.00 34.61           N
ATOM   3657  CA  TRP A 483      37.278 -13.130 -37.954  1.00 35.61           C
ATOM   3658  C   TRP A 483      38.162 -13.650 -36.835  1.00 34.41           C
ATOM   3659  O   TRP A 483      39.330 -13.272 -36.732  1.00 38.21           O
ATOM   3660  CB  TRP A 483      36.347 -12.028 -37.442  1.00 37.99           C
ATOM   3661  CG  TRP A 483      37.015 -10.941 -36.650  1.00 35.26           C
ATOM   3662  CD1 TRP A 483      37.781  -9.902 -37.139  1.00 33.43           C
ATOM   3663  CD2 TRP A 483      36.937 -10.747 -35.234  1.00 34.77           C
ATOM   3664  NE1 TRP A 483      38.180  -9.074 -36.101  1.00 31.38           N
ATOM   3665  CE2 TRP A 483      37.695  -9.580 -34.923  1.00 33.69           C
ATOM   3666  CE3 TRP A 483      36.302 -11.445 -34.194  1.00 37.12           C
ATOM   3667  CZ2 TRP A 483      37.825  -9.095 -33.623  1.00 33.96           C
ATOM   3668  CZ3 TRP A 483      36.441 -10.959 -32.883  1.00 35.81           C
ATOM   3669  CH2 TRP A 483      37.192  -9.788 -32.618  1.00 34.85           C
ATOM   3670  N   ILE A 484      37.618 -14.520 -35.984  1.00 34.02           N
ATOM   3671  CA  ILE A 484      38.440 -15.153 -34.956  1.00 35.59           C
ATOM   3672  C   ILE A 484      39.581 -15.939 -35.594  1.00 39.09           C
ATOM   3673  O   ILE A 484      40.736 -15.843 -35.167  1.00 37.65           O
ATOM   3674  CB  ILE A 484      37.565 -16.052 -34.067  1.00 35.73           C
ATOM   3675  CG1 ILE A 484      36.516 -15.201 -33.349  1.00 32.98           C
ATOM   3676  CG2 ILE A 484      38.420 -16.857 -33.083  1.00 32.26           C
ATOM   3677  CD1 ILE A 484      35.631 -15.997 -32.415  1.00 31.18           C
ATOM   3678  N   ASP A 485      39.279 -16.735 -36.619  1.00 38.18           N
ATOM   3679  CA  ASP A 485      40.327 -17.537 -37.230  1.00 33.45           C
ATOM   3680  C   ASP A 485      41.389 -16.644 -37.848  1.00 37.72           C
ATOM   3681  O   ASP A 485      42.580 -16.972 -37.811  1.00 41.10           O
ATOM   3682  CB  ASP A 485      39.765 -18.474 -38.302  1.00 29.65           C
ATOM   3683  CG  ASP A 485      38.705 -19.435 -37.777  1.00 36.32           C
ATOM   3684  OD1 ASP A 485      38.618 -19.709 -36.552  1.00 34.96           O
ATOM   3685  OD2 ASP A 485      37.945 -19.924 -38.629  1.00 39.53           O
ATOM   3686  N   GLU A 486      40.987 -15.514 -38.430  1.00 41.38           N
ATOM   3687  CA  GLU A 486      41.986 -14.647 -39.050  1.00 40.24           C
ATOM   3688  C   GLU A 486      42.883 -14.014 -38.007  1.00 38.30           C
ATOM   3689  O   GLU A 486      44.109 -14.069 -38.127  1.00 41.37           O
ATOM   3690  CB  GLU A 486      41.356 -13.563 -39.918  1.00 40.26           C
ATOM   3691  CG  GLU A 486      42.391 -13.066 -40.943  1.00 55.47           C
ATOM   3692  CD  GLU A 486      42.020 -11.766 -41.651  1.00 62.25           C
ATOM   3693  OE1 GLU A 486      40.904 -11.673 -42.217  1.00 58.75           O
ATOM   3694  OE2 GLU A 486      42.868 -10.840 -41.657  1.00 73.78           O
ATOM   3695  N   ILE A 487      42.305 -13.401 -36.974  1.00 38.30           N
ATOM   3696  CA  ILE A 487      43.184 -12.739 -36.011  1.00 40.20           C
ATOM   3697  C   ILE A 487      44.042 -13.754 -35.265  1.00 38.98           C
ATOM   3698  O   ILE A 487      45.118 -13.417 -34.766  1.00 43.01           O
ATOM   3699  CB  ILE A 487      42.381 -11.861 -35.036  1.00 39.04           C
ATOM   3700  CG1 ILE A 487      41.450 -12.718 -34.175  1.00 37.16           C
ATOM   3701  CG2 ILE A 487      41.618 -10.771 -35.797  1.00 35.79           C
ATOM   3702  CD1 ILE A 487      40.491 -11.915 -33.279  1.00 32.09           C
ATOM   3703  N   TYR A 488      43.580 -15.002 -35.152  1.00 42.17           N
ATOM   3704  CA  TYR A 488      44.391 -16.031 -34.512  1.00 39.15           C
ATOM   3705  C   TYR A 488      45.732 -16.207 -35.232  1.00 40.55           C
ATOM   3706  O   TYR A 488      46.761 -16.436 -34.593  1.00 36.49           O
ATOM   3707  CB  TYR A 488      43.618 -17.349 -34.484  1.00 41.89           C
ATOM   3708  CG  TYR A 488      44.311 -18.487 -33.766  1.00 39.74           C
ATOM   3709  CD1 TYR A 488      45.245 -19.296 -34.422  1.00 43.60           C
ATOM   3710  CD2 TYR A 488      44.023 -18.758 -32.440  1.00 41.10           C
ATOM   3711  CE1 TYR A 488      45.874 -20.359 -33.750  1.00 45.23           C
ATOM   3712  CE2 TYR A 488      44.618 -19.806 -31.768  1.00 44.89           C
ATOM   3713  CZ  TYR A 488      45.546 -20.598 -32.417  1.00 50.37           C
ATOM   3714  OH  TYR A 488      46.137 -21.619 -31.710  1.00 54.64           O
ATOM   3715  N   THR A 489      45.736 -16.085 -36.561  1.00 40.18           N
ATOM   3716  CA  THR A 489      46.953 -16.250 -37.344  1.00 45.67           C
ATOM   3717  C   THR A 489      47.909 -15.075 -37.226  1.00 51.50           C
ATOM   3718  O   THR A 489      49.100 -15.240 -37.497  1.00 57.43           O
ATOM   3719  CB  THR A 489      46.594 -16.443 -38.811  1.00 51.20           C
ATOM   3720  OG1 THR A 489      46.209 -15.180 -39.367  1.00 52.46           O
ATOM   3721  CG2 THR A 489      45.445 -17.412 -38.949  1.00 43.26           C
ATOM   3722  N   LYS A 490      47.420 -13.892 -36.870  1.00 51.03           N
ATOM   3723  CA  LYS A 490      48.274 -12.711 -36.781  1.00 55.44           C
ATOM   3724  C   LYS A 490      49.077 -12.724 -35.483  1.00 62.87           C
ATOM   3725  O   LYS A 490      50.251 -13.092 -35.464  1.00 64.43           O
ATOM   3726  CB  LYS A 490      47.438 -11.435 -36.869  1.00 50.20           C
ATOM   3727  CG  LYS A 490      46.377 -11.487 -37.948  1.00 57.83           C
ATOM   3728  CD  LYS A 490      46.674 -10.544 -39.096  1.00 66.59           C
ATOM   3729  CE  LYS A 490      45.832 -10.885 -40.327  1.00 66.96           C
ATOM   3730  NZ  LYS A 490      46.708 -11.104 -41.515  1.00 73.27           N
TER
HETATM 3731  C1  PEG A 501      12.869   4.754 -21.572  1.00 51.83           C
HETATM 3732  C2  PEG A 501      11.831   5.393 -22.449  1.00 53.62           C
HETATM 3733  C3  PEG A 501      10.291   4.864 -24.163  1.00 56.78           C
HETATM 3734  C4  PEG A 501       9.717   3.609 -24.763  1.00 58.73           C
HETATM 3735  O1  PEG A 501      13.024   5.504 -20.372  1.00 51.71           O
HETATM 3736  O2  PEG A 501      11.561   4.598 -23.591  1.00 54.54           O
HETATM 3737  O4  PEG A 501       8.454   3.872 -25.345  1.00 55.13           O
HETATM 3738  C1  EDO A 601      32.473 -25.678 -39.667  1.00 60.89           C
HETATM 3739  C2  EDO A 601      31.367 -26.232 -40.574  1.00 68.41           C
HETATM 3740  O1  EDO A 601      31.931 -24.593 -38.895  1.00 57.75           O
HETATM 3741  O2  EDO A 601      31.299 -27.665 -40.470  1.00 67.61           O
HETATM 3742  C1  EDO A 602      18.138  -2.001 -22.592  1.00 46.10           C
HETATM 3743  C2  EDO A 602      18.362  -1.777 -24.088  1.00 45.28           C
HETATM 3744  O1  EDO A 602      19.356  -2.544 -22.011  1.00 44.58           O
HETATM 3745  O2  EDO A 602      17.316  -1.029 -24.726  1.00 41.68           O
HETATM 3746  C1  EDO A 603      17.002  21.546 -33.636  1.00 63.60           C
HETATM 3747  C2  EDO A 603      16.368  21.008 -32.351  1.00 65.31           C
HETATM 3748  O1  EDO A 603      16.178  22.544 -34.255  1.00 58.77           O
HETATM 3749  O2  EDO A 603      15.111  20.358 -32.611  1.00 55.00           O
HETATM 3750  C1  EDO A 604      13.125  21.635 -17.470  1.00 63.97           C
HETATM 3751  C2  EDO A 604      11.838  20.817 -17.512  1.00 63.56           C
HETATM 3752  O1  EDO A 604      13.138  22.566 -18.554  1.00 72.93           O
HETATM 3753  O2  EDO A 604      12.098  19.600 -16.812  1.00 63.71           O
HETATM 3754  C1  PEG A 605      48.345 -10.479 -10.253  1.00 67.92           C
HETATM 3755  C2  PEG A 605      46.913 -10.294 -10.673  1.00 67.84           C
HETATM 3756  C3  PEG A 605      45.463  -8.424 -10.967  1.00 68.14           C
HETATM 3757  C4  PEG A 605      45.595  -6.936 -10.835  1.00 65.62           C
HETATM 3758  O1  PEG A 605      48.604 -11.827  -9.903  1.00 71.90           O
HETATM 3759  O2  PEG A 605      46.741  -8.990 -11.226  1.00 77.27           O
HETATM 3760  O4  PEG A 605      44.348  -6.335 -10.520  1.00 71.52           O
HETATM 3761  C1  PEG A 606      42.687 -41.522 -34.848  1.00 55.49           C
HETATM 3762  C2  PEG A 606      42.614 -41.212 -33.376  1.00 54.75           C
HETATM 3763  C3  PEG A 606      43.323 -42.015 -31.233  1.00 57.30           C
HETATM 3764  C4  PEG A 606      44.764 -41.716 -30.917  1.00 52.81           C
HETATM 3765  O1  PEG A 606      42.015 -42.738 -35.168  1.00 55.89           O
HETATM 3766  O2  PEG A 606      43.177 -42.283 -32.628  1.00 55.08           O
HETATM 3767  O4  PEG A 606      44.955 -41.392 -29.543  1.00 61.86           O
HETATM 3768  C1  EDO A 607      28.554  18.708 -44.022  1.00 67.26           C
HETATM 3769  C2  EDO A 607      27.503  17.681 -43.595  1.00 69.69           C
HETATM 3770  O1  EDO A 607      28.632  18.765 -45.455  1.00 69.64           O
HETATM 3771  O2  EDO A 607      27.872  16.383 -44.089  1.00 62.03           O
HETATM 3772  C1  EDO A 701      42.043 -11.437  -5.744  1.00 57.49           C
HETATM 3773  C2  EDO A 701      42.184 -10.004  -5.249  1.00 54.93           C
HETATM 3774  O1  EDO A 701      40.683 -11.865  -5.576  1.00 60.06           O
HETATM 3775  O2  EDO A 701      41.548  -9.122  -6.181  1.00 59.06           O
HETATM 3776  C1  EDO A 801      28.461  16.104 -47.898  1.00 70.00           C
HETATM 3777  C2  EDO A 801      28.038  15.233 -49.078  1.00 64.70           C
HETATM 3778  O1  EDO A 801      29.491  15.453 -47.136  1.00 69.88           O
HETATM 3779  O2  EDO A 801      27.788  13.891 -48.623  1.00 69.08           O
ATOM   3780  N   MET B   1      72.732  20.440  11.785  1.00 81.14           N
ATOM   3781  CA  MET B   1      71.295  20.210  11.856  1.00 88.98           C
ATOM   3782  C   MET B   1      70.684  20.264  10.445  1.00 91.67           C
ATOM   3783  O   MET B   1      71.257  20.866   9.533  1.00 89.84           O
ATOM   3784  CB  MET B   1      70.639  21.229  12.806  1.00 84.09           C
ATOM   3785  CG  MET B   1      69.120  21.425  12.680  1.00 81.83           C
ATOM   3786  SD  MET B   1      67.997  19.990  12.814  1.00101.84           S
ATOM   3787  CE  MET B   1      68.909  18.779  13.789  1.00 93.03           C
ATOM   3788  N   LEU B   2      69.526  19.621  10.274  1.00 88.74           N
ATOM   3789  CA  LEU B   2      68.962  19.346   8.957  1.00 84.99           C
ATOM   3790  C   LEU B   2      67.736  20.181   8.607  1.00 86.05           C
ATOM   3791  O   LEU B   2      66.741  19.631   8.121  1.00 85.67           O
ATOM   3792  CB  LEU B   2      68.588  17.864   8.858  1.00 86.21           C
ATOM   3793  CG  LEU B   2      69.470  16.865   9.605  1.00 87.19           C
ATOM   3794  CD1 LEU B   2      68.994  15.458   9.345  1.00 81.29           C
ATOM   3795  CD2 LEU B   2      70.904  17.012   9.121  1.00 82.70           C
ATOM   3796  N   ILE B   3      67.777  21.494   8.820  1.00 79.83           N
ATOM   3797  CA  ILE B   3      66.688  22.363   8.387  1.00 82.30           C
ATOM   3798  C   ILE B   3      67.042  22.941   7.025  1.00 79.90           C
ATOM   3799  O   ILE B   3      68.193  23.321   6.770  1.00 74.54           O
ATOM   3800  CB  ILE B   3      66.392  23.474   9.414  1.00 83.07           C
ATOM   3801  CG1 ILE B   3      65.904  22.863  10.729  1.00 83.40           C
ATOM   3802  CG2 ILE B   3      65.333  24.441   8.872  1.00 78.65           C
ATOM   3803  CD1 ILE B   3      64.979  23.780  11.529  1.00 83.96           C
ATOM   3804  N   PHE B   4      66.054  22.988   6.137  1.00 73.62           N
ATOM   3805  CA  PHE B   4      66.253  23.493   4.788  1.00 74.64           C
ATOM   3806  C   PHE B   4      66.061  25.008   4.784  1.00 77.04           C
ATOM   3807  O   PHE B   4      64.983  25.509   5.132  1.00 76.78           O
ATOM   3808  CB  PHE B   4      65.288  22.808   3.820  1.00 72.77           C
ATOM   3809  CG  PHE B   4      65.347  23.349   2.429  1.00 71.82           C
ATOM   3810  CD1 PHE B   4      66.499  23.205   1.664  1.00 67.99           C
ATOM   3811  CD2 PHE B   4      64.258  24.022   1.890  1.00 73.17           C
ATOM   3812  CE1 PHE B   4      66.563  23.719   0.381  1.00 67.23           C
ATOM   3813  CE2 PHE B   4      64.309  24.537   0.610  1.00 70.90           C
ATOM   3814  CZ  PHE B   4      65.463  24.391  -0.147  1.00 69.36           C
ATOM   3815  N   ASP B   5      67.103  25.733   4.385  1.00 71.26           N
ATOM   3816  CA  ASP B   5      67.058  27.193   4.308  1.00 72.26           C
ATOM   3817  C   ASP B   5      66.577  27.591   2.918  1.00 67.65           C
ATOM   3818  O   ASP B   5      67.359  27.609   1.965  1.00 67.82           O
ATOM   3819  CB  ASP B   5      68.437  27.771   4.606  1.00 74.73           C
ATOM   3820  CG  ASP B   5      68.442  29.291   4.681  1.00 71.52           C
ATOM   3821  OD1 ASP B   5      67.357  29.905   4.611  1.00 69.51           O
ATOM   3822  OD2 ASP B   5      69.545  29.866   4.798  1.00 67.13           O
ATOM   3823  N   ASP B   6      65.289  27.927   2.790  1.00 68.00           N
ATOM   3824  CA  ASP B   6      64.779  28.244   1.455  1.00 67.36           C
ATOM   3825  C   ASP B   6      65.224  29.615   0.953  1.00 74.12           C
ATOM   3826  O   ASP B   6      64.830  30.010  -0.154  1.00 73.53           O
ATOM   3827  CB  ASP B   6      63.255  28.156   1.422  1.00 68.18           C
ATOM   3828  CG  ASP B   6      62.611  28.766   2.638  1.00 76.07           C
ATOM   3829  OD1 ASP B   6      63.269  29.595   3.303  1.00 77.56           O
ATOM   3830  OD2 ASP B   6      61.448  28.414   2.929  1.00 79.97           O
ATOM   3831  N   LYS B   7      66.025  30.346   1.730  1.00 74.00           N
ATOM   3832  CA  LYS B   7      66.631  31.582   1.256  1.00 71.58           C
ATOM   3833  C   LYS B   7      68.037  31.378   0.724  1.00 71.30           C
ATOM   3834  O   LYS B   7      68.541  32.245   0.004  1.00 72.19           O
ATOM   3835  CB  LYS B   7      66.686  32.634   2.369  1.00 68.67           C
ATOM   3836  CG  LYS B   7      65.387  32.864   3.098  1.00 69.88           C
ATOM   3837  CD  LYS B   7      64.344  33.500   2.205  1.00 63.69           C
ATOM   3838  CE  LYS B   7      62.976  33.011   2.623  1.00 66.88           C
ATOM   3839  NZ  LYS B   7      61.876  33.924   2.208  1.00 66.62           N
ATOM   3840  N   ASN B   8      68.686  30.270   1.068  1.00 72.53           N
ATOM   3841  CA  ASN B   8      70.040  30.013   0.588  1.00 72.36           C
ATOM   3842  C   ASN B   8      69.892  29.455  -0.822  1.00 71.24           C
ATOM   3843  O   ASN B   8      69.603  28.273  -1.003  1.00 76.15           O
ATOM   3844  CB  ASN B   8      70.773  29.066   1.536  1.00 68.26           C
ATOM   3845  CG  ASN B   8      72.092  28.536   0.964  1.00 78.52           C
ATOM   3846  OD1 ASN B   8      72.187  28.123  -0.192  1.00 85.92           O
ATOM   3847  ND2 ASN B   8      73.127  28.553   1.797  1.00 80.49           N
ATOM   3848  N   TYR B   9      70.061  30.309  -1.830  1.00 65.94           N
ATOM   3849  CA  TYR B   9      69.920  29.877  -3.214  1.00 69.07           C
ATOM   3850  C   TYR B   9      70.569  30.896  -4.140  1.00 74.41           C
ATOM   3851  O   TYR B   9      70.807  32.047  -3.765  1.00 73.77           O
ATOM   3852  CB  TYR B   9      68.446  29.690  -3.600  1.00 68.09           C
ATOM   3853  CG  TYR B   9      67.616  30.966  -3.572  1.00 71.35           C
ATOM   3854  CD1 TYR B   9      67.748  31.930  -4.576  1.00 70.24           C
ATOM   3855  CD2 TYR B   9      66.688  31.198  -2.561  1.00 69.99           C
ATOM   3856  CE1 TYR B   9      67.009  33.078  -4.571  1.00 68.41           C
ATOM   3857  CE2 TYR B   9      65.930  32.360  -2.549  1.00 72.26           C
ATOM   3858  CZ  TYR B   9      66.102  33.299  -3.561  1.00 73.93           C
ATOM   3859  OH  TYR B   9      65.373  34.468  -3.588  1.00 71.84           O
ATOM   3860  N   LYS B  10      70.824  30.462  -5.368  1.00 70.29           N
ATOM   3861  CA  LYS B  10      71.071  31.372  -6.472  1.00 69.01           C
ATOM   3862  C   LYS B  10      69.984  31.163  -7.516  1.00 71.30           C
ATOM   3863  O   LYS B  10      69.254  30.166  -7.492  1.00 72.20           O
ATOM   3864  CB  LYS B  10      72.466  31.163  -7.087  1.00 71.85           C
ATOM   3865  CG  LYS B  10      73.587  31.172  -6.065  1.00 73.81           C
ATOM   3866  CD  LYS B  10      74.885  31.707  -6.652  1.00 79.59           C
ATOM   3867  CE  LYS B  10      75.263  30.979  -7.932  1.00 84.41           C
ATOM   3868  NZ  LYS B  10      76.694  30.557  -7.931  1.00 85.88           N
ATOM   3869  N   VAL B  11      69.852  32.123  -8.422  1.00 68.05           N
ATOM   3870  CA  VAL B  11      68.964  31.981  -9.565  1.00 65.94           C
ATOM   3871  C   VAL B  11      69.843  32.008 -10.806  1.00 69.36           C
ATOM   3872  O   VAL B  11      70.362  33.066 -11.188  1.00 66.24           O
ATOM   3873  CB  VAL B  11      67.884  33.065  -9.600  1.00 64.89           C
ATOM   3874  CG1 VAL B  11      67.083  32.980 -10.900  1.00 59.07           C
ATOM   3875  CG2 VAL B  11      66.977  32.904  -8.386  1.00 64.25           C
ATOM   3876  N   ASP B  12      70.034  30.838 -11.419  1.00 69.91           N
ATOM   3877  CA  ASP B  12      70.984  30.659 -12.506  1.00 64.96           C
ATOM   3878  C   ASP B  12      70.270  30.452 -13.830  1.00 62.28           C
ATOM   3879  O   ASP B  12      69.076  30.140 -13.899  1.00 61.24           O
ATOM   3880  CB  ASP B  12      71.920  29.476 -12.239  1.00 63.14           C
ATOM   3881  CG  ASP B  12      72.316  29.370 -10.787  1.00 72.84           C
ATOM   3882  OD1 ASP B  12      71.427  29.073  -9.952  1.00 72.63           O
ATOM   3883  OD2 ASP B  12      73.506  29.592 -10.477  1.00 76.16           O
ATOM   3884  N   THR B  13      71.053  30.619 -14.887  1.00 63.31           N
ATOM   3885  CA  THR B  13      70.611  30.443 -16.259  1.00 65.64           C
ATOM   3886  C   THR B  13      71.612  29.520 -16.940  1.00 64.74           C
ATOM   3887  O   THR B  13      72.806  29.827 -16.989  1.00 66.79           O
ATOM   3888  CB  THR B  13      70.521  31.798 -16.973  1.00 65.07           C
ATOM   3889  OG1 THR B  13      69.374  32.505 -16.489  1.00 68.02           O
ATOM   3890  CG2 THR B  13      70.411  31.625 -18.482  1.00 63.95           C
ATOM   3891  N   CYS B  14      71.139  28.379 -17.426  1.00 60.20           N
ATOM   3892  CA  CYS B  14      71.965  27.471 -18.205  1.00 55.68           C
ATOM   3893  C   CYS B  14      71.551  27.591 -19.661  1.00 55.41           C
ATOM   3894  O   CYS B  14      70.383  27.372 -20.000  1.00 55.96           O
ATOM   3895  CB  CYS B  14      71.826  26.024 -17.722  1.00 55.33           C
ATOM   3896  SG  CYS B  14      73.257  24.965 -18.164  1.00 65.61           S
ATOM   3897  N   ASN B  15      72.501  27.926 -20.521  1.00 51.80           N
ATOM   3898  CA  ASN B  15      72.234  28.030 -21.949  1.00 54.38           C
ATOM   3899  C   ASN B  15      73.185  27.083 -22.670  1.00 53.58           C
ATOM   3900  O   ASN B  15      74.392  27.330 -22.729  1.00 59.66           O
ATOM   3901  CB  ASN B  15      72.378  29.470 -22.435  1.00 51.18           C
ATOM   3902  CG  ASN B  15      72.119  29.622 -23.936  1.00 61.87           C
ATOM   3903  OD1 ASN B  15      72.489  28.776 -24.751  1.00 64.65           O
ATOM   3904  ND2 ASN B  15      71.468  30.716 -24.301  1.00 67.11           N
ATOM   3905  N   ILE B  16      72.627  26.012 -23.223  1.00 51.62           N
ATOM   3906  CA  ILE B  16      73.349  25.016 -23.999  1.00 53.03           C
ATOM   3907  C   ILE B  16      72.785  25.072 -25.415  1.00 56.36           C
ATOM   3908  O   ILE B  16      71.600  24.778 -25.631  1.00 54.82           O
ATOM   3909  CB  ILE B  16      73.204  23.610 -23.396  1.00 54.39           C
ATOM   3910  CG1 ILE B  16      73.791  23.555 -21.980  1.00 47.81           C
ATOM   3911  CG2 ILE B  16      73.807  22.560 -24.314  1.00 50.86           C
ATOM   3912  CD1 ILE B  16      73.249  22.423 -21.135  1.00 52.96           C
ATOM   3913  N   ASP B  17      73.622  25.477 -26.367  1.00 54.70           N
ATOM   3914  CA  ASP B  17      73.286  25.493 -27.792  1.00 58.81           C
ATOM   3915  C   ASP B  17      71.958  26.185 -28.085  1.00 58.05           C
ATOM   3916  O   ASP B  17      71.150  25.710 -28.885  1.00 55.31           O
ATOM   3917  CB  ASP B  17      73.301  24.082 -28.361  1.00 60.65           C
ATOM   3918  CG  ASP B  17      74.703  23.562 -28.508  1.00 66.74           C
ATOM   3919  OD1 ASP B  17      75.622  24.410 -28.555  1.00 74.06           O
ATOM   3920  OD2 ASP B  17      74.899  22.336 -28.575  1.00 56.00           O
ATOM   3921  N   GLY B  18      71.760  27.347 -27.464  1.00 57.96           N
ATOM   3922  CA  GLY B  18      70.595  28.180 -27.694  1.00 56.72           C
ATOM   3923  C   GLY B  18      69.427  27.907 -26.767  1.00 54.79           C
ATOM   3924  O   GLY B  18      68.614  28.808 -26.526  1.00 62.32           O
ATOM   3925  N   ILE B  19      69.317  26.686 -26.258  1.00 51.41           N
ATOM   3926  CA  ILE B  19      68.260  26.327 -25.326  1.00 50.58           C
ATOM   3927  C   ILE B  19      68.645  26.914 -23.984  1.00 50.86           C
ATOM   3928  O   ILE B  19      69.784  26.752 -23.538  1.00 56.05           O
ATOM   3929  CB  ILE B  19      68.102  24.796 -25.205  1.00 53.43           C
ATOM   3930  CG1 ILE B  19      68.017  24.056 -26.553  1.00 47.73           C
ATOM   3931  CG2 ILE B  19      66.897  24.460 -24.337  1.00 46.84           C
ATOM   3932  CD1 ILE B  19      67.423  24.801 -27.681  1.00 53.66           C
ATOM   3933  N   SER B  20      67.700  27.564 -23.320  1.00 58.32           N
ATOM   3934  CA  SER B  20      67.970  28.250 -22.065  1.00 58.73           C
ATOM   3935  C   SER B  20      66.976  27.791 -21.009  1.00 59.35           C
ATOM   3936  O   SER B  20      65.806  27.537 -21.315  1.00 62.86           O
ATOM   3937  CB  SER B  20      67.890  29.783 -22.260  1.00 60.99           C
ATOM   3938  OG  SER B  20      68.084  30.491 -21.045  1.00 63.13           O
ATOM   3939  N   ILE B  21      67.443  27.658 -19.772  1.00 56.70           N
ATOM   3940  CA  ILE B  21      66.549  27.409 -18.649  1.00 57.33           C
ATOM   3941  C   ILE B  21      66.974  28.279 -17.477  1.00 59.07           C
ATOM   3942  O   ILE B  21      68.168  28.498 -17.239  1.00 60.46           O
ATOM   3943  CB  ILE B  21      66.502  25.924 -18.237  1.00 52.09           C
ATOM   3944  CG1 ILE B  21      67.891  25.392 -17.892  1.00 54.06           C
ATOM   3945  CG2 ILE B  21      65.856  25.094 -19.336  1.00 60.60           C
ATOM   3946  CD1 ILE B  21      67.904  24.407 -16.722  1.00 47.46           C
ATOM   3947  N   LYS B  22      65.984  28.794 -16.765  1.00 53.91           N
ATOM   3948  CA  LYS B  22      66.185  29.574 -15.559  1.00 58.15           C
ATOM   3949  C   LYS B  22      65.649  28.755 -14.398  1.00 56.30           C
ATOM   3950  O   LYS B  22      64.496  28.314 -14.421  1.00 56.63           O
ATOM   3951  CB  LYS B  22      65.475  30.930 -15.657  1.00 61.08           C
ATOM   3952  CG  LYS B  22      65.788  31.906 -14.531  1.00 63.12           C
ATOM   3953  CD  LYS B  22      65.036  33.237 -14.698  1.00 64.45           C
ATOM   3954  CE  LYS B  22      66.004  34.388 -15.009  1.00 69.37           C
ATOM   3955  NZ  LYS B  22      65.355  35.645 -15.540  1.00 75.13           N
ATOM   3956  N   PHE B  23      66.496  28.525 -13.409  1.00 57.59           N
ATOM   3957  CA  PHE B  23      66.139  27.690 -12.280  1.00 57.91           C
ATOM   3958  C   PHE B  23      66.741  28.295 -11.025  1.00 60.43           C
ATOM   3959  O   PHE B  23      67.746  29.013 -11.081  1.00 58.98           O
ATOM   3960  CB  PHE B  23      66.628  26.228 -12.466  1.00 57.91           C
ATOM   3961  CG  PHE B  23      68.122  26.093 -12.627  1.00 53.06           C
ATOM   3962  CD1 PHE B  23      68.730  26.328 -13.852  1.00 52.98           C
ATOM   3963  CD2 PHE B  23      68.916  25.730 -11.556  1.00 55.94           C
ATOM   3964  CE1 PHE B  23      70.106  26.213 -14.001  1.00 55.77           C
ATOM   3965  CE2 PHE B  23      70.299  25.612 -11.702  1.00 54.42           C
ATOM   3966  CZ  PHE B  23      70.889  25.857 -12.925  1.00 51.99           C
ATOM   3967  N   ARG B  24      66.106  28.007  -9.894  1.00 58.41           N
ATOM   3968  CA  ARG B  24      66.658  28.349  -8.593  1.00 62.90           C
ATOM   3969  C   ARG B  24      67.422  27.145  -8.059  1.00 63.35           C
ATOM   3970  O   ARG B  24      66.842  26.066  -7.890  1.00 58.65           O
ATOM   3971  CB  ARG B  24      65.560  28.758  -7.616  1.00 65.53           C
ATOM   3972  CG  ARG B  24      66.096  29.484  -6.397  1.00 65.90           C
ATOM   3973  CD  ARG B  24      64.982  29.964  -5.492  1.00 65.92           C
ATOM   3974  NE  ARG B  24      64.176  31.007  -6.115  1.00 67.78           N
ATOM   3975  CZ  ARG B  24      63.229  31.687  -5.484  1.00 65.28           C
ATOM   3976  NH1 ARG B  24      63.000  31.514  -4.191  1.00 65.15           N
ATOM   3977  NH2 ARG B  24      62.484  32.548  -6.170  1.00 64.38           N
ATOM   3978  N   SER B  25      68.713  27.335  -7.790  1.00 61.86           N
ATOM   3979  CA  SER B  25      69.594  26.268  -7.335  1.00 61.42           C
ATOM   3980  C   SER B  25      69.889  26.442  -5.850  1.00 63.64           C
ATOM   3981  O   SER B  25      70.323  27.517  -5.424  1.00 70.63           O
ATOM   3982  CB  SER B  25      70.886  26.246  -8.156  1.00 58.66           C
ATOM   3983  OG  SER B  25      71.743  27.327  -7.839  1.00 63.97           O
ATOM   3984  N   PHE B  26      69.626  25.395  -5.069  1.00 59.13           N
ATOM   3985  CA  PHE B  26      70.013  25.294  -3.660  1.00 60.62           C
ATOM   3986  C   PHE B  26      71.092  24.205  -3.570  1.00 65.06           C
ATOM   3987  O   PHE B  26      70.788  23.016  -3.432  1.00 64.33           O
ATOM   3988  CB  PHE B  26      68.825  24.940  -2.765  1.00 61.21           C
ATOM   3989  CG  PHE B  26      67.598  25.775  -2.979  1.00 63.18           C
ATOM   3990  CD1 PHE B  26      66.764  25.555  -4.073  1.00 65.38           C
ATOM   3991  CD2 PHE B  26      67.216  26.723  -2.033  1.00 69.03           C
ATOM   3992  CE1 PHE B  26      65.597  26.313  -4.255  1.00 65.87           C
ATOM   3993  CE2 PHE B  26      66.049  27.478  -2.198  1.00 64.19           C
ATOM   3994  CZ  PHE B  26      65.241  27.273  -3.311  1.00 64.58           C
ATOM   3995  N   LYS B  27      72.353  24.613  -3.628  1.00 64.42           N
ATOM   3996  CA  LYS B  27      73.463  23.683  -3.784  1.00 63.59           C
ATOM   3997  C   LYS B  27      74.113  23.311  -2.446  1.00 68.46           C
ATOM   3998  O   LYS B  27      74.006  24.027  -1.447  1.00 65.94           O
ATOM   3999  CB  LYS B  27      74.522  24.276  -4.716  1.00 59.49           C
ATOM   4000  CG  LYS B  27      74.120  24.345  -6.175  1.00 58.28           C
ATOM   4001  CD  LYS B  27      75.308  23.944  -7.045  1.00 57.91           C
ATOM   4002  CE  LYS B  27      75.678  25.022  -8.040  1.00 50.78           C
ATOM   4003  NZ  LYS B  27      75.308  24.641  -9.428  1.00 62.00           N
ATOM   4004  N   GLU B  28      74.789  22.154  -2.451  1.00 64.62           N
ATOM   4005  CA  GLU B  28      75.699  21.705  -1.387  1.00 63.39           C
ATOM   4006  C   GLU B  28      75.019  21.530  -0.031  1.00 62.84           C
ATOM   4007  O   GLU B  28      75.649  21.715   1.008  1.00 67.16           O
ATOM   4008  CB  GLU B  28      76.891  22.646  -1.253  1.00 65.39           C
ATOM   4009  CG  GLU B  28      77.498  23.019  -2.582  1.00 67.19           C
ATOM   4010  CD  GLU B  28      78.931  22.597  -2.677  1.00 75.01           C
ATOM   4011  OE1 GLU B  28      79.450  22.047  -1.683  1.00 83.14           O
ATOM   4012  OE2 GLU B  28      79.540  22.809  -3.742  1.00 82.44           O
ATOM   4013  N   ILE B  29      73.756  21.128  -0.016  1.00 62.63           N
ATOM   4014  CA  ILE B  29      73.056  20.829   1.232  1.00 65.23           C
ATOM   4015  C   ILE B  29      73.523  19.482   1.778  1.00 68.77           C
ATOM   4016  O   ILE B  29      73.475  18.467   1.076  1.00 70.66           O
ATOM   4017  CB  ILE B  29      71.534  20.821   1.009  1.00 63.31           C
ATOM   4018  CG1 ILE B  29      71.037  22.183   0.518  1.00 61.29           C
ATOM   4019  CG2 ILE B  29      70.812  20.357   2.250  1.00 61.80           C
ATOM   4020  CD1 ILE B  29      69.725  22.107  -0.250  1.00 62.97           C
ATOM   4021  N   LEU B  30      73.959  19.463   3.038  1.00 68.35           N
ATOM   4022  CA  LEU B  30      74.109  18.213   3.777  1.00 68.47           C
ATOM   4023  C   LEU B  30      72.749  17.586   4.056  1.00 68.19           C
ATOM   4024  O   LEU B  30      71.773  18.285   4.328  1.00 71.57           O
ATOM   4025  CB  LEU B  30      74.797  18.456   5.115  1.00 69.60           C
ATOM   4026  CG  LEU B  30      76.307  18.364   5.218  1.00 72.36           C
ATOM   4027  CD1 LEU B  30      76.954  19.476   4.409  1.00 70.56           C
ATOM   4028  CD2 LEU B  30      76.670  18.457   6.691  1.00 74.01           C
ATOM   4029  N   TYR B  31      72.691  16.251   4.032  1.00 68.89           N
ATOM   4030  CA  TYR B  31      71.437  15.569   4.335  1.00 69.60           C
ATOM   4031  C   TYR B  31      71.494  14.673   5.564  1.00 71.28           C
ATOM   4032  O   TYR B  31      70.473  14.070   5.908  1.00 79.25           O
ATOM   4033  CB  TYR B  31      70.938  14.753   3.126  1.00 68.29           C
ATOM   4034  CG  TYR B  31      71.923  13.771   2.507  1.00 66.88           C
ATOM   4035  CD1 TYR B  31      72.247  12.581   3.148  1.00 65.56           C
ATOM   4036  CD2 TYR B  31      72.493  14.018   1.261  1.00 65.12           C
ATOM   4037  CE1 TYR B  31      73.132  11.679   2.590  1.00 65.29           C
ATOM   4038  CE2 TYR B  31      73.383  13.122   0.690  1.00 64.41           C
ATOM   4039  CZ  TYR B  31      73.699  11.952   1.361  1.00 67.53           C
ATOM   4040  OH  TYR B  31      74.580  11.044   0.805  1.00 64.88           O
ATOM   4041  N   CYS B  32      72.633  14.581   6.250  1.00 72.93           N
ATOM   4042  CA  CYS B  32      72.725  13.782   7.467  1.00 78.34           C
ATOM   4043  C   CYS B  32      73.639  14.471   8.480  1.00 80.86           C
ATOM   4044  O   CYS B  32      74.522  15.259   8.122  1.00 77.30           O
ATOM   4045  CB  CYS B  32      73.218  12.358   7.162  1.00 76.45           C
ATOM   4046  SG  CYS B  32      74.799  12.268   6.275  1.00 77.32           S
ATOM   4047  N   GLU B  33      73.418  14.143   9.764  1.00 82.61           N
ATOM   4048  CA  GLU B  33      74.082  14.834  10.870  1.00 81.28           C
ATOM   4049  C   GLU B  33      75.505  14.338  11.118  1.00 80.81           C
ATOM   4050  O   GLU B  33      76.338  15.108  11.605  1.00 82.71           O
ATOM   4051  CB  GLU B  33      73.245  14.702  12.151  1.00 78.27           C
ATOM   4052  CG  GLU B  33      71.823  15.238  12.000  1.00 80.89           C
ATOM   4053  CD  GLU B  33      70.977  15.137  13.264  1.00 89.60           C
ATOM   4054  OE1 GLU B  33      70.425  14.045  13.539  1.00 87.82           O
ATOM   4055  OE2 GLU B  33      70.841  16.162  13.970  1.00 97.05           O
ATOM   4056  N   LYS B  34      75.812  13.078  10.802  1.00 82.08           N
ATOM   4057  CA  LYS B  34      77.157  12.518  10.971  1.00 80.09           C
ATOM   4058  C   LYS B  34      77.642  11.943   9.641  1.00 79.40           C
ATOM   4059  O   LYS B  34      77.763  10.722   9.479  1.00 89.12           O
ATOM   4060  CB  LYS B  34      77.172  11.460  12.080  1.00 84.99           C
ATOM   4061  CG  LYS B  34      78.515  10.722  12.285  1.00 85.95           C
ATOM   4062  CD  LYS B  34      79.537  11.541  13.059  1.00 87.81           C
ATOM   4063  CE  LYS B  34      80.046  10.777  14.275  1.00 87.83           C
ATOM   4064  NZ  LYS B  34      80.609  11.686  15.310  1.00 90.37           N
ATOM   4065  N   PRO B  35      77.925  12.794   8.659  1.00 76.67           N
ATOM   4066  CA  PRO B  35      78.436  12.284   7.384  1.00 76.19           C
ATOM   4067  C   PRO B  35      79.883  11.843   7.518  1.00 76.77           C
ATOM   4068  O   PRO B  35      80.592  12.219   8.452  1.00 80.20           O
ATOM   4069  CB  PRO B  35      78.302  13.477   6.435  1.00 77.49           C
ATOM   4070  CG  PRO B  35      78.372  14.672   7.335  1.00 81.25           C
ATOM   4071  CD  PRO B  35      77.723  14.255   8.628  1.00 80.52           C
ATOM   4072  N   VAL B  36      80.314  11.022   6.561  1.00 78.78           N
ATOM   4073  CA  VAL B  36      81.646  10.423   6.585  1.00 71.38           C
ATOM   4074  C   VAL B  36      82.467  10.762   5.349  1.00 71.10           C
ATOM   4075  O   VAL B  36      83.664  10.437   5.309  1.00 70.18           O
ATOM   4076  CB  VAL B  36      81.558   8.892   6.765  1.00 71.12           C
ATOM   4077  CG1 VAL B  36      82.893   8.296   7.175  1.00 72.50           C
ATOM   4078  CG2 VAL B  36      80.497   8.559   7.794  1.00 79.25           C
ATOM   4079  N   ASP B  37      81.882  11.413   4.344  1.00 69.49           N
ATOM   4080  CA  ASP B  37      82.626  11.836   3.165  1.00 71.00           C
ATOM   4081  C   ASP B  37      81.987  13.111   2.638  1.00 69.36           C
ATOM   4082  O   ASP B  37      80.774  13.303   2.754  1.00 69.65           O
ATOM   4083  CB  ASP B  37      82.655  10.737   2.084  1.00 69.70           C
ATOM   4084  CG  ASP B  37      83.822  10.886   1.113  1.00 73.56           C
ATOM   4085  OD1 ASP B  37      83.710  11.696   0.167  1.00 69.96           O
ATOM   4086  OD2 ASP B  37      84.847  10.188   1.287  1.00 75.21           O
ATOM   4087  N   SER B  38      82.814  13.992   2.062  1.00 69.86           N
ATOM   4088  CA  SER B  38      82.283  15.240   1.521  1.00 71.25           C
ATOM   4089  C   SER B  38      81.455  15.028   0.272  1.00 75.83           C
ATOM   4090  O   SER B  38      81.180  16.005  -0.450  1.00 72.44           O
ATOM   4091  CB  SER B  38      83.416  16.218   1.222  1.00 71.66           C
ATOM   4092  OG  SER B  38      84.512  15.540   0.625  1.00 74.12           O
ATOM   4093  N   ILE B  39      81.071  13.786  -0.031  1.00 69.64           N
ATOM   4094  CA  ILE B  39      80.187  13.539  -1.160  1.00 67.40           C
ATOM   4095  C   ILE B  39      78.725  13.501  -0.729  1.00 65.23           C
ATOM   4096  O   ILE B  39      77.840  13.726  -1.566  1.00 65.00           O
ATOM   4097  CB  ILE B  39      80.588  12.245  -1.899  1.00 65.40           C
ATOM   4098  CG1 ILE B  39      80.220  12.338  -3.383  1.00 60.28           C
ATOM   4099  CG2 ILE B  39      79.956  11.020  -1.256  1.00 59.09           C
ATOM   4100  CD1 ILE B  39      80.974  11.376  -4.269  1.00 53.70           C
ATOM   4101  N   GLN B  40      78.452  13.286   0.560  1.00 68.03           N
ATOM   4102  CA  GLN B  40      77.087  13.148   1.073  1.00 66.51           C
ATOM   4103  C   GLN B  40      76.415  14.515   1.240  1.00 66.34           C
ATOM   4104  O   GLN B  40      75.953  14.903   2.316  1.00 67.43           O
ATOM   4105  CB  GLN B  40      77.103  12.365   2.380  1.00 65.89           C
ATOM   4106  CG  GLN B  40      77.984  11.134   2.299  1.00 68.02           C
ATOM   4107  CD  GLN B  40      78.111  10.398   3.615  1.00 72.51           C
ATOM   4108  OE1 GLN B  40      79.202  10.304   4.177  1.00 73.63           O
ATOM   4109  NE2 GLN B  40      77.002   9.851   4.104  1.00 73.58           N
ATOM   4110  N   LYS B  41      76.369  15.249   0.131  1.00 66.94           N
ATOM   4111  CA  LYS B  41      75.576  16.465   0.017  1.00 67.88           C
ATOM   4112  C   LYS B  41      74.694  16.380  -1.223  1.00 63.90           C
ATOM   4113  O   LYS B  41      75.001  15.668  -2.182  1.00 62.07           O
ATOM   4114  CB  LYS B  41      76.459  17.726  -0.033  1.00 64.85           C
ATOM   4115  CG  LYS B  41      77.689  17.696   0.880  1.00 66.38           C
ATOM   4116  CD  LYS B  41      78.580  18.934   0.661  1.00 76.08           C
ATOM   4117  CE  LYS B  41      80.057  18.562   0.557  1.00 71.30           C
ATOM   4118  NZ  LYS B  41      80.904  19.617  -0.079  1.00 82.61           N
ATOM   4119  N   MET B  42      73.581  17.112  -1.199  1.00 66.20           N
ATOM   4120  CA  MET B  42      72.606  17.069  -2.277  1.00 63.10           C
ATOM   4121  C   MET B  42      72.384  18.461  -2.863  1.00 64.52           C
ATOM   4122  O   MET B  42      72.685  19.480  -2.239  1.00 61.87           O
ATOM   4123  CB  MET B  42      71.275  16.476  -1.796  1.00 63.75           C
ATOM   4124  CG  MET B  42      70.318  17.477  -1.153  1.00 64.16           C
ATOM   4125  SD  MET B  42      68.670  16.772  -0.876  1.00 73.11           S
ATOM   4126  CE  MET B  42      69.041  15.469   0.262  1.00 59.77           C
ATOM   4127  N   ASN B  43      71.864  18.482  -4.089  1.00 60.95           N
ATOM   4128  CA  ASN B  43      71.537  19.694  -4.820  1.00 60.15           C
ATOM   4129  C   ASN B  43      70.063  19.654  -5.172  1.00 62.40           C
ATOM   4130  O   ASN B  43      69.542  18.594  -5.528  1.00 60.34           O
ATOM   4131  CB  ASN B  43      72.359  19.820  -6.105  1.00 61.54           C
ATOM   4132  CG  ASN B  43      73.826  20.026  -5.835  1.00 63.75           C
ATOM   4133  OD1 ASN B  43      74.254  20.053  -4.684  1.00 67.47           O
ATOM   4134  ND2 ASN B  43      74.608  20.175  -6.894  1.00 57.63           N
ATOM   4135  N   ILE B  44      69.392  20.803  -5.075  1.00 60.83           N
ATOM   4136  CA  ILE B  44      67.981  20.920  -5.422  1.00 55.76           C
ATOM   4137  C   ILE B  44      67.825  22.001  -6.481  1.00 60.91           C
ATOM   4138  O   ILE B  44      68.260  23.141  -6.281  1.00 63.51           O
ATOM   4139  CB  ILE B  44      67.112  21.246  -4.199  1.00 58.66           C
ATOM   4140  CG1 ILE B  44      67.193  20.109  -3.189  1.00 62.28           C
ATOM   4141  CG2 ILE B  44      65.662  21.407  -4.630  1.00 60.05           C
ATOM   4142  CD1 ILE B  44      66.000  20.044  -2.281  1.00 60.06           C
ATOM   4143  N   PHE B  45      67.194  21.652  -7.595  1.00 60.51           N
ATOM   4144  CA  PHE B  45      66.916  22.607  -8.656  1.00 56.45           C
ATOM   4145  C   PHE B  45      65.410  22.743  -8.839  1.00 55.37           C
ATOM   4146  O   PHE B  45      64.678  21.748  -8.816  1.00 58.90           O
ATOM   4147  CB  PHE B  45      67.588  22.178  -9.958  1.00 49.89           C
ATOM   4148  CG  PHE B  45      69.071  21.984  -9.828  1.00 56.61           C
ATOM   4149  CD1 PHE B  45      69.914  23.071  -9.661  1.00 56.25           C
ATOM   4150  CD2 PHE B  45      69.624  20.717  -9.859  1.00 54.86           C
ATOM   4151  CE1 PHE B  45      71.290  22.902  -9.544  1.00 55.33           C
ATOM   4152  CE2 PHE B  45      70.996  20.536  -9.741  1.00 56.08           C
ATOM   4153  CZ  PHE B  45      71.832  21.631  -9.583  1.00 57.70           C
ATOM   4154  N   VAL B  46      64.954  23.980  -9.005  1.00 51.85           N
ATOM   4155  CA  VAL B  46      63.536  24.289  -9.172  1.00 60.79           C
ATOM   4156  C   VAL B  46      63.374  25.252 -10.345  1.00 58.24           C
ATOM   4157  O   VAL B  46      64.134  26.224 -10.447  1.00 52.34           O
ATOM   4158  CB  VAL B  46      62.934  24.877  -7.882  1.00 58.67           C
ATOM   4159  CG1 VAL B  46      61.419  25.010  -8.010  1.00 62.63           C
ATOM   4160  CG2 VAL B  46      63.257  23.995  -6.700  1.00 57.74           C
ATOM   4161  N   PRO B  47      62.421  25.023 -11.254  1.00 56.77           N
ATOM   4162  CA  PRO B  47      62.184  25.992 -12.335  1.00 60.05           C
ATOM   4163  C   PRO B  47      61.750  27.331 -11.763  1.00 60.17           C
ATOM   4164  O   PRO B  47      60.839  27.403 -10.934  1.00 57.20           O
ATOM   4165  CB  PRO B  47      61.072  25.341 -13.169  1.00 55.44           C
ATOM   4166  CG  PRO B  47      61.109  23.910 -12.803  1.00 59.07           C
ATOM   4167  CD  PRO B  47      61.558  23.839 -11.377  1.00 55.26           C
ATOM   4168  N   GLU B  48      62.419  28.397 -12.219  1.00 62.79           N
ATOM   4169  CA  GLU B  48      62.284  29.702 -11.576  1.00 62.37           C
ATOM   4170  C   GLU B  48      60.889  30.304 -11.760  1.00 65.27           C
ATOM   4171  O   GLU B  48      60.399  30.986 -10.852  1.00 65.63           O
ATOM   4172  CB  GLU B  48      63.373  30.647 -12.095  1.00 65.10           C
ATOM   4173  CG  GLU B  48      63.316  32.090 -11.562  1.00 64.41           C
ATOM   4174  CD  GLU B  48      63.413  32.182 -10.044  1.00 64.85           C
ATOM   4175  OE1 GLU B  48      64.080  31.330  -9.417  1.00 64.73           O
ATOM   4176  OE2 GLU B  48      62.822  33.122  -9.473  1.00 72.10           O
ATOM   4177  N   VAL B  49      60.218  30.047 -12.892  1.00 65.06           N
ATOM   4178  CA  VAL B  49      58.862  30.558 -13.095  1.00 64.39           C
ATOM   4179  C   VAL B  49      57.860  29.980 -12.110  1.00 64.10           C
ATOM   4180  O   VAL B  49      56.736  30.471 -12.031  1.00 64.63           O
ATOM   4181  CB  VAL B  49      58.343  30.296 -14.530  1.00 64.88           C
ATOM   4182  CG1 VAL B  49      59.386  30.659 -15.563  1.00 59.59           C
ATOM   4183  CG2 VAL B  49      57.880  28.836 -14.691  1.00 61.92           C
ATOM   4184  N   TYR B  50      58.229  28.929 -11.376  1.00 62.71           N
ATOM   4185  CA  TYR B  50      57.316  28.372 -10.387  1.00 66.98           C
ATOM   4186  C   TYR B  50      57.102  29.336  -9.233  1.00 68.90           C
ATOM   4187  O   TYR B  50      56.023  29.353  -8.629  1.00 71.46           O
ATOM   4188  CB  TYR B  50      57.838  27.029  -9.873  1.00 65.24           C
ATOM   4189  CG  TYR B  50      57.491  25.877 -10.781  1.00 65.47           C
ATOM   4190  CD1 TYR B  50      56.564  26.044 -11.801  1.00 64.32           C
ATOM   4191  CD2 TYR B  50      58.077  24.619 -10.618  1.00 63.76           C
ATOM   4192  CE1 TYR B  50      56.223  24.998 -12.641  1.00 66.04           C
ATOM   4193  CE2 TYR B  50      57.744  23.557 -11.461  1.00 59.75           C
ATOM   4194  CZ  TYR B  50      56.810  23.757 -12.469  1.00 62.73           C
ATOM   4195  OH  TYR B  50      56.449  22.740 -13.323  1.00 59.04           O
ATOM   4196  N   TYR B  51      58.102  30.147  -8.924  1.00 67.85           N
ATOM   4197  CA  TYR B  51      57.985  31.158  -7.886  1.00 69.33           C
ATOM   4198  C   TYR B  51      57.244  32.409  -8.363  1.00 74.07           C
ATOM   4199  O   TYR B  51      57.269  33.431  -7.671  1.00 72.66           O
ATOM   4200  CB  TYR B  51      59.374  31.533  -7.370  1.00 69.07           C
ATOM   4201  CG  TYR B  51      60.127  30.398  -6.687  1.00 72.90           C
ATOM   4202  CD1 TYR B  51      59.749  29.935  -5.433  1.00 67.81           C
ATOM   4203  CD2 TYR B  51      61.230  29.807  -7.292  1.00 67.64           C
ATOM   4204  CE1 TYR B  51      60.440  28.925  -4.808  1.00 63.60           C
ATOM   4205  CE2 TYR B  51      61.920  28.793  -6.671  1.00 62.51           C
ATOM   4206  CZ  TYR B  51      61.524  28.358  -5.429  1.00 64.06           C
ATOM   4207  OH  TYR B  51      62.222  27.341  -4.810  1.00 69.22           O
ATOM   4208  N   GLU B  52      56.596  32.350  -9.531  1.00 73.44           N
ATOM   4209  CA  GLU B  52      55.771  33.439 -10.040  1.00 68.41           C
ATOM   4210  C   GLU B  52      54.354  32.963 -10.335  1.00 71.85           C
ATOM   4211  O   GLU B  52      53.643  33.585 -11.141  1.00 65.50           O
ATOM   4212  CB  GLU B  52      56.394  34.060 -11.292  1.00 66.89           C
ATOM   4213  CG  GLU B  52      57.896  34.283 -11.184  1.00 67.28           C
ATOM   4214  CD  GLU B  52      58.572  34.385 -12.541  1.00 69.57           C
ATOM   4215  OE1 GLU B  52      57.856  34.491 -13.561  1.00 76.28           O
ATOM   4216  OE2 GLU B  52      59.821  34.349 -12.592  1.00 72.89           O
ATOM   4217  N   GLY B  53      53.928  31.876  -9.697  1.00 71.90           N
ATOM   4218  CA  GLY B  53      52.595  31.372  -9.947  1.00 70.68           C
ATOM   4219  C   GLY B  53      52.373  30.837 -11.342  1.00 71.48           C
ATOM   4220  O   GLY B  53      51.222  30.679 -11.757  1.00 74.99           O
ATOM   4221  N   ASN B  54      53.441  30.549 -12.081  1.00 72.07           N
ATOM   4222  CA  ASN B  54      53.302  29.925 -13.388  1.00 74.15           C
ATOM   4223  C   ASN B  54      53.178  28.403 -13.265  1.00 71.95           C
ATOM   4224  O   ASN B  54      53.398  27.811 -12.202  1.00 69.02           O
ATOM   4225  CB  ASN B  54      54.491  30.270 -14.279  1.00 70.35           C
ATOM   4226  CG  ASN B  54      54.205  31.421 -15.193  1.00 79.23           C
ATOM   4227  OD1 ASN B  54      54.406  32.584 -14.834  1.00 84.86           O
ATOM   4228  ND2 ASN B  54      53.686  31.111 -16.380  1.00 84.89           N
ATOM   4229  N   THR B  55      52.815  27.769 -14.382  1.00 66.08           N
ATOM   4230  CA  THR B  55      52.831  26.318 -14.498  1.00 66.38           C
ATOM   4231  C   THR B  55      53.637  25.907 -15.725  1.00 65.63           C
ATOM   4232  O   THR B  55      53.861  26.701 -16.646  1.00 61.10           O
ATOM   4233  CB  THR B  55      51.422  25.717 -14.611  1.00 62.78           C
ATOM   4234  OG1 THR B  55      50.859  26.059 -15.885  1.00 62.74           O
ATOM   4235  CG2 THR B  55      50.535  26.221 -13.497  1.00 56.42           C
ATOM   4236  N   ILE B  56      54.073  24.645 -15.711  1.00 64.09           N
ATOM   4237  CA  ILE B  56      54.718  23.985 -16.844  1.00 60.31           C
ATOM   4238  C   ILE B  56      54.132  22.586 -16.943  1.00 56.72           C
ATOM   4239  O   ILE B  56      54.183  21.823 -15.968  1.00 53.42           O
ATOM   4240  CB  ILE B  56      56.247  23.906 -16.693  1.00 58.78           C
ATOM   4241  CG1 ILE B  56      56.853  25.305 -16.520  1.00 52.75           C
ATOM   4242  CG2 ILE B  56      56.859  23.142 -17.879  1.00 50.25           C
ATOM   4243  CD1 ILE B  56      58.286  25.282 -16.006  1.00 53.08           C
ATOM   4244  N   ASN B  57      53.586  22.251 -18.113  1.00 53.31           N
ATOM   4245  CA  ASN B  57      52.909  20.970 -18.336  1.00 58.50           C
ATOM   4246  C   ASN B  57      51.866  20.695 -17.251  1.00 59.45           C
ATOM   4247  O   ASN B  57      51.676  19.557 -16.811  1.00 58.47           O
ATOM   4248  CB  ASN B  57      53.916  19.814 -18.421  1.00 57.77           C
ATOM   4249  CG  ASN B  57      54.737  19.833 -19.700  1.00 55.54           C
ATOM   4250  OD1 ASN B  57      54.199  19.945 -20.804  1.00 52.57           O
ATOM   4251  ND2 ASN B  57      56.053  19.695 -19.554  1.00 52.15           N
ATOM   4252  N   GLY B  58      51.183  21.748 -16.806  1.00 56.91           N
ATOM   4253  CA  GLY B  58      50.212  21.606 -15.745  1.00 53.99           C
ATOM   4254  C   GLY B  58      50.794  21.567 -14.350  1.00 62.83           C
ATOM   4255  O   GLY B  58      50.029  21.581 -13.379  1.00 64.32           O
ATOM   4256  N   TYR B  59      52.118  21.532 -14.210  1.00 65.45           N
ATOM   4257  CA  TYR B  59      52.758  21.326 -12.918  1.00 62.41           C
ATOM   4258  C   TYR B  59      53.028  22.655 -12.228  1.00 66.38           C
ATOM   4259  O   TYR B  59      53.328  23.666 -12.871  1.00 63.04           O
ATOM   4260  CB  TYR B  59      54.076  20.561 -13.068  1.00 63.00           C
ATOM   4261  CG  TYR B  59      53.953  19.136 -13.588  1.00 66.11           C
ATOM   4262  CD1 TYR B  59      53.198  18.187 -12.910  1.00 60.99           C
ATOM   4263  CD2 TYR B  59      54.623  18.737 -14.744  1.00 63.34           C
ATOM   4264  CE1 TYR B  59      53.097  16.886 -13.372  1.00 66.32           C
ATOM   4265  CE2 TYR B  59      54.527  17.442 -15.216  1.00 63.04           C
ATOM   4266  CZ  TYR B  59      53.767  16.512 -14.528  1.00 64.97           C
ATOM   4267  OH  TYR B  59      53.668  15.212 -14.999  1.00 56.53           O
ATOM   4268  N   SER B  60      52.942  22.636 -10.902  1.00 68.54           N
ATOM   4269  CA  SER B  60      53.149  23.819 -10.081  1.00 68.63           C
ATOM   4270  C   SER B  60      54.264  23.543  -9.081  1.00 66.34           C
ATOM   4271  O   SER B  60      54.915  22.500  -9.115  1.00 62.09           O
ATOM   4272  CB  SER B  60      51.860  24.223  -9.358  1.00 65.96           C
ATOM   4273  OG  SER B  60      50.764  24.256 -10.250  1.00 69.15           O
ATOM   4274  N   LEU B  61      54.442  24.482  -8.153  1.00 68.00           N
ATOM   4275  CA  LEU B  61      55.582  24.436  -7.247  1.00 68.83           C
ATOM   4276  C   LEU B  61      55.483  23.272  -6.252  1.00 68.08           C
ATOM   4277  O   LEU B  61      56.493  22.617  -5.955  1.00 64.58           O
ATOM   4278  CB  LEU B  61      55.698  25.786  -6.537  1.00 68.95           C
ATOM   4279  CG  LEU B  61      56.788  25.948  -5.493  1.00 65.99           C
ATOM   4280  CD1 LEU B  61      58.145  25.646  -6.114  1.00 67.81           C
ATOM   4281  CD2 LEU B  61      56.737  27.354  -4.956  1.00 66.66           C
ATOM   4282  N   HIS B  62      54.290  22.998  -5.722  1.00 65.79           N
ATOM   4283  CA  HIS B  62      54.082  21.858  -4.828  1.00 69.96           C
ATOM   4284  C   HIS B  62      53.481  20.655  -5.535  1.00 64.00           C
ATOM   4285  O   HIS B  62      53.317  19.603  -4.913  1.00 64.08           O
ATOM   4286  CB  HIS B  62      53.191  22.254  -3.641  1.00 70.90           C
ATOM   4287  CG  HIS B  62      53.682  23.457  -2.898  1.00 77.27           C
ATOM   4288  ND1 HIS B  62      53.200  24.728  -3.134  1.00 73.80           N
ATOM   4289  CD2 HIS B  62      54.626  23.585  -1.935  1.00 78.42           C
ATOM   4290  CE1 HIS B  62      53.824  25.585  -2.345  1.00 73.28           C
ATOM   4291  NE2 HIS B  62      54.693  24.917  -1.607  1.00 73.87           N
ATOM   4292  N   THR B  63      53.157  20.799  -6.815  1.00 60.18           N
ATOM   4293  CA  THR B  63      52.527  19.802  -7.660  1.00 59.26           C
ATOM   4294  C   THR B  63      53.559  18.956  -8.393  1.00 68.18           C
ATOM   4295  O   THR B  63      53.392  17.736  -8.516  1.00 61.52           O
ATOM   4296  CB  THR B  63      51.614  20.512  -8.666  1.00 64.77           C
ATOM   4297  OG1 THR B  63      50.397  20.907  -8.015  1.00 68.11           O
ATOM   4298  CG2 THR B  63      51.301  19.630  -9.852  1.00 65.69           C
ATOM   4299  N   ALA B  64      54.638  19.595  -8.843  1.00 65.50           N
ATOM   4300  CA  ALA B  64      55.613  18.958  -9.713  1.00 61.69           C
ATOM   4301  C   ALA B  64      56.165  17.687  -9.073  1.00 55.63           C
ATOM   4302  O   ALA B  64      56.318  17.625  -7.847  1.00 56.04           O
ATOM   4303  CB  ALA B  64      56.757  19.931 -10.018  1.00 58.84           C
ATOM   4304  N   PRO B  65      56.422  16.644  -9.860  1.00 62.32           N
ATOM   4305  CA  PRO B  65      57.182  15.498  -9.348  1.00 59.74           C
ATOM   4306  C   PRO B  65      58.624  15.871  -9.051  1.00 54.29           C
ATOM   4307  O   PRO B  65      59.176  16.851  -9.560  1.00 54.56           O
ATOM   4308  CB  PRO B  65      57.112  14.459 -10.473  1.00 53.45           C
ATOM   4309  CG  PRO B  65      56.366  15.056 -11.574  1.00 58.98           C
ATOM   4310  CD  PRO B  65      55.774  16.370 -11.154  1.00 63.61           C
ATOM   4311  N   ILE B  66      59.233  15.064  -8.206  1.00 56.38           N
ATOM   4312  CA  ILE B  66      60.608  15.268  -7.786  1.00 58.19           C
ATOM   4313  C   ILE B  66      61.440  14.152  -8.412  1.00 59.56           C
ATOM   4314  O   ILE B  66      61.403  12.993  -7.979  1.00 55.84           O
ATOM   4315  CB  ILE B  66      60.734  15.303  -6.262  1.00 57.87           C
ATOM   4316  CG1 ILE B  66      59.851  16.420  -5.690  1.00 61.01           C
ATOM   4317  CG2 ILE B  66      62.140  15.547  -5.891  1.00 53.83           C
ATOM   4318  CD1 ILE B  66      59.685  16.346  -4.186  1.00 63.02           C
ATOM   4319  N   PHE B  67      62.192  14.521  -9.442  1.00 57.35           N
ATOM   4320  CA  PHE B  67      63.003  13.611 -10.238  1.00 50.85           C
ATOM   4321  C   PHE B  67      64.385  13.493  -9.606  1.00 54.50           C
ATOM   4322  O   PHE B  67      65.071  14.502  -9.420  1.00 49.52           O
ATOM   4323  CB  PHE B  67      63.094  14.169 -11.658  1.00 53.37           C
ATOM   4324  CG  PHE B  67      63.877  13.325 -12.622  1.00 51.44           C
ATOM   4325  CD1 PHE B  67      63.470  12.040 -12.939  1.00 54.19           C
ATOM   4326  CD2 PHE B  67      64.988  13.849 -13.266  1.00 51.86           C
ATOM   4327  CE1 PHE B  67      64.183  11.284 -13.858  1.00 55.27           C
ATOM   4328  CE2 PHE B  67      65.709  13.095 -14.182  1.00 50.52           C
ATOM   4329  CZ  PHE B  67      65.307  11.820 -14.483  1.00 48.14           C
ATOM   4330  N   MET B  68      64.806  12.267  -9.287  1.00 53.15           N
ATOM   4331  CA  MET B  68      66.050  12.041  -8.560  1.00 48.84           C
ATOM   4332  C   MET B  68      66.966  11.115  -9.348  1.00 49.83           C
ATOM   4333  O   MET B  68      67.025   9.905  -9.080  1.00 50.66           O
ATOM   4334  CB  MET B  68      65.773  11.457  -7.181  1.00 50.29           C
ATOM   4335  CG  MET B  68      65.419  12.498  -6.154  1.00 57.88           C
ATOM   4336  SD  MET B  68      64.998  11.772  -4.571  1.00 55.29           S
ATOM   4337  CE  MET B  68      66.648  11.721  -3.856  1.00 56.69           C
ATOM   4338  N   PRO B  69      67.691  11.635 -10.325  1.00 45.65           N
ATOM   4339  CA  PRO B  69      68.724  10.830 -10.973  1.00 46.54           C
ATOM   4340  C   PRO B  69      69.941  10.704 -10.074  1.00 49.57           C
ATOM   4341  O   PRO B  69      70.166  11.506  -9.164  1.00 54.84           O
ATOM   4342  CB  PRO B  69      69.050  11.622 -12.240  1.00 49.88           C
ATOM   4343  CG  PRO B  69      68.761  13.052 -11.863  1.00 49.80           C
ATOM   4344  CD  PRO B  69      67.702  13.034 -10.780  1.00 49.89           C
ATOM   4345  N   ASN B  70      70.721   9.663 -10.333  1.00 48.87           N
ATOM   4346  CA  ASN B  70      71.973   9.428  -9.627  1.00 47.31           C
ATOM   4347  C   ASN B  70      73.087   9.149 -10.629  1.00 48.75           C
ATOM   4348  O   ASN B  70      72.848   8.701 -11.752  1.00 50.86           O
ATOM   4349  CB  ASN B  70      71.850   8.273  -8.631  1.00 47.75           C
ATOM   4350  CG  ASN B  70      71.872   6.909  -9.304  1.00 46.72           C
ATOM   4351  OD1 ASN B  70      72.920   6.434  -9.752  1.00 49.43           O
ATOM   4352  ND2 ASN B  70      70.710   6.262  -9.362  1.00 49.04           N
ATOM   4353  N   THR B  71      74.321   9.386 -10.191  1.00 47.99           N
ATOM   4354  CA  THR B  71      75.482   9.399 -11.069  1.00 51.18           C
ATOM   4355  C   THR B  71      76.374   8.172 -10.900  1.00 51.62           C
ATOM   4356  O   THR B  71      77.513   8.165 -11.393  1.00 50.23           O
ATOM   4357  CB  THR B  71      76.287  10.665 -10.801  1.00 50.09           C
ATOM   4358  OG1 THR B  71      76.394  10.825  -9.381  1.00 54.59           O
ATOM   4359  CG2 THR B  71      75.559  11.890 -11.379  1.00 44.75           C
ATOM   4360  N   VAL B  72      75.886   7.142 -10.213  1.00 46.81           N
ATOM   4361  CA  VAL B  72      76.691   5.971  -9.888  1.00 47.00           C
ATOM   4362  C   VAL B  72      76.925   5.129 -11.137  1.00 48.66           C
ATOM   4363  O   VAL B  72      75.981   4.620 -11.754  1.00 52.61           O
ATOM   4364  CB  VAL B  72      76.004   5.139  -8.803  1.00 51.65           C
ATOM   4365  CG1 VAL B  72      76.803   3.861  -8.510  1.00 50.21           C
ATOM   4366  CG2 VAL B  72      75.776   5.987  -7.557  1.00 47.37           C
ATOM   4367  N   GLY B  73      78.181   4.959 -11.497  1.00 46.78           N
ATOM   4368  CA  GLY B  73      78.567   3.961 -12.480  1.00 49.74           C
ATOM   4369  C   GLY B  73      79.625   3.072 -11.876  1.00 53.79           C
ATOM   4370  O   GLY B  73      80.486   3.536 -11.131  1.00 53.85           O
ATOM   4371  N   GLY B  74      79.534   1.771 -12.174  1.00 54.10           N
ATOM   4372  CA  GLY B  74      80.551   0.835 -11.730  1.00 48.92           C
ATOM   4373  C   GLY B  74      80.666   0.686 -10.230  1.00 53.64           C
ATOM   4374  O   GLY B  74      81.724   0.287  -9.735  1.00 54.16           O
ATOM   4375  N   TYR B  75      79.601   0.994  -9.490  1.00 53.37           N
ATOM   4376  CA  TYR B  75      79.587   0.995  -8.024  1.00 58.44           C
ATOM   4377  C   TYR B  75      80.643   1.931  -7.428  1.00 59.79           C
ATOM   4378  O   TYR B  75      81.022   1.788  -6.257  1.00 61.62           O
ATOM   4379  CB  TYR B  75      79.731  -0.429  -7.466  1.00 57.03           C
ATOM   4380  CG  TYR B  75      78.442  -1.209  -7.589  1.00 56.34           C
ATOM   4381  CD1 TYR B  75      77.447  -1.098  -6.625  1.00 55.44           C
ATOM   4382  CD2 TYR B  75      78.205  -2.030  -8.688  1.00 57.28           C
ATOM   4383  CE1 TYR B  75      76.251  -1.792  -6.745  1.00 54.58           C
ATOM   4384  CE2 TYR B  75      77.014  -2.720  -8.820  1.00 54.93           C
ATOM   4385  CZ  TYR B  75      76.038  -2.597  -7.848  1.00 54.50           C
ATOM   4386  OH  TYR B  75      74.857  -3.298  -7.975  1.00 56.10           O
ATOM   4387  N   MET B  76      81.108   2.888  -8.227  1.00 53.59           N
ATOM   4388  CA  MET B  76      81.958   3.985  -7.788  1.00 60.29           C
ATOM   4389  C   MET B  76      81.131   5.074  -7.091  1.00 62.56           C
ATOM   4390  O   MET B  76      79.895   5.094  -7.162  1.00 58.24           O
ATOM   4391  CB  MET B  76      82.689   4.565  -8.996  1.00 55.53           C
ATOM   4392  CG  MET B  76      83.651   3.627  -9.651  1.00 55.54           C
ATOM   4393  SD  MET B  76      85.093   3.407  -8.604  1.00 60.83           S
ATOM   4394  CE  MET B  76      86.162   4.721  -9.218  1.00 46.79           C
ATOM   4395  N   PRO B  77      81.790   6.016  -6.408  1.00 62.44           N
ATOM   4396  CA  PRO B  77      81.047   7.120  -5.787  1.00 57.85           C
ATOM   4397  C   PRO B  77      80.341   7.960  -6.836  1.00 53.03           C
ATOM   4398  O   PRO B  77      80.847   8.155  -7.941  1.00 53.05           O
ATOM   4399  CB  PRO B  77      82.138   7.922  -5.069  1.00 62.93           C
ATOM   4400  CG  PRO B  77      83.272   6.957  -4.891  1.00 63.59           C
ATOM   4401  CD  PRO B  77      83.233   6.088  -6.102  1.00 58.48           C
ATOM   4402  N   GLY B  78      79.155   8.450  -6.488  1.00 53.48           N
ATOM   4403  CA  GLY B  78      78.374   9.241  -7.409  1.00 53.12           C
ATOM   4404  C   GLY B  78      78.127  10.646  -6.899  1.00 52.24           C
ATOM   4405  O   GLY B  78      77.236  10.882  -6.073  1.00 56.94           O
ATOM   4406  N   PRO B  79      78.891  11.613  -7.403  1.00 51.81           N
ATOM   4407  CA  PRO B  79      78.773  12.992  -6.915  1.00 52.09           C
ATOM   4408  C   PRO B  79      77.505  13.679  -7.409  1.00 55.66           C
ATOM   4409  O   PRO B  79      77.024  13.415  -8.513  1.00 55.29           O
ATOM   4410  CB  PRO B  79      80.005  13.670  -7.517  1.00 52.95           C
ATOM   4411  CG  PRO B  79      80.164  12.964  -8.835  1.00 53.80           C
ATOM   4412  CD  PRO B  79      79.752  11.526  -8.594  1.00 54.22           C
ATOM   4413  N   ALA B  80      76.991  14.603  -6.586  1.00 55.02           N
ATOM   4414  CA  ALA B  80      75.874  15.443  -6.998  1.00 52.50           C
ATOM   4415  C   ALA B  80      76.209  16.149  -8.305  1.00 51.69           C
ATOM   4416  O   ALA B  80      77.375  16.311  -8.671  1.00 49.92           O
ATOM   4417  CB  ALA B  80      75.535  16.464  -5.918  1.00 57.43           C
ATOM   4418  N   ASP B  81      75.169  16.539  -9.034  1.00 52.80           N
ATOM   4419  CA  ASP B  81      75.325  17.038 -10.397  1.00 47.29           C
ATOM   4420  C   ASP B  81      74.515  18.324 -10.562  1.00 52.53           C
ATOM   4421  O   ASP B  81      73.895  18.818  -9.614  1.00 54.67           O
ATOM   4422  CB  ASP B  81      74.887  15.971 -11.412  1.00 44.35           C
ATOM   4423  CG  ASP B  81      75.488  16.190 -12.792  1.00 53.66           C
ATOM   4424  OD1 ASP B  81      76.346  17.104 -12.933  1.00 54.85           O
ATOM   4425  OD2 ASP B  81      75.098  15.455 -13.740  1.00 51.92           O
ATOM   4426  N   GLU B  82      74.516  18.860 -11.776  1.00 50.24           N
ATOM   4427  CA  GLU B  82      73.815  20.106 -12.076  1.00 54.27           C
ATOM   4428  C   GLU B  82      73.467  20.100 -13.558  1.00 50.85           C
ATOM   4429  O   GLU B  82      73.966  19.273 -14.322  1.00 45.45           O
ATOM   4430  CB  GLU B  82      74.682  21.316 -11.717  1.00 54.85           C
ATOM   4431  CG  GLU B  82      75.697  21.689 -12.797  1.00 54.71           C
ATOM   4432  CD  GLU B  82      76.908  22.449 -12.259  1.00 60.06           C
ATOM   4433  OE1 GLU B  82      76.858  22.938 -11.108  1.00 60.42           O
ATOM   4434  OE2 GLU B  82      77.904  22.573 -13.005  1.00 65.38           O
ATOM   4435  N   PRO B  83      72.596  21.016 -13.991  1.00 50.68           N
ATOM   4436  CA  PRO B  83      72.327  21.118 -15.431  1.00 49.79           C
ATOM   4437  C   PRO B  83      73.596  21.390 -16.220  1.00 52.06           C
ATOM   4438  O   PRO B  83      74.553  21.986 -15.725  1.00 52.62           O
ATOM   4439  CB  PRO B  83      71.340  22.289 -15.533  1.00 51.94           C
ATOM   4440  CG  PRO B  83      71.216  22.843 -14.176  1.00 50.59           C
ATOM   4441  CD  PRO B  83      71.624  21.790 -13.214  1.00 55.73           C
ATOM   4442  N   GLY B  84      73.582  20.956 -17.463  1.00 52.92           N
ATOM   4443  CA  GLY B  84      74.761  20.975 -18.294  1.00 58.20           C
ATOM   4444  C   GLY B  84      74.777  19.755 -19.195  1.00 53.61           C
ATOM   4445  O   GLY B  84      73.744  19.143 -19.445  1.00 55.47           O
ATOM   4446  N   LYS B  85      75.963  19.436 -19.695  1.00 54.00           N
ATOM   4447  CA  LYS B  85      76.153  18.315 -20.600  1.00 55.42           C
ATOM   4448  C   LYS B  85      76.730  17.127 -19.842  1.00 59.58           C
ATOM   4449  O   LYS B  85      77.396  17.287 -18.815  1.00 65.13           O
ATOM   4450  CB  LYS B  85      77.075  18.689 -21.765  1.00 53.55           C
ATOM   4451  CG  LYS B  85      76.372  19.446 -22.880  1.00 54.05           C
ATOM   4452  CD  LYS B  85      77.343  19.871 -23.982  1.00 56.37           C
ATOM   4453  CE  LYS B  85      76.650  19.860 -25.352  1.00 56.00           C
ATOM   4454  NZ  LYS B  85      77.080  20.948 -26.281  1.00 59.07           N
ATOM   4455  N   ASP B  86      76.448  15.928 -20.349  1.00 56.97           N
ATOM   4456  CA  ASP B  86      76.971  14.706 -19.767  1.00 58.39           C
ATOM   4457  C   ASP B  86      78.277  14.335 -20.462  1.00 59.99           C
ATOM   4458  O   ASP B  86      78.710  15.006 -21.405  1.00 53.46           O
ATOM   4459  CB  ASP B  86      75.932  13.585 -19.850  1.00 51.46           C
ATOM   4460  CG  ASP B  86      75.687  13.088 -21.271  1.00 53.32           C
ATOM   4461  OD1 ASP B  86      76.353  13.523 -22.240  1.00 48.96           O
ATOM   4462  OD2 ASP B  86      74.800  12.219 -21.413  1.00 59.39           O
ATOM   4463  N   PHE B  87      78.884  13.220 -20.028  1.00 66.72           N
ATOM   4464  CA  PHE B  87      80.196  12.810 -20.535  1.00 62.19           C
ATOM   4465  C   PHE B  87      80.210  12.539 -22.036  1.00 59.03           C
ATOM   4466  O   PHE B  87      81.292  12.406 -22.610  1.00 65.96           O
ATOM   4467  CB  PHE B  87      80.705  11.571 -19.780  1.00 64.34           C
ATOM   4468  CG  PHE B  87      79.778  10.364 -19.826  1.00 76.26           C
ATOM   4469  CD1 PHE B  87      79.278   9.864 -21.028  1.00 78.06           C
ATOM   4470  CD2 PHE B  87      79.439   9.704 -18.657  1.00 80.93           C
ATOM   4471  CE1 PHE B  87      78.443   8.753 -21.063  1.00 78.18           C
ATOM   4472  CE2 PHE B  87      78.604   8.583 -18.683  1.00 86.85           C
ATOM   4473  CZ  PHE B  87      78.109   8.111 -19.888  1.00 82.89           C
ATOM   4474  N   LYS B  88      79.049  12.452 -22.679  1.00 59.75           N
ATOM   4475  CA  LYS B  88      78.934  12.133 -24.096  1.00 63.23           C
ATOM   4476  C   LYS B  88      78.581  13.363 -24.932  1.00 60.13           C
ATOM   4477  O   LYS B  88      78.351  13.238 -26.141  1.00 63.23           O
ATOM   4478  CB  LYS B  88      77.882  11.016 -24.280  1.00 66.13           C
ATOM   4479  CG  LYS B  88      78.215   9.870 -25.272  1.00 74.35           C
ATOM   4480  CD  LYS B  88      78.239  10.296 -26.748  1.00 83.28           C
ATOM   4481  CE  LYS B  88      78.076   9.102 -27.699  1.00 81.89           C
ATOM   4482  NZ  LYS B  88      78.164   9.510 -29.130  1.00 81.02           N
ATOM   4483  N   GLY B  89      78.534  14.551 -24.321  1.00 58.92           N
ATOM   4484  CA  GLY B  89      78.140  15.766 -25.024  1.00 53.46           C
ATOM   4485  C   GLY B  89      76.647  15.987 -25.183  1.00 58.79           C
ATOM   4486  O   GLY B  89      76.250  16.906 -25.914  1.00 55.69           O
ATOM   4487  N   ARG B  90      75.809  15.165 -24.537  1.00 55.50           N
ATOM   4488  CA  ARG B  90      74.357  15.305 -24.564  1.00 48.98           C
ATOM   4489  C   ARG B  90      73.881  16.252 -23.463  1.00 48.13           C
ATOM   4490  O   ARG B  90      74.407  16.254 -22.349  1.00 49.34           O
ATOM   4491  CB  ARG B  90      73.674  13.933 -24.394  1.00 48.77           C
ATOM   4492  CG  ARG B  90      74.074  12.858 -25.432  1.00 52.53           C
ATOM   4493  CD  ARG B  90      73.494  11.448 -25.140  1.00 56.36           C
ATOM   4494  NE  ARG B  90      73.763  10.956 -23.789  1.00 58.85           N
ATOM   4495  CZ  ARG B  90      73.211   9.871 -23.252  1.00 62.43           C
ATOM   4496  NH1 ARG B  90      72.327   9.135 -23.917  1.00 53.23           N
ATOM   4497  NH2 ARG B  90      73.544   9.518 -22.009  1.00 57.27           N
ATOM   4498  N   ILE B  91      72.871  17.052 -23.782  1.00 50.40           N
ATOM   4499  CA  ILE B  91      72.172  17.833 -22.767  1.00 53.40           C
ATOM   4500  C   ILE B  91      71.633  16.881 -21.708  1.00 46.68           C
ATOM   4501  O   ILE B  91      70.865  15.968 -22.021  1.00 47.55           O
ATOM   4502  CB  ILE B  91      71.045  18.646 -23.416  1.00 50.56           C
ATOM   4503  CG1 ILE B  91      71.617  19.529 -24.529  1.00 48.17           C
ATOM   4504  CG2 ILE B  91      70.253  19.407 -22.371  1.00 49.06           C
ATOM   4505  CD1 ILE B  91      70.675  20.604 -25.009  1.00 52.19           C
ATOM   4506  N   ASN B  92      72.004  17.101 -20.447  1.00 45.66           N
ATOM   4507  CA  ASN B  92      71.785  16.045 -19.473  1.00 46.89           C
ATOM   4508  C   ASN B  92      70.339  16.025 -18.975  1.00 43.93           C
ATOM   4509  O   ASN B  92      69.511  16.859 -19.330  1.00 48.77           O
ATOM   4510  CB  ASN B  92      72.798  16.139 -18.320  1.00 47.41           C
ATOM   4511  CG  ASN B  92      72.603  17.364 -17.413  1.00 52.83           C
ATOM   4512  OD1 ASN B  92      71.597  18.086 -17.469  1.00 45.75           O
ATOM   4513  ND2 ASN B  92      73.583  17.578 -16.541  1.00 46.42           N
ATOM   4514  N   SER B  93      70.035  15.019 -18.160  1.00 49.68           N
ATOM   4515  CA  SER B  93      68.652  14.776 -17.783  1.00 49.98           C
ATOM   4516  C   SER B  93      68.160  15.781 -16.752  1.00 50.35           C
ATOM   4517  O   SER B  93      66.954  16.051 -16.686  1.00 46.55           O
ATOM   4518  CB  SER B  93      68.495  13.345 -17.268  1.00 43.28           C
ATOM   4519  OG  SER B  93      68.823  13.228 -15.897  1.00 45.98           O
ATOM   4520  N   ILE B  94      69.074  16.346 -15.957  1.00 48.81           N
ATOM   4521  CA  ILE B  94      68.708  17.415 -15.026  1.00 50.50           C
ATOM   4522  C   ILE B  94      68.168  18.621 -15.794  1.00 42.25           C
ATOM   4523  O   ILE B  94      67.029  19.049 -15.592  1.00 41.67           O
ATOM   4524  CB  ILE B  94      69.913  17.789 -14.142  1.00 48.79           C
ATOM   4525  CG1 ILE B  94      70.379  16.559 -13.351  1.00 47.70           C
ATOM   4526  CG2 ILE B  94      69.565  18.924 -13.197  1.00 45.82           C
ATOM   4527  CD1 ILE B  94      71.506  16.843 -12.340  1.00 47.53           C
ATOM   4528  N   PHE B  95      68.981  19.168 -16.704  1.00 48.81           N
ATOM   4529  CA  PHE B  95      68.550  20.259 -17.576  1.00 46.57           C
ATOM   4530  C   PHE B  95      67.207  19.956 -18.233  1.00 47.75           C
ATOM   4531  O   PHE B  95      66.299  20.793 -18.245  1.00 46.08           O
ATOM   4532  CB  PHE B  95      69.625  20.497 -18.637  1.00 46.23           C
ATOM   4533  CG  PHE B  95      69.336  21.645 -19.588  1.00 50.27           C
ATOM   4534  CD1 PHE B  95      68.359  21.547 -20.565  1.00 48.76           C
ATOM   4535  CD2 PHE B  95      70.088  22.809 -19.525  1.00 50.66           C
ATOM   4536  CE1 PHE B  95      68.117  22.592 -21.444  1.00 51.05           C
ATOM   4537  CE2 PHE B  95      69.867  23.846 -20.406  1.00 46.61           C
ATOM   4538  CZ  PHE B  95      68.879  23.737 -21.369  1.00 52.05           C
ATOM   4539  N   ARG B  96      67.073  18.764 -18.813  1.00 49.22           N
ATOM   4540  CA  ARG B  96      65.868  18.460 -19.575  1.00 49.20           C
ATOM   4541  C   ARG B  96      64.663  18.223 -18.666  1.00 46.45           C
ATOM   4542  O   ARG B  96      63.531  18.538 -19.054  1.00 48.59           O
ATOM   4543  CB  ARG B  96      66.141  17.261 -20.482  1.00 52.05           C
ATOM   4544  CG  ARG B  96      67.167  17.594 -21.568  1.00 51.52           C
ATOM   4545  CD  ARG B  96      67.243  16.531 -22.651  1.00 53.58           C
ATOM   4546  NE  ARG B  96      65.963  16.291 -23.310  1.00 59.93           N
ATOM   4547  CZ  ARG B  96      65.736  15.284 -24.146  1.00 57.41           C
ATOM   4548  NH1 ARG B  96      66.690  14.411 -24.450  1.00 53.29           N
ATOM   4549  NH2 ARG B  96      64.523  15.142 -24.678  1.00 54.93           N
ATOM   4550  N   ALA B  97      64.882  17.684 -17.462  1.00 43.34           N
ATOM   4551  CA  ALA B  97      63.780  17.512 -16.524  1.00 49.24           C
ATOM   4552  C   ALA B  97      63.263  18.859 -16.023  1.00 50.07           C
ATOM   4553  O   ALA B  97      62.047  19.051 -15.887  1.00 49.00           O
ATOM   4554  CB  ALA B  97      64.217  16.626 -15.357  1.00 48.21           C
ATOM   4555  N   LEU B  98      64.175  19.802 -15.754  1.00 47.97           N
ATOM   4556  CA  LEU B  98      63.776  21.134 -15.307  1.00 49.56           C
ATOM   4557  C   LEU B  98      62.936  21.833 -16.363  1.00 48.72           C
ATOM   4558  O   LEU B  98      61.879  22.388 -16.056  1.00 47.30           O
ATOM   4559  CB  LEU B  98      65.006  21.979 -14.971  1.00 41.47           C
ATOM   4560  CG  LEU B  98      65.723  21.567 -13.688  1.00 47.41           C
ATOM   4561  CD1 LEU B  98      67.106  22.198 -13.595  1.00 44.96           C
ATOM   4562  CD2 LEU B  98      64.876  21.848 -12.458  1.00 47.63           C
ATOM   4563  N   LYS B  99      63.390  21.813 -17.620  1.00 48.71           N
ATOM   4564  CA  LYS B  99      62.588  22.393 -18.689  1.00 44.55           C
ATOM   4565  C   LYS B  99      61.246  21.695 -18.823  1.00 51.27           C
ATOM   4566  O   LYS B  99      60.286  22.297 -19.308  1.00 46.70           O
ATOM   4567  CB  LYS B  99      63.335  22.342 -20.019  1.00 43.42           C
ATOM   4568  CG  LYS B  99      62.721  23.289 -21.041  1.00 54.51           C
ATOM   4569  CD  LYS B  99      63.468  23.365 -22.369  1.00 60.05           C
ATOM   4570  CE  LYS B  99      62.543  24.016 -23.425  1.00 73.65           C
ATOM   4571  NZ  LYS B  99      62.739  23.522 -24.826  1.00 76.05           N
ATOM   4572  N   HIS B 100      61.156  20.425 -18.421  1.00 49.76           N
ATOM   4573  CA  HIS B 100      59.886  19.719 -18.493  1.00 49.07           C
ATOM   4574  C   HIS B 100      58.967  20.031 -17.317  1.00 50.13           C
ATOM   4575  O   HIS B 100      57.786  19.683 -17.370  1.00 50.82           O
ATOM   4576  CB  HIS B 100      60.120  18.197 -18.570  1.00 50.48           C
ATOM   4577  CG  HIS B 100      58.974  17.451 -19.180  1.00 45.30           C
ATOM   4578  ND1 HIS B 100      58.690  17.497 -20.529  1.00 46.89           N
ATOM   4579  CD2 HIS B 100      58.012  16.676 -18.620  1.00 49.32           C
ATOM   4580  CE1 HIS B 100      57.604  16.781 -20.774  1.00 43.97           C
ATOM   4581  NE2 HIS B 100      57.174  16.273 -19.632  1.00 45.43           N
ATOM   4582  N   GLY B 101      59.481  20.635 -16.249  1.00 54.76           N
ATOM   4583  CA  GLY B 101      58.667  21.034 -15.120  1.00 53.85           C
ATOM   4584  C   GLY B 101      58.862  20.248 -13.842  1.00 55.86           C
ATOM   4585  O   GLY B 101      58.062  20.410 -12.916  1.00 56.91           O
ATOM   4586  N   TYR B 102      59.883  19.402 -13.747  1.00 55.41           N
ATOM   4587  CA  TYR B 102      60.083  18.620 -12.532  1.00 53.72           C
ATOM   4588  C   TYR B 102      61.027  19.340 -11.581  1.00 53.38           C
ATOM   4589  O   TYR B 102      61.890  20.119 -11.994  1.00 51.41           O
ATOM   4590  CB  TYR B 102      60.658  17.232 -12.831  1.00 51.82           C
ATOM   4591  CG  TYR B 102      59.877  16.401 -13.822  1.00 54.94           C
ATOM   4592  CD1 TYR B 102      58.509  16.581 -14.001  1.00 55.61           C
ATOM   4593  CD2 TYR B 102      60.516  15.437 -14.590  1.00 55.04           C
ATOM   4594  CE1 TYR B 102      57.800  15.814 -14.921  1.00 55.38           C
ATOM   4595  CE2 TYR B 102      59.822  14.673 -15.504  1.00 54.36           C
ATOM   4596  CZ  TYR B 102      58.467  14.861 -15.664  1.00 54.06           C
ATOM   4597  OH  TYR B 102      57.789  14.092 -16.578  1.00 54.44           O
ATOM   4598  N   ILE B 103      60.862  19.064 -10.298  1.00 52.80           N
ATOM   4599  CA  ILE B 103      61.895  19.410  -9.332  1.00 51.83           C
ATOM   4600  C   ILE B 103      62.988  18.360  -9.438  1.00 52.17           C
ATOM   4601  O   ILE B 103      62.719  17.155  -9.360  1.00 56.26           O
ATOM   4602  CB  ILE B 103      61.331  19.462  -7.903  1.00 54.34           C
ATOM   4603  CG1 ILE B 103      60.075  20.349  -7.806  1.00 55.66           C
ATOM   4604  CG2 ILE B 103      62.442  19.887  -6.942  1.00 52.62           C
ATOM   4605  CD1 ILE B 103      60.067  21.574  -8.702  1.00 51.06           C
ATOM   4606  N   VAL B 104      64.220  18.794  -9.615  1.00 54.08           N
ATOM   4607  CA  VAL B 104      65.342  17.866  -9.694  1.00 52.04           C
ATOM   4608  C   VAL B 104      66.105  17.919  -8.380  1.00 53.90           C
ATOM   4609  O   VAL B 104      66.616  18.978  -7.983  1.00 54.12           O
ATOM   4610  CB  VAL B 104      66.258  18.185 -10.882  1.00 50.36           C
ATOM   4611  CG1 VAL B 104      67.415  17.217 -10.918  1.00 46.52           C
ATOM   4612  CG2 VAL B 104      65.458  18.161 -12.180  1.00 49.68           C
ATOM   4613  N   VAL B 105      66.166  16.783  -7.701  1.00 51.77           N
ATOM   4614  CA  VAL B 105      66.954  16.616  -6.490  1.00 52.53           C
ATOM   4615  C   VAL B 105      68.075  15.640  -6.820  1.00 56.56           C
ATOM   4616  O   VAL B 105      67.832  14.434  -6.974  1.00 55.05           O
ATOM   4617  CB  VAL B 105      66.095  16.110  -5.324  1.00 51.91           C
ATOM   4618  CG1 VAL B 105      66.982  15.716  -4.145  1.00 60.19           C
ATOM   4619  CG2 VAL B 105      65.106  17.156  -4.913  1.00 51.97           C
ATOM   4620  N   SER B 106      69.306  16.146  -6.917  1.00 51.46           N
ATOM   4621  CA  SER B 106      70.468  15.349  -7.319  1.00 52.33           C
ATOM   4622  C   SER B 106      71.358  15.100  -6.102  1.00 57.66           C
ATOM   4623  O   SER B 106      72.163  15.955  -5.730  1.00 56.40           O
ATOM   4624  CB  SER B 106      71.229  16.060  -8.430  1.00 50.04           C
ATOM   4625  OG  SER B 106      72.349  15.319  -8.858  1.00 54.99           O
ATOM   4626  N   ALA B 107      71.239  13.917  -5.498  1.00 54.28           N
ATOM   4627  CA  ALA B 107      71.965  13.596  -4.272  1.00 55.53           C
ATOM   4628  C   ALA B 107      73.255  12.843  -4.571  1.00 58.21           C
ATOM   4629  O   ALA B 107      73.289  11.973  -5.439  1.00 59.20           O
ATOM   4630  CB  ALA B 107      71.105  12.756  -3.334  1.00 58.00           C
ATOM   4631  N   GLY B 108      74.318  13.177  -3.844  1.00 63.14           N
ATOM   4632  CA  GLY B 108      75.568  12.451  -3.959  1.00 58.13           C
ATOM   4633  C   GLY B 108      75.630  11.286  -2.983  1.00 59.66           C
ATOM   4634  O   GLY B 108      75.088  11.359  -1.882  1.00 55.05           O
ATOM   4635  N   VAL B 109      76.295  10.195  -3.405  1.00 52.76           N
ATOM   4636  CA  VAL B 109      76.414   8.991  -2.586  1.00 57.70           C
ATOM   4637  C   VAL B 109      77.826   8.428  -2.697  1.00 54.48           C
ATOM   4638  O   VAL B 109      78.500   8.590  -3.719  1.00 55.99           O
ATOM   4639  CB  VAL B 109      75.374   7.895  -2.970  1.00 57.17           C
ATOM   4640  CG1 VAL B 109      73.972   8.481  -3.096  1.00 57.72           C
ATOM   4641  CG2 VAL B 109      75.785   7.150  -4.235  1.00 51.83           C
ATOM   4642  N   ARG B 110      78.255   7.728  -1.642  1.00 56.87           N
ATOM   4643  CA  ARG B 110      79.579   7.109  -1.604  1.00 63.93           C
ATOM   4644  C   ARG B 110      79.661   5.879  -2.507  1.00 63.47           C
ATOM   4645  O   ARG B 110      78.657   5.224  -2.812  1.00 57.49           O
ATOM   4646  CB  ARG B 110      79.942   6.671  -0.188  1.00 66.20           C
ATOM   4647  CG  ARG B 110      79.895   7.754   0.849  1.00 69.26           C
ATOM   4648  CD  ARG B 110      79.813   7.129   2.218  1.00 67.63           C
ATOM   4649  NE  ARG B 110      78.434   6.889   2.616  1.00 65.63           N
ATOM   4650  CZ  ARG B 110      78.077   6.131   3.643  1.00 67.22           C
ATOM   4651  NH1 ARG B 110      78.974   5.492   4.379  1.00 68.91           N
ATOM   4652  NH2 ARG B 110      76.789   6.017   3.945  1.00 67.59           N
ATOM   4653  N   GLY B 111      80.900   5.551  -2.902  1.00 62.15           N
ATOM   4654  CA  GLY B 111      81.194   4.356  -3.667  1.00 62.90           C
ATOM   4655  C   GLY B 111      82.436   3.666  -3.132  1.00 65.56           C
ATOM   4656  O   GLY B 111      83.069   4.142  -2.188  1.00 66.40           O
ATOM   4657  N   ARG B 112      82.788   2.544  -3.772  1.00 64.63           N
ATOM   4658  CA  ARG B 112      83.788   1.641  -3.199  1.00 67.53           C
ATOM   4659  C   ARG B 112      85.100   2.353  -2.876  1.00 68.71           C
ATOM   4660  O   ARG B 112      85.784   1.996  -1.909  1.00 68.69           O
ATOM   4661  CB  ARG B 112      84.046   0.461  -4.142  1.00 64.62           C
ATOM   4662  CG  ARG B 112      83.977   0.763  -5.642  1.00 62.19           C
ATOM   4663  CD  ARG B 112      84.264  -0.521  -6.468  1.00 58.94           C
ATOM   4664  NE  ARG B 112      84.212  -0.300  -7.913  1.00 55.63           N
ATOM   4665  CZ  ARG B 112      85.264  -0.346  -8.722  1.00 62.47           C
ATOM   4666  NH1 ARG B 112      86.491  -0.561  -8.262  1.00 54.98           N
ATOM   4667  NH2 ARG B 112      85.084  -0.167 -10.028  1.00 61.88           N
ATOM   4668  N   THR B 113      85.450   3.372  -3.648  1.00 67.83           N
ATOM   4669  CA  THR B 113      86.675   4.125  -3.458  1.00 65.20           C
ATOM   4670  C   THR B 113      86.340   5.484  -2.856  1.00 72.40           C
ATOM   4671  O   THR B 113      86.421   6.522  -3.519  1.00 75.67           O
ATOM   4672  CB  THR B 113      87.389   4.290  -4.780  1.00 63.80           C
ATOM   4673  OG1 THR B 113      86.584   5.114  -5.630  1.00 64.98           O
ATOM   4674  CG2 THR B 113      87.586   2.956  -5.442  1.00 66.45           C
ATOM   4675  N   SER B 114      85.948   5.479  -1.586  1.00 73.51           N
ATOM   4676  CA  SER B 114      85.763   6.722  -0.847  1.00 78.15           C
ATOM   4677  C   SER B 114      86.468   6.582   0.495  1.00 78.90           C
ATOM   4678  O   SER B 114      86.193   5.639   1.249  1.00 72.91           O
ATOM   4679  CB  SER B 114      84.273   7.079  -0.695  1.00 73.75           C
ATOM   4680  OG  SER B 114      83.614   6.311   0.295  1.00 79.65           O
ATOM   4681  N   GLY B 115      87.400   7.500   0.764  1.00 74.75           N
ATOM   4682  CA  GLY B 115      88.279   7.423   1.918  1.00 72.81           C
ATOM   4683  C   GLY B 115      89.763   7.435   1.568  1.00 74.64           C
ATOM   4684  O   GLY B 115      90.202   6.830   0.585  1.00 71.98           O
ATOM   4685  N   LYS B 136      90.878   4.680   5.332  1.00 73.37           N
ATOM   4686  CA  LYS B 136      89.683   3.894   5.626  1.00 88.23           C
ATOM   4687  C   LYS B 136      88.625   4.029   4.527  1.00 85.64           C
ATOM   4688  O   LYS B 136      88.284   5.135   4.112  1.00 84.61           O
ATOM   4689  CB  LYS B 136      89.083   4.304   6.975  1.00 86.12           C
ATOM   4690  CG  LYS B 136      88.495   3.136   7.762  1.00 87.78           C
ATOM   4691  CD  LYS B 136      87.703   3.594   8.983  1.00 89.05           C
ATOM   4692  CE  LYS B 136      86.767   4.749   8.649  1.00 90.32           C
ATOM   4693  NZ  LYS B 136      86.009   5.253   9.836  1.00 86.89           N
ATOM   4694  N   MET B 137      88.099   2.890   4.082  1.00 83.82           N
ATOM   4695  CA  MET B 137      87.155   2.831   2.971  1.00 81.34           C
ATOM   4696  C   MET B 137      85.731   2.836   3.522  1.00 81.45           C
ATOM   4697  O   MET B 137      85.312   1.883   4.185  1.00 79.97           O
ATOM   4698  CB  MET B 137      87.433   1.586   2.135  1.00 80.51           C
ATOM   4699  CG  MET B 137      88.889   1.473   1.696  1.00 78.80           C
ATOM   4700  SD  MET B 137      89.497  -0.229   1.687  1.00 94.29           S
ATOM   4701  CE  MET B 137      91.196   0.016   2.216  1.00 85.84           C
ATOM   4702  N   VAL B 138      84.979   3.903   3.246  1.00 80.73           N
ATOM   4703  CA  VAL B 138      83.658   4.080   3.839  1.00 79.58           C
ATOM   4704  C   VAL B 138      82.545   4.097   2.796  1.00 76.02           C
ATOM   4705  O   VAL B 138      81.392   4.380   3.131  1.00 69.95           O
ATOM   4706  CB  VAL B 138      83.599   5.352   4.709  1.00 76.05           C
ATOM   4707  CG1 VAL B 138      84.624   5.278   5.816  1.00 79.63           C
ATOM   4708  CG2 VAL B 138      83.808   6.594   3.856  1.00 74.40           C
ATOM   4709  N   GLY B 139      82.857   3.801   1.540  1.00 75.20           N
ATOM   4710  CA  GLY B 139      81.821   3.808   0.528  1.00 72.59           C
ATOM   4711  C   GLY B 139      81.453   2.424   0.047  1.00 70.54           C
ATOM   4712  O   GLY B 139      80.840   2.266  -1.013  1.00 68.88           O
ATOM   4713  N   ARG B 140      81.824   1.410   0.819  1.00 66.37           N
ATOM   4714  CA  ARG B 140      81.523   0.058   0.398  1.00 67.48           C
ATOM   4715  C   ARG B 140      80.077  -0.287   0.755  1.00 67.86           C
ATOM   4716  O   ARG B 140      79.369   0.482   1.412  1.00 63.42           O
ATOM   4717  CB  ARG B 140      82.528  -0.918   1.010  1.00 70.40           C
ATOM   4718  CG  ARG B 140      83.737  -1.177   0.097  1.00 70.59           C
ATOM   4719  CD  ARG B 140      84.985  -0.355   0.476  1.00 71.22           C
ATOM   4720  NE  ARG B 140      85.864  -0.121  -0.669  1.00 68.15           N
ATOM   4721  CZ  ARG B 140      86.889  -0.891  -1.027  1.00 73.46           C
ATOM   4722  NH1 ARG B 140      87.260  -1.940  -0.304  1.00 66.73           N
ATOM   4723  NH2 ARG B 140      87.557  -0.602  -2.145  1.00 68.34           N
ATOM   4724  N   ALA B 141      79.630  -1.451   0.289  1.00 68.23           N
ATOM   4725  CA  ALA B 141      78.220  -1.796   0.403  1.00 63.19           C
ATOM   4726  C   ALA B 141      77.832  -1.919   1.872  1.00 64.63           C
ATOM   4727  O   ALA B 141      78.583  -2.503   2.661  1.00 65.60           O
ATOM   4728  CB  ALA B 141      77.928  -3.106  -0.326  1.00 65.47           C
ATOM   4729  N   PRO B 142      76.658  -1.407   2.272  1.00 62.53           N
ATOM   4730  CA  PRO B 142      75.606  -0.806   1.442  1.00 63.46           C
ATOM   4731  C   PRO B 142      75.577   0.731   1.363  1.00 67.14           C
ATOM   4732  O   PRO B 142      74.477   1.289   1.300  1.00 66.24           O
ATOM   4733  CB  PRO B 142      74.333  -1.290   2.129  1.00 65.14           C
ATOM   4734  CG  PRO B 142      74.715  -1.369   3.591  1.00 66.47           C
ATOM   4735  CD  PRO B 142      76.211  -1.580   3.666  1.00 66.25           C
ATOM   4736  N   ALA B 143      76.741   1.386   1.326  1.00 64.95           N
ATOM   4737  CA  ALA B 143      76.791   2.842   1.451  1.00 67.36           C
ATOM   4738  C   ALA B 143      75.853   3.540   0.467  1.00 67.39           C
ATOM   4739  O   ALA B 143      75.077   4.422   0.857  1.00 64.45           O
ATOM   4740  CB  ALA B 143      78.226   3.342   1.263  1.00 63.07           C
ATOM   4741  N   LEU B 144      75.898   3.146  -0.812  1.00 64.45           N
ATOM   4742  CA  LEU B 144      75.176   3.898  -1.833  1.00 59.48           C
ATOM   4743  C   LEU B 144      73.678   3.898  -1.566  1.00 64.23           C
ATOM   4744  O   LEU B 144      73.011   4.924  -1.750  1.00 65.45           O
ATOM   4745  CB  LEU B 144      75.469   3.349  -3.229  1.00 57.82           C
ATOM   4746  CG  LEU B 144      74.961   1.997  -3.731  1.00 58.30           C
ATOM   4747  CD1 LEU B 144      75.433   1.830  -5.168  1.00 59.48           C
ATOM   4748  CD2 LEU B 144      75.402   0.803  -2.883  1.00 60.21           C
ATOM   4749  N   VAL B 145      73.135   2.765  -1.113  1.00 55.78           N
ATOM   4750  CA  VAL B 145      71.713   2.695  -0.801  1.00 61.71           C
ATOM   4751  C   VAL B 145      71.394   3.537   0.426  1.00 64.30           C
ATOM   4752  O   VAL B 145      70.370   4.237   0.475  1.00 61.15           O
ATOM   4753  CB  VAL B 145      71.275   1.230  -0.594  1.00 64.40           C
ATOM   4754  CG1 VAL B 145      69.795   1.168  -0.322  1.00 53.70           C
ATOM   4755  CG2 VAL B 145      71.645   0.359  -1.798  1.00 62.75           C
ATOM   4756  N   VAL B 146      72.247   3.458   1.450  1.00 65.51           N
ATOM   4757  CA  VAL B 146      72.017   4.216   2.674  1.00 68.40           C
ATOM   4758  C   VAL B 146      72.035   5.711   2.387  1.00 64.90           C
ATOM   4759  O   VAL B 146      71.187   6.463   2.883  1.00 68.01           O
ATOM   4760  CB  VAL B 146      73.052   3.816   3.742  1.00 69.82           C
ATOM   4761  CG1 VAL B 146      72.757   4.511   5.058  1.00 71.76           C
ATOM   4762  CG2 VAL B 146      73.005   2.308   3.944  1.00 71.50           C
ATOM   4763  N   ASP B 147      72.981   6.159   1.559  1.00 61.67           N
ATOM   4764  CA  ASP B 147      73.070   7.577   1.223  1.00 63.85           C
ATOM   4765  C   ASP B 147      71.800   8.063   0.534  1.00 63.71           C
ATOM   4766  O   ASP B 147      71.173   9.031   0.979  1.00 61.73           O
ATOM   4767  CB  ASP B 147      74.290   7.826   0.341  1.00 60.67           C
ATOM   4768  CG  ASP B 147      75.580   7.850   1.127  1.00 65.38           C
ATOM   4769  OD1 ASP B 147      75.520   7.706   2.367  1.00 68.33           O
ATOM   4770  OD2 ASP B 147      76.659   7.993   0.506  1.00 67.26           O
ATOM   4771  N   MET B 148      71.393   7.390  -0.548  1.00 63.61           N
ATOM   4772  CA  MET B 148      70.215   7.835  -1.291  1.00 60.88           C
ATOM   4773  C   MET B 148      68.964   7.805  -0.416  1.00 62.76           C
ATOM   4774  O   MET B 148      68.114   8.704  -0.507  1.00 61.32           O
ATOM   4775  CB  MET B 148      70.036   6.979  -2.548  1.00 60.94           C
ATOM   4776  CG  MET B 148      68.878   7.382  -3.460  1.00 54.62           C
ATOM   4777  SD  MET B 148      69.077   9.011  -4.251  1.00 62.24           S
ATOM   4778  CE  MET B 148      70.750   8.954  -4.887  1.00 51.48           C
ATOM   4779  N   LYS B 149      68.848   6.796   0.456  1.00 61.99           N
ATOM   4780  CA  LYS B 149      67.725   6.742   1.392  1.00 65.51           C
ATOM   4781  C   LYS B 149      67.723   7.961   2.311  1.00 67.22           C
ATOM   4782  O   LYS B 149      66.692   8.619   2.496  1.00 62.20           O
ATOM   4783  CB  LYS B 149      67.791   5.452   2.216  1.00 65.83           C
ATOM   4784  CG  LYS B 149      66.974   4.293   1.665  1.00 65.48           C
ATOM   4785  CD  LYS B 149      67.394   2.957   2.309  1.00 68.71           C
ATOM   4786  CE  LYS B 149      66.778   1.764   1.591  1.00 59.99           C
ATOM   4787  NZ  LYS B 149      65.289   1.762   1.682  1.00 61.01           N
ATOM   4788  N   ALA B 150      68.880   8.270   2.903  1.00 65.89           N
ATOM   4789  CA  ALA B 150      68.994   9.443   3.762  1.00 64.27           C
ATOM   4790  C   ALA B 150      68.545  10.700   3.032  1.00 66.09           C
ATOM   4791  O   ALA B 150      67.744  11.486   3.555  1.00 64.92           O
ATOM   4792  CB  ALA B 150      70.434   9.594   4.248  1.00 61.13           C
ATOM   4793  N   ALA B 151      69.048  10.896   1.810  1.00 61.06           N
ATOM   4794  CA  ALA B 151      68.687  12.072   1.030  1.00 63.35           C
ATOM   4795  C   ALA B 151      67.173  12.211   0.914  1.00 64.05           C
ATOM   4796  O   ALA B 151      66.619  13.299   1.107  1.00 66.43           O
ATOM   4797  CB  ALA B 151      69.337  12.000  -0.352  1.00 54.10           C
ATOM   4798  N   ILE B 152      66.486  11.108   0.619  1.00 63.89           N
ATOM   4799  CA  ILE B 152      65.031  11.147   0.524  1.00 63.18           C
ATOM   4800  C   ILE B 152      64.433  11.558   1.863  1.00 65.65           C
ATOM   4801  O   ILE B 152      63.423  12.274   1.919  1.00 67.88           O
ATOM   4802  CB  ILE B 152      64.500   9.781   0.038  1.00 67.15           C
ATOM   4803  CG1 ILE B 152      64.622   9.674  -1.485  1.00 66.50           C
ATOM   4804  CG2 ILE B 152      63.039   9.569   0.423  1.00 63.84           C
ATOM   4805  CD1 ILE B 152      65.047   8.297  -1.972  1.00 65.16           C
ATOM   4806  N   ARG B 153      65.067  11.142   2.966  1.00 64.60           N
ATOM   4807  CA  ARG B 153      64.522  11.480   4.277  1.00 70.97           C
ATOM   4808  C   ARG B 153      64.670  12.968   4.583  1.00 68.82           C
ATOM   4809  O   ARG B 153      63.789  13.553   5.219  1.00 72.01           O
ATOM   4810  CB  ARG B 153      65.177  10.629   5.365  1.00 74.56           C
ATOM   4811  CG  ARG B 153      64.520   9.249   5.571  1.00 71.85           C
ATOM   4812  CD  ARG B 153      65.581   8.139   5.635  1.00 75.50           C
ATOM   4813  NE  ARG B 153      65.024   6.791   5.750  1.00 80.75           N
ATOM   4814  CZ  ARG B 153      64.675   6.200   6.888  1.00 79.55           C
ATOM   4815  NH1 ARG B 153      64.784   6.817   8.053  1.00 81.39           N
ATOM   4816  NH2 ARG B 153      64.215   4.953   6.857  1.00 82.97           N
ATOM   4817  N   TYR B 154      65.754  13.602   4.156  1.00 67.52           N
ATOM   4818  CA  TYR B 154      65.856  15.068   4.365  1.00 71.08           C
ATOM   4819  C   TYR B 154      64.665  15.754   3.699  1.00 70.91           C
ATOM   4820  O   TYR B 154      64.028  16.603   4.336  1.00 72.96           O
ATOM   4821  CB  TYR B 154      67.174  15.596   3.803  1.00 71.38           C
ATOM   4822  CG  TYR B 154      67.436  17.066   4.008  1.00 70.43           C
ATOM   4823  CD1 TYR B 154      66.747  18.027   3.289  1.00 74.26           C
ATOM   4824  CD2 TYR B 154      68.402  17.497   4.899  1.00 70.43           C
ATOM   4825  CE1 TYR B 154      66.993  19.378   3.464  1.00 74.68           C
ATOM   4826  CE2 TYR B 154      68.663  18.842   5.085  1.00 74.62           C
ATOM   4827  CZ  TYR B 154      67.956  19.786   4.366  1.00 77.89           C
ATOM   4828  OH  TYR B 154      68.212  21.112   4.547  1.00 80.91           O
ATOM   4829  N   LEU B 155      64.373  15.381   2.455  1.00 69.27           N
ATOM   4830  CA  LEU B 155      63.257  16.010   1.699  1.00 70.68           C
ATOM   4831  C   LEU B 155      61.956  15.911   2.503  1.00 71.81           C
ATOM   4832  O   LEU B 155      61.104  16.795   2.349  1.00 75.85           O
ATOM   4833  CB  LEU B 155      63.117  15.310   0.345  1.00 62.61           C
ATOM   4834  CG  LEU B 155      64.081  15.759  -0.750  1.00 65.00           C
ATOM   4835  CD1 LEU B 155      65.061  16.801  -0.238  1.00 64.29           C
ATOM   4836  CD2 LEU B 155      64.821  14.568  -1.330  1.00 57.81           C
ATOM   4837  N   ARG B 156      61.817  14.871   3.323  1.00 71.52           N
ATOM   4838  CA  ARG B 156      60.574  14.679   4.105  1.00 75.69           C
ATOM   4839  C   ARG B 156      60.700  15.455   5.417  1.00 75.03           C
ATOM   4840  O   ARG B 156      59.730  16.115   5.803  1.00 76.55           O
ATOM   4841  CB  ARG B 156      60.320  13.184   4.309  1.00 77.09           C
ATOM   4842  CG  ARG B 156      60.145  12.406   3.012  1.00 79.41           C
ATOM   4843  CD  ARG B 156      59.330  11.135   3.181  1.00 79.27           C
ATOM   4844  NE  ARG B 156      58.473  10.841   2.040  1.00 75.83           N
ATOM   4845  CZ  ARG B 156      58.594   9.774   1.258  1.00 74.46           C
ATOM   4846  NH1 ARG B 156      59.547   8.888   1.487  1.00 69.36           N
ATOM   4847  NH2 ARG B 156      57.762   9.596   0.248  1.00 71.29           N
ATOM   4848  N   TYR B 157      61.864  15.398   6.058  1.00 75.42           N
ATOM   4849  CA  TYR B 157      62.061  16.197   7.268  1.00 79.44           C
ATOM   4850  C   TYR B 157      61.833  17.687   7.032  1.00 83.57           C
ATOM   4851  O   TYR B 157      61.575  18.429   7.990  1.00 81.01           O
ATOM   4852  CB  TYR B 157      63.470  15.988   7.813  1.00 78.89           C
ATOM   4853  CG  TYR B 157      63.733  16.663   9.145  1.00 87.75           C
ATOM   4854  CD1 TYR B 157      63.247  16.125  10.335  1.00 88.18           C
ATOM   4855  CD2 TYR B 157      64.477  17.839   9.214  1.00 90.53           C
ATOM   4856  CE1 TYR B 157      63.496  16.744  11.560  1.00 90.86           C
ATOM   4857  CE2 TYR B 157      64.733  18.464  10.432  1.00 90.00           C
ATOM   4858  CZ  TYR B 157      64.238  17.914  11.599  1.00 92.14           C
ATOM   4859  OH  TYR B 157      64.495  18.536  12.803  1.00 94.03           O
ATOM   4860  N   ASN B 158      61.945  18.144   5.791  1.00 81.25           N
ATOM   4861  CA  ASN B 158      61.706  19.529   5.421  1.00 78.33           C
ATOM   4862  C   ASN B 158      60.537  19.620   4.453  1.00 80.64           C
ATOM   4863  O   ASN B 158      60.518  20.459   3.548  1.00 80.44           O
ATOM   4864  CB  ASN B 158      62.965  20.153   4.826  1.00 72.87           C
ATOM   4865  CG  ASN B 158      64.063  20.319   5.850  1.00 75.46           C
ATOM   4866  OD1 ASN B 158      64.205  21.383   6.460  1.00 80.85           O
ATOM   4867  ND2 ASN B 158      64.848  19.271   6.049  1.00 76.91           N
ATOM   4868  N   LYS B 159      59.539  18.755   4.654  1.00 76.10           N
ATOM   4869  CA  LYS B 159      58.453  18.622   3.690  1.00 76.87           C
ATOM   4870  C   LYS B 159      57.794  19.965   3.394  1.00 79.37           C
ATOM   4871  O   LYS B 159      57.567  20.315   2.231  1.00 82.14           O
ATOM   4872  CB  LYS B 159      57.427  17.614   4.212  1.00 76.99           C
ATOM   4873  CG  LYS B 159      56.249  17.401   3.292  1.00 71.82           C
ATOM   4874  CD  LYS B 159      55.110  16.734   4.025  1.00 78.44           C
ATOM   4875  CE  LYS B 159      55.053  15.245   3.713  1.00 77.28           C
ATOM   4876  NZ  LYS B 159      53.696  14.831   3.228  1.00 87.11           N
ATOM   4877  N   GLY B 160      57.494  20.740   4.436  1.00 78.19           N
ATOM   4878  CA  GLY B 160      56.773  21.987   4.227  1.00 84.08           C
ATOM   4879  C   GLY B 160      57.605  23.040   3.519  1.00 86.72           C
ATOM   4880  O   GLY B 160      57.081  23.824   2.720  1.00 85.49           O
ATOM   4881  N   ARG B 161      58.913  23.066   3.797  1.00 85.94           N
ATOM   4882  CA  ARG B 161      59.831  24.023   3.188  1.00 80.43           C
ATOM   4883  C   ARG B 161      60.223  23.659   1.760  1.00 80.46           C
ATOM   4884  O   ARG B 161      60.709  24.527   1.028  1.00 77.95           O
ATOM   4885  CB  ARG B 161      61.113  24.116   4.020  1.00 79.90           C
ATOM   4886  CG  ARG B 161      60.910  24.190   5.513  1.00 79.48           C
ATOM   4887  CD  ARG B 161      61.872  25.204   6.104  1.00 87.69           C
ATOM   4888  NE  ARG B 161      62.130  24.958   7.518  1.00 91.33           N
ATOM   4889  CZ  ARG B 161      61.716  25.749   8.499  1.00 88.51           C
ATOM   4890  NH1 ARG B 161      61.043  26.863   8.251  1.00 78.26           N
ATOM   4891  NH2 ARG B 161      61.983  25.414   9.759  1.00 87.59           N
ATOM   4892  N   ILE B 162      60.035  22.407   1.354  1.00 81.62           N
ATOM   4893  CA  ILE B 162      60.711  21.856   0.180  1.00 77.19           C
ATOM   4894  C   ILE B 162      59.821  21.989  -1.049  1.00 74.18           C
ATOM   4895  O   ILE B 162      58.598  21.797  -0.955  1.00 73.93           O
ATOM   4896  CB  ILE B 162      61.118  20.393   0.437  1.00 74.38           C
ATOM   4897  CG1 ILE B 162      62.511  20.328   1.081  1.00 76.99           C
ATOM   4898  CG2 ILE B 162      61.030  19.546  -0.824  1.00 73.38           C
ATOM   4899  CD1 ILE B 162      63.643  20.715   0.174  1.00 70.32           C
ATOM   4900  N   PRO B 163      60.380  22.314  -2.214  1.00 71.70           N
ATOM   4901  CA  PRO B 163      59.556  22.393  -3.423  1.00 70.09           C
ATOM   4902  C   PRO B 163      59.153  21.005  -3.896  1.00 71.64           C
ATOM   4903  O   PRO B 163      59.830  20.010  -3.633  1.00 66.92           O
ATOM   4904  CB  PRO B 163      60.473  23.087  -4.444  1.00 66.83           C
ATOM   4905  CG  PRO B 163      61.748  23.433  -3.690  1.00 67.27           C
ATOM   4906  CD  PRO B 163      61.805  22.524  -2.510  1.00 66.93           C
ATOM   4907  N   GLY B 164      58.024  20.946  -4.592  1.00 68.70           N
ATOM   4908  CA  GLY B 164      57.596  19.712  -5.207  1.00 66.83           C
ATOM   4909  C   GLY B 164      56.849  18.803  -4.254  1.00 68.50           C
ATOM   4910  O   GLY B 164      56.732  19.046  -3.052  1.00 73.69           O
ATOM   4911  N   ASN B 165      56.352  17.709  -4.823  1.00 66.65           N
ATOM   4912  CA  ASN B 165      55.492  16.755  -4.129  1.00 64.55           C
ATOM   4913  C   ASN B 165      56.323  15.542  -3.721  1.00 60.62           C
ATOM   4914  O   ASN B 165      56.747  14.766  -4.579  1.00 62.19           O
ATOM   4915  CB  ASN B 165      54.339  16.353  -5.045  1.00 64.07           C
ATOM   4916  CG  ASN B 165      53.296  15.511  -4.347  1.00 62.73           C
ATOM   4917  OD1 ASN B 165      53.575  14.867  -3.336  1.00 64.55           O
ATOM   4918  ND2 ASN B 165      52.083  15.497  -4.899  1.00 52.15           N
ATOM   4919  N   THR B 166      56.545  15.370  -2.412  1.00 63.76           N
ATOM   4920  CA  THR B 166      57.347  14.248  -1.933  1.00 61.94           C
ATOM   4921  C   THR B 166      56.614  12.918  -2.031  1.00 60.68           C
ATOM   4922  O   THR B 166      57.231  11.870  -1.823  1.00 62.43           O
ATOM   4923  CB  THR B 166      57.799  14.454  -0.482  1.00 60.20           C
ATOM   4924  OG1 THR B 166      56.659  14.542   0.377  1.00 65.54           O
ATOM   4925  CG2 THR B 166      58.627  15.707  -0.355  1.00 60.43           C
ATOM   4926  N   GLU B 167      55.323  12.934  -2.320  1.00 64.92           N
ATOM   4927  CA  GLU B 167      54.597  11.710  -2.612  1.00 67.41           C
ATOM   4928  C   GLU B 167      54.811  11.251  -4.047  1.00 66.59           C
ATOM   4929  O   GLU B 167      54.229  10.243  -4.464  1.00 62.95           O
ATOM   4930  CB  GLU B 167      53.113  11.928  -2.323  1.00 60.92           C
ATOM   4931  CG  GLU B 167      52.799  11.853  -0.847  1.00 62.17           C
ATOM   4932  CD  GLU B 167      53.159  10.507  -0.257  1.00 69.83           C
ATOM   4933  OE1 GLU B 167      52.297   9.604  -0.281  1.00 74.56           O
ATOM   4934  OE2 GLU B 167      54.303  10.342   0.218  1.00 73.21           O
ATOM   4935  N   CYS B 168      55.650  11.964  -4.793  1.00 63.76           N
ATOM   4936  CA  CYS B 168      55.860  11.735  -6.213  1.00 59.39           C
ATOM   4937  C   CYS B 168      57.356  11.762  -6.523  1.00 60.47           C
ATOM   4938  O   CYS B 168      57.822  12.435  -7.445  1.00 58.03           O
ATOM   4939  CB  CYS B 168      55.091  12.771  -7.019  1.00 58.17           C
ATOM   4940  SG  CYS B 168      54.965  12.367  -8.744  1.00 74.45           S
ATOM   4941  N   ILE B 169      58.123  11.025  -5.726  1.00 59.75           N
ATOM   4942  CA  ILE B 169      59.555  10.861  -5.953  1.00 60.76           C
ATOM   4943  C   ILE B 169      59.777   9.753  -6.977  1.00 59.12           C
ATOM   4944  O   ILE B 169      59.217   8.659  -6.849  1.00 52.14           O
ATOM   4945  CB  ILE B 169      60.274  10.544  -4.633  1.00 62.45           C
ATOM   4946  CG1 ILE B 169      60.047  11.669  -3.612  1.00 56.24           C
ATOM   4947  CG2 ILE B 169      61.755  10.299  -4.884  1.00 54.55           C
ATOM   4948  CD1 ILE B 169      60.857  11.490  -2.347  1.00 59.86           C
ATOM   4949  N   VAL B 170      60.604  10.037  -7.988  1.00 58.38           N
ATOM   4950  CA  VAL B 170      60.908   9.126  -9.089  1.00 52.28           C
ATOM   4951  C   VAL B 170      62.417   9.092  -9.270  1.00 54.96           C
ATOM   4952  O   VAL B 170      63.029  10.125  -9.580  1.00 54.98           O
ATOM   4953  CB  VAL B 170      60.240   9.561 -10.405  1.00 55.05           C
ATOM   4954  CG1 VAL B 170      60.688   8.657 -11.555  1.00 44.83           C
ATOM   4955  CG2 VAL B 170      58.729   9.581 -10.278  1.00 52.78           C
ATOM   4956  N   THR B 171      63.010   7.910  -9.103  1.00 53.56           N
ATOM   4957  CA  THR B 171      64.444   7.696  -9.280  1.00 54.72           C
ATOM   4958  C   THR B 171      64.792   7.278 -10.705  1.00 52.83           C
ATOM   4959  O   THR B 171      64.042   6.554 -11.366  1.00 54.01           O
ATOM   4960  CB  THR B 171      64.929   6.612  -8.327  1.00 57.75           C
ATOM   4961  OG1 THR B 171      63.920   5.590  -8.257  1.00 50.39           O
ATOM   4962  CG2 THR B 171      65.200   7.199  -6.943  1.00 55.29           C
ATOM   4963  N   ASN B 172      65.957   7.721 -11.166  1.00 51.24           N
ATOM   4964  CA  ASN B 172      66.521   7.215 -12.407  1.00 48.94           C
ATOM   4965  C   ASN B 172      68.011   6.949 -12.213  1.00 49.66           C
ATOM   4966  O   ASN B 172      68.649   7.506 -11.320  1.00 50.57           O
ATOM   4967  CB  ASN B 172      66.276   8.186 -13.569  1.00 44.50           C
ATOM   4968  CG  ASN B 172      66.527   7.544 -14.913  1.00 47.60           C
ATOM   4969  OD1 ASN B 172      66.140   6.389 -15.149  1.00 49.15           O
ATOM   4970  ND2 ASN B 172      67.183   8.276 -15.804  1.00 41.48           N
ATOM   4971  N   GLY B 173      68.556   6.068 -13.050  1.00 47.70           N
ATOM   4972  CA  GLY B 173      69.980   5.775 -13.049  1.00 47.72           C
ATOM   4973  C   GLY B 173      70.309   4.694 -14.063  1.00 53.64           C
ATOM   4974  O   GLY B 173      69.398   3.997 -14.536  1.00 49.70           O
ATOM   4975  N   THR B 174      71.581   4.525 -14.428  1.00 48.64           N
ATOM   4976  CA  THR B 174      71.920   3.469 -15.370  1.00 49.86           C
ATOM   4977  C   THR B 174      73.036   2.593 -14.821  1.00 51.03           C
ATOM   4978  O   THR B 174      73.919   3.073 -14.097  1.00 43.59           O
ATOM   4979  CB  THR B 174      72.305   4.024 -16.745  1.00 47.66           C
ATOM   4980  OG1 THR B 174      73.668   4.409 -16.742  1.00 57.96           O
ATOM   4981  CG2 THR B 174      71.467   5.217 -17.100  1.00 46.54           C
ATOM   4982  N   SER B 175      72.963   1.289 -15.153  1.00 46.71           N
ATOM   4983  CA  SER B 175      73.996   0.319 -14.803  1.00 42.92           C
ATOM   4984  C   SER B 175      73.984   0.054 -13.305  1.00 44.52           C
ATOM   4985  O   SER B 175      72.935  -0.281 -12.743  1.00 47.99           O
ATOM   4986  CB  SER B 175      75.373   0.806 -15.273  1.00 44.73           C
[truncated: 212,677 more chars]
